# Supplementary material for: Extracting interpretable signatures of whole-brain dynamics through systematic comparison
Source: PLoS Comput Biol. 2024 Dec 23;20(12):e1012692. doi: 10.1371/journal.pcbi.1012692 (PMC11706466; doi:10.1371/journal.pcbi.1012692)
Supplement: S3 Table — For each confound type (e.g., “Age”), we present the mean and SD for balanced accuracy on its own or with each model per representation type (e.g., the left entorhinal cortex for Aregion) per disorder. (CSV) [file pcbi.1012692.s019.csv]

index	Study	Disorder	Balanced_Accuracy	Balanced_Accuracy_SD	Confounds	Feature_Type	Analysis_Type	group_var
0	ABIDE	ASD	0.507444899989872	0.0340385681467912	Age	Confounds_Only	NA	NA
1	ABIDE	ASD	0.529770108099082	0.0368871264872885	Age+Sex	Confounds_Only	NA	NA
2	ABIDE	ASD	0.529770108099082	0.0368871264872885	Age+Sex+FD	Confounds_Only	NA	NA
3	ABIDE	ASD	0.511775665662049	0.0410880949239429	FD	Confounds_Only	NA	NA
4	ABIDE	ASD	0.529770108099082	0.0368871264872885	Sex	Confounds_Only	NA	NA
5	UCLA_CNP	ADHD	0.411893939393939	0.101419081359094	Age	Confounds_Only	NA	NA
6	UCLA_CNP	ADHD	0.384431818181818	0.107588925967092	Age+Sex	Confounds_Only	NA	NA
7	UCLA_CNP	ADHD	0.372462121212121	0.115066068645406	Age+Sex+FD	Confounds_Only	NA	NA
8	UCLA_CNP	ADHD	0.466969696969697	0.0999109156027069	FD	Confounds_Only	NA	NA
9	UCLA_CNP	ADHD	0.426818181818182	0.0959004940995098	Sex	Confounds_Only	NA	NA
10	UCLA_CNP	BP	0.620810606060606	0.128882617659567	Age	Confounds_Only	NA	NA
11	UCLA_CNP	BP	0.615560606060606	0.131333632820716	Age+Sex	Confounds_Only	NA	NA
12	UCLA_CNP	BP	0.612333333333333	0.135392037408689	Age+Sex+FD	Confounds_Only	NA	NA
13	UCLA_CNP	BP	0.611462121212121	0.144051542950006	FD	Confounds_Only	NA	NA
14	UCLA_CNP	BP	0.447106060606061	0.116246245173079	Sex	Confounds_Only	NA	NA
15	UCLA_CNP	SCZ	0.620219696969697	0.133622445435085	Age	Confounds_Only	NA	NA
16	UCLA_CNP	SCZ	0.56680303030303	0.104979700170754	Age+Sex	Confounds_Only	NA	NA
17	UCLA_CNP	SCZ	0.705272727272727	0.117316341115542	Age+Sex+FD	Confounds_Only	NA	NA
18	UCLA_CNP	SCZ	0.743181818181818	0.110536486833457	FD	Confounds_Only	NA	NA
19	UCLA_CNP	SCZ	0.607136363636364	0.113647901669117	Sex	Confounds_Only	NA	NA
0	ABIDE	ASD	0.489225335534186	0.0390455152697809	Age+Sex	Features+Confounds	Brain_Region	Angular_Gyrus
1	ABIDE	ASD	0.528845076003318	0.0441134576244253	Age+Sex	Features+Confounds	Brain_Region	Central_Opercular_Cortex
2	ABIDE	ASD	0.522403935118652	0.0462314871330697	Age+Sex	Features+Confounds	Brain_Region	Cingulate_Gyrus_anterior_division
3	ABIDE	ASD	0.520302370843633	0.0415591506244683	Age+Sex	Features+Confounds	Brain_Region	Cingulate_Gyrus_posterior_division
4	ABIDE	ASD	0.524584801252625	0.0445061028433635	Age+Sex	Features+Confounds	Brain_Region	Cuneal_Cortex
5	ABIDE	ASD	0.528833281323139	0.0430493972349094	Age+Sex	Features+Confounds	Brain_Region	Frontal_Medial_Cortex
6	ABIDE	ASD	0.543265720081136	0.0424722674019049	Age+Sex	Features+Confounds	Brain_Region	Frontal_Operculum_Cortex
7	ABIDE	ASD	0.54023178753562	0.0433359818115528	Age+Sex	Features+Confounds	Brain_Region	Frontal_Orbital_Cortex
8	ABIDE	ASD	0.529088463180889	0.0509692483824831	Age+Sex	Features+Confounds	Brain_Region	Frontal_Pole
9	ABIDE	ASD	0.50589527679004	0.0403036982752558	Age+Sex	Features+Confounds	Brain_Region	Heschls_Gyrus_includes_H1_and_H2
10	ABIDE	ASD	0.523967156246835	0.0421791106587052	Age+Sex	Features+Confounds	Brain_Region	Inferior_Frontal_Gyrus_pars_opercularis
11	ABIDE	ASD	0.545514894077134	0.0472617025215934	Age+Sex	Features+Confounds	Brain_Region	Inferior_Frontal_Gyrus_pars_triangularis
12	ABIDE	ASD	0.546521311861335	0.0436742573161517	Age+Sex	Features+Confounds	Brain_Region	Inferior_Temporal_Gyrus_anterior_division
13	ABIDE	ASD	0.550843146835727	0.0405021027709912	Age+Sex	Features+Confounds	Brain_Region	Inferior_Temporal_Gyrus_posterior_division
14	ABIDE	ASD	0.517646069945499	0.0442321669535217	Age+Sex	Features+Confounds	Brain_Region	Inferior_Temporal_Gyrus_temporooccipital_part
15	ABIDE	ASD	0.53371397609721	0.0459027870572426	Age+Sex	Features+Confounds	Brain_Region	Insular_Cortex
16	ABIDE	ASD	0.51276236063321	0.0493472293157191	Age+Sex	Features+Confounds	Brain_Region	Intracalcarine_Cortex
17	ABIDE	ASD	0.517181122763219	0.0434815622338852	Age+Sex	Features+Confounds	Brain_Region	Juxtapositional_Lobule_Cortex_(formerly_Supplementary_Motor_Cortex)
18	ABIDE	ASD	0.531267738213532	0.0443329188212764	Age+Sex	Features+Confounds	Brain_Region	Lateral_Occipital_Cortex_inferior_division
19	ABIDE	ASD	0.513259783391229	0.0371066545167378	Age+Sex	Features+Confounds	Brain_Region	Lateral_Occipital_Cortex_superior_division
20	ABIDE	ASD	0.500344136398102	0.0459384430394034	Age+Sex	Features+Confounds	Brain_Region	Lingual_Gyrus
21	ABIDE	ASD	0.54615741843296	0.0401358839315745	Age+Sex	Features+Confounds	Brain_Region	Middle_Frontal_Gyrus
22	ABIDE	ASD	0.508498985801217	0.0461056632021773	Age+Sex	Features+Confounds	Brain_Region	Middle_Temporal_Gyrus_anterior_division
23	ABIDE	ASD	0.520655605603962	0.0427126349655207	Age+Sex	Features+Confounds	Brain_Region	Middle_Temporal_Gyrus_posterior_division
24	ABIDE	ASD	0.534424438768946	0.0464803214090216	Age+Sex	Features+Confounds	Brain_Region	Middle_Temporal_Gyrus_temporooccipital_part
25	ABIDE	ASD	0.521431611385305	0.0424324071634008	Age+Sex	Features+Confounds	Brain_Region	Occipital_Fusiform_Gyrus
26	ABIDE	ASD	0.519885546777695	0.0465287031447125	Age+Sex	Features+Confounds	Brain_Region	Occipital_Pole
27	ABIDE	ASD	0.530300916611235	0.0468085887084072	Age+Sex	Features+Confounds	Brain_Region	Paracingulate_Gyrus
28	ABIDE	ASD	0.544581636158582	0.0445653260039737	Age+Sex	Features+Confounds	Brain_Region	Parahippocampal_Gyrus_anterior_division
29	ABIDE	ASD	0.551633917353064	0.0454092160274165	Age+Sex	Features+Confounds	Brain_Region	Parahippocampal_Gyrus_posterior_division
30	ABIDE	ASD	0.528005696484932	0.0456193571337739	Age+Sex	Features+Confounds	Brain_Region	Parietal_Operculum_Cortex
31	ABIDE	ASD	0.520608396087738	0.0510762604369209	Age+Sex	Features+Confounds	Brain_Region	Planum_Polare
32	ABIDE	ASD	0.537597419883771	0.0432858954054272	Age+Sex	Features+Confounds	Brain_Region	Planum_Temporale
33	ABIDE	ASD	0.533279420661186	0.0426989421768078	Age+Sex	Features+Confounds	Brain_Region	Postcentral_Gyrus
34	ABIDE	ASD	0.506188775105184	0.0393794690490481	Age+Sex	Features+Confounds	Brain_Region	Precentral_Gyrus
35	ABIDE	ASD	0.531044751350212	0.0426162025980084	Age+Sex	Features+Confounds	Brain_Region	Precuneous_Cortex
36	ABIDE	ASD	0.520965582938467	0.0422155809881317	Age+Sex	Features+Confounds	Brain_Region	Subcallosal_Cortex
37	ABIDE	ASD	0.547504256623772	0.0422200655314194	Age+Sex	Features+Confounds	Brain_Region	Superior_Frontal_Gyrus
38	ABIDE	ASD	0.509760048232611	0.040788968470998	Age+Sex	Features+Confounds	Brain_Region	Superior_Parietal_Lobule
39	ABIDE	ASD	0.529510532748629	0.0399820513615753	Age+Sex	Features+Confounds	Brain_Region	Superior_Temporal_Gyrus_anterior_division
40	ABIDE	ASD	0.539137513584241	0.0432429692522537	Age+Sex	Features+Confounds	Brain_Region	Superior_Temporal_Gyrus_posterior_division
41	ABIDE	ASD	0.516189688705302	0.0424017878911609	Age+Sex	Features+Confounds	Brain_Region	Supracalcarine_Cortex
42	ABIDE	ASD	0.527443127537208	0.0443769272123549	Age+Sex	Features+Confounds	Brain_Region	Supramarginal_Gyrus_anterior_division
43	ABIDE	ASD	0.50508843101669	0.0417256440339985	Age+Sex	Features+Confounds	Brain_Region	Supramarginal_Gyrus_posterior_division
44	ABIDE	ASD	0.525104324921369	0.0504532085942886	Age+Sex	Features+Confounds	Brain_Region	Temporal_Fusiform_Cortex_anterior_division
45	ABIDE	ASD	0.543644344028272	0.0428337121451798	Age+Sex	Features+Confounds	Brain_Region	Temporal_Fusiform_Cortex_posterior_division
46	ABIDE	ASD	0.509759035402518	0.0414951754938562	Age+Sex	Features+Confounds	Brain_Region	Temporal_Occipital_Fusiform_Cortex
47	ABIDE	ASD	0.528795994804455	0.0400457586667357	Age+Sex	Features+Confounds	Brain_Region	Temporal_Pole
48	ABIDE	ASD	0.487062662702942	0.0397039859685885	Age+Sex+FD	Features+Confounds	Brain_Region	Angular_Gyrus
49	ABIDE	ASD	0.525672378891526	0.0461616175319977	Age+Sex+FD	Features+Confounds	Brain_Region	Central_Opercular_Cortex
50	ABIDE	ASD	0.516589575240958	0.0487673622688707	Age+Sex+FD	Features+Confounds	Brain_Region	Cingulate_Gyrus_anterior_division
51	ABIDE	ASD	0.519185746195728	0.0429661468188286	Age+Sex+FD	Features+Confounds	Brain_Region	Cingulate_Gyrus_posterior_division
52	ABIDE	ASD	0.531981475474456	0.0418868664770985	Age+Sex+FD	Features+Confounds	Brain_Region	Cuneal_Cortex
53	ABIDE	ASD	0.523228892073373	0.0451672280501425	Age+Sex+FD	Features+Confounds	Brain_Region	Frontal_Medial_Cortex
54	ABIDE	ASD	0.538847717573697	0.0450413314973017	Age+Sex+FD	Features+Confounds	Brain_Region	Frontal_Operculum_Cortex
55	ABIDE	ASD	0.54113695652769	0.0454581275781112	Age+Sex+FD	Features+Confounds	Brain_Region	Frontal_Orbital_Cortex
56	ABIDE	ASD	0.534599767870292	0.0492473724646712	Age+Sex+FD	Features+Confounds	Brain_Region	Frontal_Pole
57	ABIDE	ASD	0.506143231968203	0.0384246034123857	Age+Sex+FD	Features+Confounds	Brain_Region	Heschls_Gyrus_includes_H1_and_H2
58	ABIDE	ASD	0.523636508281939	0.0434150507886284	Age+Sex+FD	Features+Confounds	Brain_Region	Inferior_Frontal_Gyrus_pars_opercularis
59	ABIDE	ASD	0.540745894616397	0.0424207149671514	Age+Sex+FD	Features+Confounds	Brain_Region	Inferior_Frontal_Gyrus_pars_triangularis
60	ABIDE	ASD	0.54550897107412	0.0434552642750609	Age+Sex+FD	Features+Confounds	Brain_Region	Inferior_Temporal_Gyrus_anterior_division
61	ABIDE	ASD	0.546976534506026	0.0408526943790574	Age+Sex+FD	Features+Confounds	Brain_Region	Inferior_Temporal_Gyrus_posterior_division
62	ABIDE	ASD	0.518211670540057	0.041320985732789	Age+Sex+FD	Features+Confounds	Brain_Region	Inferior_Temporal_Gyrus_temporooccipital_part
63	ABIDE	ASD	0.531277510655246	0.047001350660055	Age+Sex+FD	Features+Confounds	Brain_Region	Insular_Cortex
64	ABIDE	ASD	0.513380590753682	0.0496538621606771	Age+Sex+FD	Features+Confounds	Brain_Region	Intracalcarine_Cortex
65	ABIDE	ASD	0.519932578364307	0.0415232929091985	Age+Sex+FD	Features+Confounds	Brain_Region	Juxtapositional_Lobule_Cortex_(formerly_Supplementary_Motor_Cortex)
66	ABIDE	ASD	0.532537532882761	0.0418805908777573	Age+Sex+FD	Features+Confounds	Brain_Region	Lateral_Occipital_Cortex_inferior_division
67	ABIDE	ASD	0.510778979258882	0.0364527283881909	Age+Sex+FD	Features+Confounds	Brain_Region	Lateral_Occipital_Cortex_superior_division
68	ABIDE	ASD	0.501218266938215	0.0503295572196611	Age+Sex+FD	Features+Confounds	Brain_Region	Lingual_Gyrus
69	ABIDE	ASD	0.546561766895785	0.0403794676128485	Age+Sex+FD	Features+Confounds	Brain_Region	Middle_Frontal_Gyrus
70	ABIDE	ASD	0.508831306988801	0.0453803060379739	Age+Sex+FD	Features+Confounds	Brain_Region	Middle_Temporal_Gyrus_anterior_division
71	ABIDE	ASD	0.521837978664871	0.0393375716719819	Age+Sex+FD	Features+Confounds	Brain_Region	Middle_Temporal_Gyrus_posterior_division
72	ABIDE	ASD	0.534816277411425	0.0446636347348358	Age+Sex+FD	Features+Confounds	Brain_Region	Middle_Temporal_Gyrus_temporooccipital_part
73	ABIDE	ASD	0.522731869656979	0.0465375616207653	Age+Sex+FD	Features+Confounds	Brain_Region	Occipital_Fusiform_Gyrus
74	ABIDE	ASD	0.524510799643046	0.0460535611402183	Age+Sex+FD	Features+Confounds	Brain_Region	Occipital_Pole
75	ABIDE	ASD	0.532021318020437	0.0498573646087027	Age+Sex+FD	Features+Confounds	Brain_Region	Paracingulate_Gyrus
76	ABIDE	ASD	0.546487436800771	0.0437595060430334	Age+Sex+FD	Features+Confounds	Brain_Region	Parahippocampal_Gyrus_anterior_division
77	ABIDE	ASD	0.547070703752672	0.043867334019545	Age+Sex+FD	Features+Confounds	Brain_Region	Parahippocampal_Gyrus_posterior_division
78	ABIDE	ASD	0.526524648041543	0.0452693107414483	Age+Sex+FD	Features+Confounds	Brain_Region	Parietal_Operculum_Cortex
79	ABIDE	ASD	0.517847883185104	0.0493842382705519	Age+Sex+FD	Features+Confounds	Brain_Region	Planum_Polare
80	ABIDE	ASD	0.539853885572098	0.0449619526220755	Age+Sex+FD	Features+Confounds	Brain_Region	Planum_Temporale
81	ABIDE	ASD	0.532430641668925	0.0444741907414567	Age+Sex+FD	Features+Confounds	Brain_Region	Postcentral_Gyrus
82	ABIDE	ASD	0.509217537426809	0.0396421490869499	Age+Sex+FD	Features+Confounds	Brain_Region	Precentral_Gyrus
83	ABIDE	ASD	0.528984449636339	0.0436640855308914	Age+Sex+FD	Features+Confounds	Brain_Region	Precuneous_Cortex
84	ABIDE	ASD	0.521444436004194	0.0397154629878212	Age+Sex+FD	Features+Confounds	Brain_Region	Subcallosal_Cortex
85	ABIDE	ASD	0.551878108635608	0.0413086296406008	Age+Sex+FD	Features+Confounds	Brain_Region	Superior_Frontal_Gyrus
86	ABIDE	ASD	0.506031362146981	0.0347924192459767	Age+Sex+FD	Features+Confounds	Brain_Region	Superior_Parietal_Lobule
87	ABIDE	ASD	0.530913579587915	0.0446360470148163	Age+Sex+FD	Features+Confounds	Brain_Region	Superior_Temporal_Gyrus_anterior_division
88	ABIDE	ASD	0.535949781420316	0.0415952957707683	Age+Sex+FD	Features+Confounds	Brain_Region	Superior_Temporal_Gyrus_posterior_division
89	ABIDE	ASD	0.513586616134657	0.0438921501403301	Age+Sex+FD	Features+Confounds	Brain_Region	Supracalcarine_Cortex
90	ABIDE	ASD	0.525521645137184	0.0410775443980783	Age+Sex+FD	Features+Confounds	Brain_Region	Supramarginal_Gyrus_anterior_division
91	ABIDE	ASD	0.511155988152625	0.0427810123783349	Age+Sex+FD	Features+Confounds	Brain_Region	Supramarginal_Gyrus_posterior_division
92	ABIDE	ASD	0.52611932438758	0.053946629861558	Age+Sex+FD	Features+Confounds	Brain_Region	Temporal_Fusiform_Cortex_anterior_division
93	ABIDE	ASD	0.544420449039591	0.0404952015244332	Age+Sex+FD	Features+Confounds	Brain_Region	Temporal_Fusiform_Cortex_posterior_division
94	ABIDE	ASD	0.50752414367953	0.0413263974289546	Age+Sex+FD	Features+Confounds	Brain_Region	Temporal_Occipital_Fusiform_Cortex
95	ABIDE	ASD	0.535530911163851	0.0411096891246758	Age+Sex+FD	Features+Confounds	Brain_Region	Temporal_Pole
96	ABIDE	ASD	0.544899709290389	0.0430993570026813	Age+Sex	Features+Confounds	SPI_Combo	anm
97	ABIDE	ASD	0.563776850262651	0.0468557793704369	Age+Sex	Features+Confounds	SPI_Combo	bary_dtw_mean
98	ABIDE	ASD	0.543071814444052	0.0470560079444212	Age+Sex	Features+Confounds	SPI_Combo	cohmag_multitaper_mean_fs-1_fmin-0_fmax-0-5
99	ABIDE	ASD	0.553127181348597	0.0465803246183553	Age+Sex	Features+Confounds	SPI_Combo	coint_aeg_tstat_trend-ct_autolag-aic_maxlag-10
100	ABIDE	ASD	0.594682197184332	0.0466315598876509	Age+Sex	Features+Confounds	SPI_Combo	cov_EmpiricalCovariance
101	ABIDE	ASD	0.570301364856986	0.0449308243599225	Age+Sex	Features+Confounds	SPI_Combo	di_gaussian
102	ABIDE	ASD	0.572376622923356	0.0471427208970066	Age+Sex	Features+Confounds	SPI_Combo	dtw_constraint-itakura
103	ABIDE	ASD	0.569763890827865	0.0434661585534595	Age+Sex	Features+Confounds	SPI_Combo	pec
104	ABIDE	ASD	0.592321591347694	0.0457586705887565	Age+Sex	Features+Confounds	SPI_Combo	phi_star_t-1_norm-0
105	ABIDE	ASD	0.536277096626728	0.0482279543185008	Age+Sex	Features+Confounds	SPI_Combo	pli_multitaper_max_fs-1_fmin-0_fmax-0-5
106	ABIDE	ASD	0.548662886346777	0.0448720474368259	Age+Sex	Features+Confounds	SPI_Combo	psi_multitaper_mean_fs-1_fmin-0_fmax-0-5
107	ABIDE	ASD	0.547853997804622	0.0419728042455231	Age+Sex	Features+Confounds	SPI_Combo	psi_wavelet_mean_fs-1_fmin-0_fmax-0-5_mean
108	ABIDE	ASD	0.528727782750682	0.0376855837730941	Age+Sex	Features+Confounds	SPI_Combo	sgc_nonparametric_mean_fs-1_fmin-0_fmax-0-5
109	ABIDE	ASD	0.559484907462915	0.0401736216949162	Age+Sex	Features+Confounds	SPI_Combo	te_kraskov_NN-4_DCE_k-max-10_tau-max-4
110	ABIDE	ASD	0.543969277715274	0.0425456907216945	Age+Sex+FD	Features+Confounds	SPI_Combo	anm
111	ABIDE	ASD	0.563938944138314	0.046642928142957	Age+Sex+FD	Features+Confounds	SPI_Combo	bary_dtw_mean
112	ABIDE	ASD	0.542847551277945	0.0464253913060597	Age+Sex+FD	Features+Confounds	SPI_Combo	cohmag_multitaper_mean_fs-1_fmin-0_fmax-0-5
113	ABIDE	ASD	0.553864559295727	0.0473417829209791	Age+Sex+FD	Features+Confounds	SPI_Combo	coint_aeg_tstat_trend-ct_autolag-aic_maxlag-10
114	ABIDE	ASD	0.594722713809801	0.0460051651502302	Age+Sex+FD	Features+Confounds	SPI_Combo	cov_EmpiricalCovariance
115	ABIDE	ASD	0.570406572582963	0.0437969801479535	Age+Sex+FD	Features+Confounds	SPI_Combo	di_gaussian
116	ABIDE	ASD	0.57167702080134	0.0469521487191769	Age+Sex+FD	Features+Confounds	SPI_Combo	dtw_constraint-itakura
117	ABIDE	ASD	0.569301650228708	0.0433978039333626	Age+Sex+FD	Features+Confounds	SPI_Combo	pec
118	ABIDE	ASD	0.591181380761155	0.0452652272688494	Age+Sex+FD	Features+Confounds	SPI_Combo	phi_star_t-1_norm-0
119	ABIDE	ASD	0.53564117619685	0.0471779970707559	Age+Sex+FD	Features+Confounds	SPI_Combo	pli_multitaper_max_fs-1_fmin-0_fmax-0-5
120	ABIDE	ASD	0.548366883330185	0.0454650233395616	Age+Sex+FD	Features+Confounds	SPI_Combo	psi_multitaper_mean_fs-1_fmin-0_fmax-0-5
121	ABIDE	ASD	0.546063136269446	0.0413769818994506	Age+Sex+FD	Features+Confounds	SPI_Combo	psi_wavelet_mean_fs-1_fmin-0_fmax-0-5_mean
122	ABIDE	ASD	0.528528077292623	0.0382331420020708	Age+Sex+FD	Features+Confounds	SPI_Combo	sgc_nonparametric_mean_fs-1_fmin-0_fmax-0-5
123	ABIDE	ASD	0.559675949117606	0.0411356103666638	Age+Sex+FD	Features+Confounds	SPI_Combo	te_kraskov_NN-4_DCE_k-max-10_tau-max-4
124	ABIDE	ASD	0.544057534224076	0.0473187962519056	Age+Sex	Features+Confounds	Univariate_Combo	Combo
125	ABIDE	ASD	0.543132779287898	0.048150647470051	Age+Sex+FD	Features+Confounds	Univariate_Combo	Combo
126	ABIDE	ASD	0.529386745065191	0.0445533716513463	Age+Sex	Features+Confounds	catch25_feature	CO_Embed2_Dist_tau_d_expfit_meandiff
127	ABIDE	ASD	0.539262379110516	0.0430720489693298	Age+Sex	Features+Confounds	catch25_feature	CO_FirstMin_ac
128	ABIDE	ASD	0.517915646993126	0.0408436865085275	Age+Sex	Features+Confounds	catch25_feature	CO_HistogramAMI_even_2_5
129	ABIDE	ASD	0.552135432492137	0.0412500914813312	Age+Sex	Features+Confounds	catch25_feature	CO_f1ecac
130	ABIDE	ASD	0.53506536860172	0.0358944259797554	Age+Sex	Features+Confounds	catch25_feature	CO_trev_1_num
131	ABIDE	ASD	0.522409355128342	0.0437975572828269	Age+Sex	Features+Confounds	catch25_feature	DN_HistogramMode_10
132	ABIDE	ASD	0.523844490888635	0.0463032157204785	Age+Sex	Features+Confounds	catch25_feature	DN_HistogramMode_5
133	ABIDE	ASD	0.493312221300638	0.0425547555364005	Age+Sex	Features+Confounds	catch25_feature	DN_Mean
134	ABIDE	ASD	0.515267633508799	0.039735867467262	Age+Sex	Features+Confounds	catch25_feature	DN_OutlierInclude_n_001_mdrmd
135	ABIDE	ASD	0.515058993931232	0.0420477270404049	Age+Sex	Features+Confounds	catch25_feature	DN_OutlierInclude_p_001_mdrmd
136	ABIDE	ASD	0.603397175846466	0.048873708581909	Age+Sex	Features+Confounds	catch25_feature	DN_Spread_Std
137	ABIDE	ASD	0.526485578805025	0.0443749875896039	Age+Sex	Features+Confounds	catch25_feature	FC_LocalSimple_mean1_tauresrat
138	ABIDE	ASD	0.565291742971096	0.04415310741696	Age+Sex	Features+Confounds	catch25_feature	FC_LocalSimple_mean3_stderr
139	ABIDE	ASD	0.527496564589817	0.0409218462017867	Age+Sex	Features+Confounds	catch25_feature	IN_AutoMutualInfoStats_40_gaussian_fmmi
140	ABIDE	ASD	0.525766743176399	0.0388849884520101	Age+Sex	Features+Confounds	catch25_feature	MD_hrv_classic_pnn40
141	ABIDE	ASD	0.530036930659462	0.0365596554313695	Age+Sex	Features+Confounds	catch25_feature	PD_PeriodicityWang_th0_01
142	ABIDE	ASD	0.540258795197543	0.0478137677823741	Age+Sex	Features+Confounds	catch25_feature	SB_BinaryStats_diff_longstretch0
143	ABIDE	ASD	0.498325932145858	0.0411851788544728	Age+Sex	Features+Confounds	catch25_feature	SB_BinaryStats_mean_longstretch1
144	ABIDE	ASD	0.538231461787563	0.0430807514922844	Age+Sex	Features+Confounds	catch25_feature	SB_MotifThree_quantile_hh
145	ABIDE	ASD	0.527618665363674	0.0444259945534761	Age+Sex	Features+Confounds	catch25_feature	SB_TransitionMatrix_3ac_sumdiagcov
146	ABIDE	ASD	0.525897689104959	0.0472209329372706	Age+Sex	Features+Confounds	catch25_feature	SC_FluctAnal_2_dfa_50_1_2_logi_prop_r1
147	ABIDE	ASD	0.518688805900693	0.0455372554668526	Age+Sex	Features+Confounds	catch25_feature	SC_FluctAnal_2_rsrangefit_50_1_logi_prop_r1
148	ABIDE	ASD	0.537484639884154	0.0441305020088618	Age+Sex	Features+Confounds	catch25_feature	SP_Summaries_welch_rect_area_5_1
149	ABIDE	ASD	0.550986031156844	0.0429976559498514	Age+Sex	Features+Confounds	catch25_feature	SP_Summaries_welch_rect_centroid
150	ABIDE	ASD	0.534364288295243	0.0400597003689457	Age+Sex	Features+Confounds	catch25_feature	fALFF
151	ABIDE	ASD	0.530483862468623	0.0465198180120757	Age+Sex+FD	Features+Confounds	catch25_feature	CO_Embed2_Dist_tau_d_expfit_meandiff
152	ABIDE	ASD	0.536709451894677	0.0431563687259106	Age+Sex+FD	Features+Confounds	catch25_feature	CO_FirstMin_ac
153	ABIDE	ASD	0.515930062029	0.0380255067488745	Age+Sex+FD	Features+Confounds	catch25_feature	CO_HistogramAMI_even_2_5
154	ABIDE	ASD	0.551640261228043	0.04146744889104	Age+Sex+FD	Features+Confounds	catch25_feature	CO_f1ecac
155	ABIDE	ASD	0.540926120203771	0.038407766210287	Age+Sex+FD	Features+Confounds	catch25_feature	CO_trev_1_num
156	ABIDE	ASD	0.520608348183612	0.0442938144375732	Age+Sex+FD	Features+Confounds	catch25_feature	DN_HistogramMode_10
157	ABIDE	ASD	0.521709575076715	0.0467445148091104	Age+Sex+FD	Features+Confounds	catch25_feature	DN_HistogramMode_5
158	ABIDE	ASD	0.493566013938732	0.0445683660144108	Age+Sex+FD	Features+Confounds	catch25_feature	DN_Mean
159	ABIDE	ASD	0.521415874879897	0.0407397889627407	Age+Sex+FD	Features+Confounds	catch25_feature	DN_OutlierInclude_n_001_mdrmd
160	ABIDE	ASD	0.516130941138147	0.0455533034634183	Age+Sex+FD	Features+Confounds	catch25_feature	DN_OutlierInclude_p_001_mdrmd
161	ABIDE	ASD	0.605395140605453	0.0501746911483945	Age+Sex+FD	Features+Confounds	catch25_feature	DN_Spread_Std
162	ABIDE	ASD	0.529647938890759	0.0410492201159695	Age+Sex+FD	Features+Confounds	catch25_feature	FC_LocalSimple_mean1_tauresrat
163	ABIDE	ASD	0.560925579571491	0.0444392326339193	Age+Sex+FD	Features+Confounds	catch25_feature	FC_LocalSimple_mean3_stderr
164	ABIDE	ASD	0.528872983578466	0.0410864053510254	Age+Sex+FD	Features+Confounds	catch25_feature	IN_AutoMutualInfoStats_40_gaussian_fmmi
165	ABIDE	ASD	0.526307693676382	0.0395058826462669	Age+Sex+FD	Features+Confounds	catch25_feature	MD_hrv_classic_pnn40
166	ABIDE	ASD	0.528387913241522	0.0382060858357244	Age+Sex+FD	Features+Confounds	catch25_feature	PD_PeriodicityWang_th0_01
167	ABIDE	ASD	0.542770737011823	0.0496619563638136	Age+Sex+FD	Features+Confounds	catch25_feature	SB_BinaryStats_diff_longstretch0
168	ABIDE	ASD	0.49840518952241	0.0485012528302356	Age+Sex+FD	Features+Confounds	catch25_feature	SB_BinaryStats_mean_longstretch1
169	ABIDE	ASD	0.539970511588692	0.0409984748664951	Age+Sex+FD	Features+Confounds	catch25_feature	SB_MotifThree_quantile_hh
170	ABIDE	ASD	0.53205270548817	0.0440439794439731	Age+Sex+FD	Features+Confounds	catch25_feature	SB_TransitionMatrix_3ac_sumdiagcov
171	ABIDE	ASD	0.523958540347592	0.0439343886713826	Age+Sex+FD	Features+Confounds	catch25_feature	SC_FluctAnal_2_dfa_50_1_2_logi_prop_r1
172	ABIDE	ASD	0.517692547212938	0.0440226354729719	Age+Sex+FD	Features+Confounds	catch25_feature	SC_FluctAnal_2_rsrangefit_50_1_logi_prop_r1
173	ABIDE	ASD	0.534809803510962	0.0457445546316212	Age+Sex+FD	Features+Confounds	catch25_feature	SP_Summaries_welch_rect_area_5_1
174	ABIDE	ASD	0.547774422207805	0.0445281132804708	Age+Sex+FD	Features+Confounds	catch25_feature	SP_Summaries_welch_rect_centroid
175	ABIDE	ASD	0.530465162750847	0.0399889010544031	Age+Sex+FD	Features+Confounds	catch25_feature	fALFF
176	ABIDE	ASD	0.504632770391418	0.0380104403675581	Age+Sex	Features+Confounds	pyspi14_SPI	anm
177	ABIDE	ASD	0.505321542759223	0.0470799737378596	Age+Sex	Features+Confounds	pyspi14_SPI	bary_dtw_mean
178	ABIDE	ASD	0.537744670323804	0.0464739662019763	Age+Sex	Features+Confounds	pyspi14_SPI	cohmag_multitaper_mean_fs-1_fmin-0_fmax-0-5
179	ABIDE	ASD	0.523067024031447	0.0521611371877713	Age+Sex	Features+Confounds	pyspi14_SPI	coint_aeg_tstat_trend-ct_autolag-aic_maxlag-10
180	ABIDE	ASD	0.595911136477486	0.0434396017825827	Age+Sex	Features+Confounds	pyspi14_SPI	cov_EmpiricalCovariance
181	ABIDE	ASD	0.557445663034165	0.0436545034198394	Age+Sex	Features+Confounds	pyspi14_SPI	di_gaussian
182	ABIDE	ASD	0.560298124485031	0.0448645324396381	Age+Sex	Features+Confounds	pyspi14_SPI	dtw_constraint-itakura
183	ABIDE	ASD	0.545863714814419	0.0448416004042854	Age+Sex	Features+Confounds	pyspi14_SPI	pec
184	ABIDE	ASD	0.584343094141188	0.0414994028314876	Age+Sex	Features+Confounds	pyspi14_SPI	phi_star_t-1_norm-0
185	ABIDE	ASD	0.504612034748284	0.0471226037674431	Age+Sex	Features+Confounds	pyspi14_SPI	pli_multitaper_max_fs-1_fmin-0_fmax-0-5
186	ABIDE	ASD	0.512440277241708	0.0409901068631435	Age+Sex	Features+Confounds	pyspi14_SPI	psi_multitaper_mean_fs-1_fmin-0_fmax-0-5
187	ABIDE	ASD	0.497550381453712	0.0343708633982957	Age+Sex	Features+Confounds	pyspi14_SPI	psi_wavelet_mean_fs-1_fmin-0_fmax-0-5_mean
188	ABIDE	ASD	0.490533556155954	0.0421914424143752	Age+Sex	Features+Confounds	pyspi14_SPI	sgc_nonparametric_mean_fs-1_fmin-0_fmax-0-5
189	ABIDE	ASD	0.520571855504732	0.0451278914110308	Age+Sex	Features+Confounds	pyspi14_SPI	te_kraskov_NN-4_DCE_k-max-10_tau-max-4
190	ABIDE	ASD	0.504458929739703	0.0385426251759747	Age+Sex+FD	Features+Confounds	pyspi14_SPI	anm
191	ABIDE	ASD	0.504048788299349	0.0467873978138743	Age+Sex+FD	Features+Confounds	pyspi14_SPI	bary_dtw_mean
192	ABIDE	ASD	0.536682587945132	0.0465392280095241	Age+Sex+FD	Features+Confounds	pyspi14_SPI	cohmag_multitaper_mean_fs-1_fmin-0_fmax-0-5
193	ABIDE	ASD	0.522070296567601	0.0508814872390305	Age+Sex+FD	Features+Confounds	pyspi14_SPI	coint_aeg_tstat_trend-ct_autolag-aic_maxlag-10
194	ABIDE	ASD	0.596000053378883	0.0446395443490626	Age+Sex+FD	Features+Confounds	pyspi14_SPI	cov_EmpiricalCovariance
195	ABIDE	ASD	0.557079039070605	0.0438898402748335	Age+Sex+FD	Features+Confounds	pyspi14_SPI	di_gaussian
196	ABIDE	ASD	0.559231090872758	0.0449275377737753	Age+Sex+FD	Features+Confounds	pyspi14_SPI	dtw_constraint-itakura
197	ABIDE	ASD	0.546372685888539	0.0448666140142032	Age+Sex+FD	Features+Confounds	pyspi14_SPI	pec
198	ABIDE	ASD	0.586293808323273	0.0412294402026024	Age+Sex+FD	Features+Confounds	pyspi14_SPI	phi_star_t-1_norm-0
199	ABIDE	ASD	0.503661856408066	0.0461065104892818	Age+Sex+FD	Features+Confounds	pyspi14_SPI	pli_multitaper_max_fs-1_fmin-0_fmax-0-5
200	ABIDE	ASD	0.510969935370491	0.0417316198064255	Age+Sex+FD	Features+Confounds	pyspi14_SPI	psi_multitaper_mean_fs-1_fmin-0_fmax-0-5
201	ABIDE	ASD	0.498849825355243	0.0363439491443787	Age+Sex+FD	Features+Confounds	pyspi14_SPI	psi_wavelet_mean_fs-1_fmin-0_fmax-0-5_mean
202	ABIDE	ASD	0.495133601185832	0.0426682011967907	Age+Sex+FD	Features+Confounds	pyspi14_SPI	sgc_nonparametric_mean_fs-1_fmin-0_fmax-0-5
203	ABIDE	ASD	0.520673419095406	0.0451493814572886	Age+Sex+FD	Features+Confounds	pyspi14_SPI	te_kraskov_NN-4_DCE_k-max-10_tau-max-4
204	UCLA_CNP	ADHD	0.495340909090909	0.134909232636056	Age+Sex	Features+Confounds	Brain_Region	Left-Accumbens-area
205	UCLA_CNP	ADHD	0.5225	0.136403826169488	Age+Sex	Features+Confounds	Brain_Region	Left-Amygdala
206	UCLA_CNP	ADHD	0.425568181818182	0.15027169492116	Age+Sex	Features+Confounds	Brain_Region	Left-Caudate
207	UCLA_CNP	ADHD	0.448522727272727	0.121805032082768	Age+Sex	Features+Confounds	Brain_Region	Left-Hippocampus
208	UCLA_CNP	ADHD	0.476325757575758	0.145552811183503	Age+Sex	Features+Confounds	Brain_Region	Left-Pallidum
209	UCLA_CNP	ADHD	0.460265151515151	0.120355982019278	Age+Sex	Features+Confounds	Brain_Region	Left-Putamen
210	UCLA_CNP	ADHD	0.565265151515151	0.126801941624547	Age+Sex	Features+Confounds	Brain_Region	Left-Thalamus-Proper
211	UCLA_CNP	ADHD	0.505606060606061	0.137063808002599	Age+Sex	Features+Confounds	Brain_Region	Right-Accumbens-area
212	UCLA_CNP	ADHD	0.450416666666667	0.136126523052821	Age+Sex	Features+Confounds	Brain_Region	Right-Amygdala
213	UCLA_CNP	ADHD	0.567840909090909	0.126694732368964	Age+Sex	Features+Confounds	Brain_Region	Right-Caudate
214	UCLA_CNP	ADHD	0.503712121212121	0.12922599187687	Age+Sex	Features+Confounds	Brain_Region	Right-Hippocampus
215	UCLA_CNP	ADHD	0.531439393939394	0.147912577147236	Age+Sex	Features+Confounds	Brain_Region	Right-Pallidum
216	UCLA_CNP	ADHD	0.451515151515151	0.119533738902341	Age+Sex	Features+Confounds	Brain_Region	Right-Putamen
217	UCLA_CNP	ADHD	0.551174242424242	0.14141362385941	Age+Sex	Features+Confounds	Brain_Region	Right-Thalamus-Proper
218	UCLA_CNP	ADHD	0.417575757575758	0.123932961366611	Age+Sex	Features+Confounds	Brain_Region	ctx-lh-bankssts
219	UCLA_CNP	ADHD	0.444507575757576	0.128901909177016	Age+Sex	Features+Confounds	Brain_Region	ctx-lh-caudalanteriorcingulate
220	UCLA_CNP	ADHD	0.468712121212121	0.139774723280119	Age+Sex	Features+Confounds	Brain_Region	ctx-lh-caudalmiddlefrontal
221	UCLA_CNP	ADHD	0.486363636363636	0.137004073742013	Age+Sex	Features+Confounds	Brain_Region	ctx-lh-cuneus
222	UCLA_CNP	ADHD	0.460075757575758	0.133090652585945	Age+Sex	Features+Confounds	Brain_Region	ctx-lh-entorhinal
223	UCLA_CNP	ADHD	0.569356060606061	0.140219950159525	Age+Sex	Features+Confounds	Brain_Region	ctx-lh-frontalpole
224	UCLA_CNP	ADHD	0.565416666666667	0.141321725303836	Age+Sex	Features+Confounds	Brain_Region	ctx-lh-fusiform
225	UCLA_CNP	ADHD	0.447765151515152	0.138999762699029	Age+Sex	Features+Confounds	Brain_Region	ctx-lh-inferiorparietal
226	UCLA_CNP	ADHD	0.513219696969697	0.142335048129471	Age+Sex	Features+Confounds	Brain_Region	ctx-lh-inferiortemporal
227	UCLA_CNP	ADHD	0.537537878787879	0.123468973677305	Age+Sex	Features+Confounds	Brain_Region	ctx-lh-insula
228	UCLA_CNP	ADHD	0.49719696969697	0.129893412123705	Age+Sex	Features+Confounds	Brain_Region	ctx-lh-isthmuscingulate
229	UCLA_CNP	ADHD	0.470984848484849	0.134165249626236	Age+Sex	Features+Confounds	Brain_Region	ctx-lh-lateraloccipital
230	UCLA_CNP	ADHD	0.504204545454546	0.132476672710903	Age+Sex	Features+Confounds	Brain_Region	ctx-lh-lateralorbitofrontal
231	UCLA_CNP	ADHD	0.479015151515152	0.117841808187378	Age+Sex	Features+Confounds	Brain_Region	ctx-lh-lingual
232	UCLA_CNP	ADHD	0.465075757575758	0.139253195305587	Age+Sex	Features+Confounds	Brain_Region	ctx-lh-medialorbitofrontal
233	UCLA_CNP	ADHD	0.494015151515151	0.131597774597682	Age+Sex	Features+Confounds	Brain_Region	ctx-lh-middletemporal
234	UCLA_CNP	ADHD	0.465568181818182	0.105106743914861	Age+Sex	Features+Confounds	Brain_Region	ctx-lh-paracentral
235	UCLA_CNP	ADHD	0.540492424242424	0.142170203357748	Age+Sex	Features+Confounds	Brain_Region	ctx-lh-parahippocampal
236	UCLA_CNP	ADHD	0.550984848484849	0.131971951342113	Age+Sex	Features+Confounds	Brain_Region	ctx-lh-parsopercularis
237	UCLA_CNP	ADHD	0.60155303030303	0.137763298344246	Age+Sex	Features+Confounds	Brain_Region	ctx-lh-parsorbitalis
238	UCLA_CNP	ADHD	0.520492424242424	0.129871625130773	Age+Sex	Features+Confounds	Brain_Region	ctx-lh-parstriangularis
239	UCLA_CNP	ADHD	0.446704545454545	0.130709407839854	Age+Sex	Features+Confounds	Brain_Region	ctx-lh-pericalcarine
240	UCLA_CNP	ADHD	0.423825757575758	0.127866188875566	Age+Sex	Features+Confounds	Brain_Region	ctx-lh-postcentral
241	UCLA_CNP	ADHD	0.504886363636364	0.148149306311909	Age+Sex	Features+Confounds	Brain_Region	ctx-lh-posteriorcingulate
242	UCLA_CNP	ADHD	0.574469696969697	0.131414874584079	Age+Sex	Features+Confounds	Brain_Region	ctx-lh-precentral
243	UCLA_CNP	ADHD	0.451136363636364	0.125429413329016	Age+Sex	Features+Confounds	Brain_Region	ctx-lh-precuneus
244	UCLA_CNP	ADHD	0.477765151515151	0.136470572251151	Age+Sex	Features+Confounds	Brain_Region	ctx-lh-rostralanteriorcingulate
245	UCLA_CNP	ADHD	0.488068181818182	0.11344409686168	Age+Sex	Features+Confounds	Brain_Region	ctx-lh-rostralmiddlefrontal
246	UCLA_CNP	ADHD	0.405757575757576	0.116272953390712	Age+Sex	Features+Confounds	Brain_Region	ctx-lh-superiorfrontal
247	UCLA_CNP	ADHD	0.395719696969697	0.105581879870486	Age+Sex	Features+Confounds	Brain_Region	ctx-lh-superiorparietal
248	UCLA_CNP	ADHD	0.470757575757576	0.154426686029106	Age+Sex	Features+Confounds	Brain_Region	ctx-lh-superiortemporal
249	UCLA_CNP	ADHD	0.474621212121212	0.134179594336055	Age+Sex	Features+Confounds	Brain_Region	ctx-lh-supramarginal
250	UCLA_CNP	ADHD	0.519393939393939	0.144660807151712	Age+Sex	Features+Confounds	Brain_Region	ctx-lh-temporalpole
251	UCLA_CNP	ADHD	0.402992424242424	0.132871019976366	Age+Sex	Features+Confounds	Brain_Region	ctx-lh-transversetemporal
252	UCLA_CNP	ADHD	0.543522727272727	0.143571912414886	Age+Sex	Features+Confounds	Brain_Region	ctx-rh-bankssts
253	UCLA_CNP	ADHD	0.435757575757576	0.119618483875255	Age+Sex	Features+Confounds	Brain_Region	ctx-rh-caudalanteriorcingulate
254	UCLA_CNP	ADHD	0.47875	0.127520018939967	Age+Sex	Features+Confounds	Brain_Region	ctx-rh-caudalmiddlefrontal
255	UCLA_CNP	ADHD	0.527159090909091	0.130485017480002	Age+Sex	Features+Confounds	Brain_Region	ctx-rh-cuneus
256	UCLA_CNP	ADHD	0.56780303030303	0.148259032108025	Age+Sex	Features+Confounds	Brain_Region	ctx-rh-entorhinal
257	UCLA_CNP	ADHD	0.411212121212121	0.112151455231725	Age+Sex	Features+Confounds	Brain_Region	ctx-rh-frontalpole
258	UCLA_CNP	ADHD	0.543825757575758	0.156229510255547	Age+Sex	Features+Confounds	Brain_Region	ctx-rh-fusiform
259	UCLA_CNP	ADHD	0.527462121212121	0.129297071098074	Age+Sex	Features+Confounds	Brain_Region	ctx-rh-inferiorparietal
260	UCLA_CNP	ADHD	0.541742424242424	0.131000391340185	Age+Sex	Features+Confounds	Brain_Region	ctx-rh-inferiortemporal
261	UCLA_CNP	ADHD	0.561931818181818	0.129510986729505	Age+Sex	Features+Confounds	Brain_Region	ctx-rh-insula
262	UCLA_CNP	ADHD	0.585189393939394	0.142314682109447	Age+Sex	Features+Confounds	Brain_Region	ctx-rh-isthmuscingulate
263	UCLA_CNP	ADHD	0.552348484848485	0.140081055096731	Age+Sex	Features+Confounds	Brain_Region	ctx-rh-lateraloccipital
264	UCLA_CNP	ADHD	0.511401515151515	0.119694275628068	Age+Sex	Features+Confounds	Brain_Region	ctx-rh-lateralorbitofrontal
265	UCLA_CNP	ADHD	0.498825757575758	0.14517426472459	Age+Sex	Features+Confounds	Brain_Region	ctx-rh-lingual
266	UCLA_CNP	ADHD	0.561893939393939	0.130780312492037	Age+Sex	Features+Confounds	Brain_Region	ctx-rh-medialorbitofrontal
267	UCLA_CNP	ADHD	0.574469696969697	0.156190510746324	Age+Sex	Features+Confounds	Brain_Region	ctx-rh-middletemporal
268	UCLA_CNP	ADHD	0.557765151515151	0.133526560141841	Age+Sex	Features+Confounds	Brain_Region	ctx-rh-paracentral
269	UCLA_CNP	ADHD	0.527651515151515	0.139991139140826	Age+Sex	Features+Confounds	Brain_Region	ctx-rh-parahippocampal
270	UCLA_CNP	ADHD	0.542840909090909	0.140642052021441	Age+Sex	Features+Confounds	Brain_Region	ctx-rh-parsopercularis
271	UCLA_CNP	ADHD	0.483106060606061	0.147769373891334	Age+Sex	Features+Confounds	Brain_Region	ctx-rh-parsorbitalis
272	UCLA_CNP	ADHD	0.54375	0.142872553731017	Age+Sex	Features+Confounds	Brain_Region	ctx-rh-parstriangularis
273	UCLA_CNP	ADHD	0.47905303030303	0.132195829524203	Age+Sex	Features+Confounds	Brain_Region	ctx-rh-pericalcarine
274	UCLA_CNP	ADHD	0.533787878787879	0.124856356047994	Age+Sex	Features+Confounds	Brain_Region	ctx-rh-postcentral
275	UCLA_CNP	ADHD	0.596325757575758	0.133037103406686	Age+Sex	Features+Confounds	Brain_Region	ctx-rh-posteriorcingulate
276	UCLA_CNP	ADHD	0.530984848484849	0.149520444150512	Age+Sex	Features+Confounds	Brain_Region	ctx-rh-precentral
277	UCLA_CNP	ADHD	0.627878787878788	0.132398127536871	Age+Sex	Features+Confounds	Brain_Region	ctx-rh-precuneus
278	UCLA_CNP	ADHD	0.556174242424242	0.139324443315057	Age+Sex	Features+Confounds	Brain_Region	ctx-rh-rostralanteriorcingulate
279	UCLA_CNP	ADHD	0.459204545454545	0.121251398547176	Age+Sex	Features+Confounds	Brain_Region	ctx-rh-rostralmiddlefrontal
280	UCLA_CNP	ADHD	0.545530303030303	0.138080941589805	Age+Sex	Features+Confounds	Brain_Region	ctx-rh-superiorfrontal
281	UCLA_CNP	ADHD	0.517613636363636	0.130283069446909	Age+Sex	Features+Confounds	Brain_Region	ctx-rh-superiorparietal
282	UCLA_CNP	ADHD	0.501893939393939	0.135649145932511	Age+Sex	Features+Confounds	Brain_Region	ctx-rh-superiortemporal
283	UCLA_CNP	ADHD	0.427765151515151	0.125745330360331	Age+Sex	Features+Confounds	Brain_Region	ctx-rh-supramarginal
284	UCLA_CNP	ADHD	0.505151515151515	0.129624123846043	Age+Sex	Features+Confounds	Brain_Region	ctx-rh-temporalpole
285	UCLA_CNP	ADHD	0.523409090909091	0.154108488017278	Age+Sex	Features+Confounds	Brain_Region	ctx-rh-transversetemporal
286	UCLA_CNP	ADHD	0.485227272727273	0.130455519539096	Age+Sex+FD	Features+Confounds	Brain_Region	Left-Accumbens-area
287	UCLA_CNP	ADHD	0.5125	0.134770198211196	Age+Sex+FD	Features+Confounds	Brain_Region	Left-Amygdala
288	UCLA_CNP	ADHD	0.419848484848485	0.150134048249602	Age+Sex+FD	Features+Confounds	Brain_Region	Left-Caudate
289	UCLA_CNP	ADHD	0.44344696969697	0.127666955020903	Age+Sex+FD	Features+Confounds	Brain_Region	Left-Hippocampus
290	UCLA_CNP	ADHD	0.480075757575758	0.145571972514978	Age+Sex+FD	Features+Confounds	Brain_Region	Left-Pallidum
291	UCLA_CNP	ADHD	0.473295454545455	0.132935882173107	Age+Sex+FD	Features+Confounds	Brain_Region	Left-Putamen
292	UCLA_CNP	ADHD	0.560606060606061	0.133772312468044	Age+Sex+FD	Features+Confounds	Brain_Region	Left-Thalamus-Proper
293	UCLA_CNP	ADHD	0.48969696969697	0.136387101337915	Age+Sex+FD	Features+Confounds	Brain_Region	Right-Accumbens-area
294	UCLA_CNP	ADHD	0.440378787878788	0.127657152055556	Age+Sex+FD	Features+Confounds	Brain_Region	Right-Amygdala
295	UCLA_CNP	ADHD	0.557727272727273	0.130438432009804	Age+Sex+FD	Features+Confounds	Brain_Region	Right-Caudate
296	UCLA_CNP	ADHD	0.497462121212121	0.127797211352972	Age+Sex+FD	Features+Confounds	Brain_Region	Right-Hippocampus
297	UCLA_CNP	ADHD	0.524583333333333	0.145581803603906	Age+Sex+FD	Features+Confounds	Brain_Region	Right-Pallidum
298	UCLA_CNP	ADHD	0.436325757575758	0.121578273828171	Age+Sex+FD	Features+Confounds	Brain_Region	Right-Putamen
299	UCLA_CNP	ADHD	0.53875	0.13759504094006	Age+Sex+FD	Features+Confounds	Brain_Region	Right-Thalamus-Proper
300	UCLA_CNP	ADHD	0.419431818181818	0.132447087632551	Age+Sex+FD	Features+Confounds	Brain_Region	ctx-lh-bankssts
301	UCLA_CNP	ADHD	0.440606060606061	0.12664986531864	Age+Sex+FD	Features+Confounds	Brain_Region	ctx-lh-caudalanteriorcingulate
302	UCLA_CNP	ADHD	0.446287878787879	0.134981753531853	Age+Sex+FD	Features+Confounds	Brain_Region	ctx-lh-caudalmiddlefrontal
303	UCLA_CNP	ADHD	0.493409090909091	0.134497980487963	Age+Sex+FD	Features+Confounds	Brain_Region	ctx-lh-cuneus
304	UCLA_CNP	ADHD	0.458636363636364	0.126466410388541	Age+Sex+FD	Features+Confounds	Brain_Region	ctx-lh-entorhinal
305	UCLA_CNP	ADHD	0.565416666666667	0.145851697649965	Age+Sex+FD	Features+Confounds	Brain_Region	ctx-lh-frontalpole
306	UCLA_CNP	ADHD	0.565037878787879	0.141819461075844	Age+Sex+FD	Features+Confounds	Brain_Region	ctx-lh-fusiform
307	UCLA_CNP	ADHD	0.437159090909091	0.133590279548982	Age+Sex+FD	Features+Confounds	Brain_Region	ctx-lh-inferiorparietal
308	UCLA_CNP	ADHD	0.500416666666667	0.137390589995223	Age+Sex+FD	Features+Confounds	Brain_Region	ctx-lh-inferiortemporal
309	UCLA_CNP	ADHD	0.537083333333333	0.144017199622764	Age+Sex+FD	Features+Confounds	Brain_Region	ctx-lh-insula
310	UCLA_CNP	ADHD	0.481628787878788	0.126780817963482	Age+Sex+FD	Features+Confounds	Brain_Region	ctx-lh-isthmuscingulate
311	UCLA_CNP	ADHD	0.468068181818182	0.131775048224034	Age+Sex+FD	Features+Confounds	Brain_Region	ctx-lh-lateraloccipital
312	UCLA_CNP	ADHD	0.5	0.129769928330534	Age+Sex+FD	Features+Confounds	Brain_Region	ctx-lh-lateralorbitofrontal
313	UCLA_CNP	ADHD	0.477878787878788	0.112004557569025	Age+Sex+FD	Features+Confounds	Brain_Region	ctx-lh-lingual
314	UCLA_CNP	ADHD	0.452727272727273	0.137697831451517	Age+Sex+FD	Features+Confounds	Brain_Region	ctx-lh-medialorbitofrontal
315	UCLA_CNP	ADHD	0.486515151515152	0.124002171642802	Age+Sex+FD	Features+Confounds	Brain_Region	ctx-lh-middletemporal
316	UCLA_CNP	ADHD	0.453371212121212	0.111217620240464	Age+Sex+FD	Features+Confounds	Brain_Region	ctx-lh-paracentral
317	UCLA_CNP	ADHD	0.527537878787879	0.141261206124119	Age+Sex+FD	Features+Confounds	Brain_Region	ctx-lh-parahippocampal
318	UCLA_CNP	ADHD	0.546931818181818	0.134856625898228	Age+Sex+FD	Features+Confounds	Brain_Region	ctx-lh-parsopercularis
319	UCLA_CNP	ADHD	0.591325757575758	0.144009752551013	Age+Sex+FD	Features+Confounds	Brain_Region	ctx-lh-parsorbitalis
320	UCLA_CNP	ADHD	0.513674242424242	0.13292445616108	Age+Sex+FD	Features+Confounds	Brain_Region	ctx-lh-parstriangularis
321	UCLA_CNP	ADHD	0.455378787878788	0.128477565076178	Age+Sex+FD	Features+Confounds	Brain_Region	ctx-lh-pericalcarine
322	UCLA_CNP	ADHD	0.415265151515151	0.122888402154209	Age+Sex+FD	Features+Confounds	Brain_Region	ctx-lh-postcentral
323	UCLA_CNP	ADHD	0.507727272727273	0.147407512630595	Age+Sex+FD	Features+Confounds	Brain_Region	ctx-lh-posteriorcingulate
324	UCLA_CNP	ADHD	0.570416666666667	0.127265410708042	Age+Sex+FD	Features+Confounds	Brain_Region	ctx-lh-precentral
325	UCLA_CNP	ADHD	0.458371212121212	0.123464747876258	Age+Sex+FD	Features+Confounds	Brain_Region	ctx-lh-precuneus
326	UCLA_CNP	ADHD	0.467348484848485	0.132599018467508	Age+Sex+FD	Features+Confounds	Brain_Region	ctx-lh-rostralanteriorcingulate
327	UCLA_CNP	ADHD	0.490833333333333	0.111520163854096	Age+Sex+FD	Features+Confounds	Brain_Region	ctx-lh-rostralmiddlefrontal
328	UCLA_CNP	ADHD	0.40844696969697	0.129521818701674	Age+Sex+FD	Features+Confounds	Brain_Region	ctx-lh-superiorfrontal
329	UCLA_CNP	ADHD	0.385416666666667	0.106670182690246	Age+Sex+FD	Features+Confounds	Brain_Region	ctx-lh-superiorparietal
330	UCLA_CNP	ADHD	0.481742424242424	0.15196823517112	Age+Sex+FD	Features+Confounds	Brain_Region	ctx-lh-superiortemporal
331	UCLA_CNP	ADHD	0.4775	0.13859830608951	Age+Sex+FD	Features+Confounds	Brain_Region	ctx-lh-supramarginal
332	UCLA_CNP	ADHD	0.50030303030303	0.1393126101892	Age+Sex+FD	Features+Confounds	Brain_Region	ctx-lh-temporalpole
333	UCLA_CNP	ADHD	0.392045454545455	0.130937890959856	Age+Sex+FD	Features+Confounds	Brain_Region	ctx-lh-transversetemporal
334	UCLA_CNP	ADHD	0.533030303030303	0.141029377847826	Age+Sex+FD	Features+Confounds	Brain_Region	ctx-rh-bankssts
335	UCLA_CNP	ADHD	0.430833333333333	0.124003691029613	Age+Sex+FD	Features+Confounds	Brain_Region	ctx-rh-caudalanteriorcingulate
336	UCLA_CNP	ADHD	0.471969696969697	0.124466098762358	Age+Sex+FD	Features+Confounds	Brain_Region	ctx-rh-caudalmiddlefrontal
337	UCLA_CNP	ADHD	0.513598484848485	0.140367055819136	Age+Sex+FD	Features+Confounds	Brain_Region	ctx-rh-cuneus
338	UCLA_CNP	ADHD	0.562916666666667	0.148628469136142	Age+Sex+FD	Features+Confounds	Brain_Region	ctx-rh-entorhinal
339	UCLA_CNP	ADHD	0.402613636363636	0.113746369313427	Age+Sex+FD	Features+Confounds	Brain_Region	ctx-rh-frontalpole
340	UCLA_CNP	ADHD	0.526287878787879	0.143720553600221	Age+Sex+FD	Features+Confounds	Brain_Region	ctx-rh-fusiform
341	UCLA_CNP	ADHD	0.520530303030303	0.12442787696206	Age+Sex+FD	Features+Confounds	Brain_Region	ctx-rh-inferiorparietal
342	UCLA_CNP	ADHD	0.529772727272727	0.140933711821576	Age+Sex+FD	Features+Confounds	Brain_Region	ctx-rh-inferiortemporal
343	UCLA_CNP	ADHD	0.550757575757576	0.124591791561451	Age+Sex+FD	Features+Confounds	Brain_Region	ctx-rh-insula
344	UCLA_CNP	ADHD	0.573787878787879	0.144243633169048	Age+Sex+FD	Features+Confounds	Brain_Region	ctx-rh-isthmuscingulate
345	UCLA_CNP	ADHD	0.546136363636364	0.132288902135094	Age+Sex+FD	Features+Confounds	Brain_Region	ctx-rh-lateraloccipital
346	UCLA_CNP	ADHD	0.502992424242424	0.125229120741663	Age+Sex+FD	Features+Confounds	Brain_Region	ctx-rh-lateralorbitofrontal
347	UCLA_CNP	ADHD	0.491590909090909	0.139198023945155	Age+Sex+FD	Features+Confounds	Brain_Region	ctx-rh-lingual
348	UCLA_CNP	ADHD	0.542234848484848	0.116847516590879	Age+Sex+FD	Features+Confounds	Brain_Region	ctx-rh-medialorbitofrontal
349	UCLA_CNP	ADHD	0.559734848484849	0.161650104583857	Age+Sex+FD	Features+Confounds	Brain_Region	ctx-rh-middletemporal
350	UCLA_CNP	ADHD	0.546742424242424	0.135830356252087	Age+Sex+FD	Features+Confounds	Brain_Region	ctx-rh-paracentral
351	UCLA_CNP	ADHD	0.533181818181818	0.139141309981479	Age+Sex+FD	Features+Confounds	Brain_Region	ctx-rh-parahippocampal
352	UCLA_CNP	ADHD	0.531174242424242	0.13475122174575	Age+Sex+FD	Features+Confounds	Brain_Region	ctx-rh-parsopercularis
353	UCLA_CNP	ADHD	0.481515151515152	0.129160141866911	Age+Sex+FD	Features+Confounds	Brain_Region	ctx-rh-parsorbitalis
354	UCLA_CNP	ADHD	0.552386363636364	0.14271186396398	Age+Sex+FD	Features+Confounds	Brain_Region	ctx-rh-parstriangularis
355	UCLA_CNP	ADHD	0.474924242424242	0.131816312713458	Age+Sex+FD	Features+Confounds	Brain_Region	ctx-rh-pericalcarine
356	UCLA_CNP	ADHD	0.539734848484849	0.122895289418226	Age+Sex+FD	Features+Confounds	Brain_Region	ctx-rh-postcentral
357	UCLA_CNP	ADHD	0.587159090909091	0.134643237862753	Age+Sex+FD	Features+Confounds	Brain_Region	ctx-rh-posteriorcingulate
358	UCLA_CNP	ADHD	0.523409090909091	0.142390922614513	Age+Sex+FD	Features+Confounds	Brain_Region	ctx-rh-precentral
359	UCLA_CNP	ADHD	0.622878787878788	0.130211793857235	Age+Sex+FD	Features+Confounds	Brain_Region	ctx-rh-precuneus
360	UCLA_CNP	ADHD	0.549166666666667	0.13689505081222	Age+Sex+FD	Features+Confounds	Brain_Region	ctx-rh-rostralanteriorcingulate
361	UCLA_CNP	ADHD	0.454772727272727	0.136076181564769	Age+Sex+FD	Features+Confounds	Brain_Region	ctx-rh-rostralmiddlefrontal
362	UCLA_CNP	ADHD	0.541742424242424	0.144542238787247	Age+Sex+FD	Features+Confounds	Brain_Region	ctx-rh-superiorfrontal
363	UCLA_CNP	ADHD	0.512083333333333	0.127543656446879	Age+Sex+FD	Features+Confounds	Brain_Region	ctx-rh-superiorparietal
364	UCLA_CNP	ADHD	0.492121212121212	0.129397134674374	Age+Sex+FD	Features+Confounds	Brain_Region	ctx-rh-superiortemporal
365	UCLA_CNP	ADHD	0.419734848484848	0.126934273064888	Age+Sex+FD	Features+Confounds	Brain_Region	ctx-rh-supramarginal
366	UCLA_CNP	ADHD	0.506401515151515	0.130394619712434	Age+Sex+FD	Features+Confounds	Brain_Region	ctx-rh-temporalpole
367	UCLA_CNP	ADHD	0.515606060606061	0.149614339440672	Age+Sex+FD	Features+Confounds	Brain_Region	ctx-rh-transversetemporal
368	UCLA_CNP	ADHD	0.500757575757576	0.0245423556486439	Age+Sex	Features+Confounds	SPI_Combo	anm
369	UCLA_CNP	ADHD	0.495151515151515	0.0261440425143675	Age+Sex	Features+Confounds	SPI_Combo	bary_dtw_mean
370	UCLA_CNP	ADHD	0.508295454545455	0.0523417601551298	Age+Sex	Features+Confounds	SPI_Combo	cohmag_multitaper_mean_fs-1_fmin-0_fmax-0-5
371	UCLA_CNP	ADHD	0.503787878787879	0.107515492459504	Age+Sex	Features+Confounds	SPI_Combo	coint_aeg_tstat_trend-ct_autolag-aic_maxlag-10
372	UCLA_CNP	ADHD	0.519242424242424	0.0894703646788846	Age+Sex	Features+Confounds	SPI_Combo	cov_EmpiricalCovariance
373	UCLA_CNP	ADHD	0.498636363636364	0.0921544507520227	Age+Sex	Features+Confounds	SPI_Combo	di_gaussian
374	UCLA_CNP	ADHD	0.500416666666667	0.0774487823634726	Age+Sex	Features+Confounds	SPI_Combo	dtw_constraint-itakura
375	UCLA_CNP	ADHD	0.494924242424242	0.0622696476657397	Age+Sex	Features+Confounds	SPI_Combo	pec
376	UCLA_CNP	ADHD	0.513863636363636	0.0574617162754225	Age+Sex	Features+Confounds	SPI_Combo	phi_star_t-1_norm-0
377	UCLA_CNP	ADHD	0.5	0	Age+Sex	Features+Confounds	SPI_Combo	pli_multitaper_max_fs-1_fmin-0_fmax-0-5
378	UCLA_CNP	ADHD	0.490265151515151	0.0481403932351433	Age+Sex	Features+Confounds	SPI_Combo	psi_multitaper_mean_fs-1_fmin-0_fmax-0-5
379	UCLA_CNP	ADHD	0.454659090909091	0.113229368857212	Age+Sex	Features+Confounds	SPI_Combo	psi_wavelet_mean_fs-1_fmin-0_fmax-0-5_mean
380	UCLA_CNP	ADHD	0.499128787878788	0.00613511647134159	Age+Sex	Features+Confounds	SPI_Combo	sgc_nonparametric_mean_fs-1_fmin-0_fmax-0-5
381	UCLA_CNP	ADHD	0.49655303030303	0.0117596908903454	Age+Sex	Features+Confounds	SPI_Combo	te_kraskov_NN-4_DCE_k-max-10_tau-max-4
382	UCLA_CNP	ADHD	0.500757575757576	0.0245423556486439	Age+Sex+FD	Features+Confounds	SPI_Combo	anm
383	UCLA_CNP	ADHD	0.495151515151515	0.0261440425143675	Age+Sex+FD	Features+Confounds	SPI_Combo	bary_dtw_mean
384	UCLA_CNP	ADHD	0.508712121212121	0.052105328994857	Age+Sex+FD	Features+Confounds	SPI_Combo	cohmag_multitaper_mean_fs-1_fmin-0_fmax-0-5
385	UCLA_CNP	ADHD	0.502537878787879	0.107307775854532	Age+Sex+FD	Features+Confounds	SPI_Combo	coint_aeg_tstat_trend-ct_autolag-aic_maxlag-10
386	UCLA_CNP	ADHD	0.519242424242424	0.0894703646788846	Age+Sex+FD	Features+Confounds	SPI_Combo	cov_EmpiricalCovariance
387	UCLA_CNP	ADHD	0.498636363636364	0.0921544507520227	Age+Sex+FD	Features+Confounds	SPI_Combo	di_gaussian
388	UCLA_CNP	ADHD	0.500416666666667	0.0774487823634726	Age+Sex+FD	Features+Confounds	SPI_Combo	dtw_constraint-itakura
389	UCLA_CNP	ADHD	0.494962121212121	0.0625270785688068	Age+Sex+FD	Features+Confounds	SPI_Combo	pec
390	UCLA_CNP	ADHD	0.513863636363636	0.0574617162754225	Age+Sex+FD	Features+Confounds	SPI_Combo	phi_star_t-1_norm-0
391	UCLA_CNP	ADHD	0.5	0	Age+Sex+FD	Features+Confounds	SPI_Combo	pli_multitaper_max_fs-1_fmin-0_fmax-0-5
392	UCLA_CNP	ADHD	0.490265151515151	0.0481403932351433	Age+Sex+FD	Features+Confounds	SPI_Combo	psi_multitaper_mean_fs-1_fmin-0_fmax-0-5
393	UCLA_CNP	ADHD	0.454659090909091	0.113229368857212	Age+Sex+FD	Features+Confounds	SPI_Combo	psi_wavelet_mean_fs-1_fmin-0_fmax-0-5_mean
394	UCLA_CNP	ADHD	0.499128787878788	0.00613511647134159	Age+Sex+FD	Features+Confounds	SPI_Combo	sgc_nonparametric_mean_fs-1_fmin-0_fmax-0-5
395	UCLA_CNP	ADHD	0.49655303030303	0.0117596908903454	Age+Sex+FD	Features+Confounds	SPI_Combo	te_kraskov_NN-4_DCE_k-max-10_tau-max-4
396	UCLA_CNP	ADHD	0.519469696969697	0.110021870066978	Age+Sex	Features+Confounds	Univariate_Combo	Combo
397	UCLA_CNP	ADHD	0.52155303030303	0.111295779786429	Age+Sex+FD	Features+Confounds	Univariate_Combo	Combo
398	UCLA_CNP	ADHD	0.477272727272727	0.155748928738478	Age+Sex	Features+Confounds	catch25_feature	CO_Embed2_Dist_tau_d_expfit_meandiff
399	UCLA_CNP	ADHD	0.508030303030303	0.128674485091633	Age+Sex	Features+Confounds	catch25_feature	CO_FirstMin_ac
400	UCLA_CNP	ADHD	0.499545454545455	0.138899615580434	Age+Sex	Features+Confounds	catch25_feature	CO_HistogramAMI_even_2_5
401	UCLA_CNP	ADHD	0.441325757575758	0.113184612458946	Age+Sex	Features+Confounds	catch25_feature	CO_f1ecac
402	UCLA_CNP	ADHD	0.503787878787879	0.136359385030488	Age+Sex	Features+Confounds	catch25_feature	CO_trev_1_num
403	UCLA_CNP	ADHD	0.50875	0.150481143254692	Age+Sex	Features+Confounds	catch25_feature	DN_HistogramMode_10
404	UCLA_CNP	ADHD	0.558636363636364	0.139294715553451	Age+Sex	Features+Confounds	catch25_feature	DN_HistogramMode_5
405	UCLA_CNP	ADHD	0.518560606060606	0.124673772668571	Age+Sex	Features+Confounds	catch25_feature	DN_Mean
406	UCLA_CNP	ADHD	0.587878787878788	0.13968176722471	Age+Sex	Features+Confounds	catch25_feature	DN_OutlierInclude_n_001_mdrmd
407	UCLA_CNP	ADHD	0.544318181818182	0.135535846649731	Age+Sex	Features+Confounds	catch25_feature	DN_OutlierInclude_p_001_mdrmd
408	UCLA_CNP	ADHD	0.408295454545455	0.115292863433285	Age+Sex	Features+Confounds	catch25_feature	DN_Spread_Std
409	UCLA_CNP	ADHD	0.424810606060606	0.130447603780562	Age+Sex	Features+Confounds	catch25_feature	FC_LocalSimple_mean1_tauresrat
410	UCLA_CNP	ADHD	0.418181818181818	0.128313237973936	Age+Sex	Features+Confounds	catch25_feature	FC_LocalSimple_mean3_stderr
411	UCLA_CNP	ADHD	0.442310606060606	0.130056472577878	Age+Sex	Features+Confounds	catch25_feature	IN_AutoMutualInfoStats_40_gaussian_fmmi
412	UCLA_CNP	ADHD	0.50969696969697	0.146997345134791	Age+Sex	Features+Confounds	catch25_feature	MD_hrv_classic_pnn40
413	UCLA_CNP	ADHD	0.571893939393939	0.135370516354598	Age+Sex	Features+Confounds	catch25_feature	PD_PeriodicityWang_th0_01
414	UCLA_CNP	ADHD	0.516287878787879	0.1505830103892	Age+Sex	Features+Confounds	catch25_feature	SB_BinaryStats_diff_longstretch0
415	UCLA_CNP	ADHD	0.387045454545455	0.120214872452244	Age+Sex	Features+Confounds	catch25_feature	SB_BinaryStats_mean_longstretch1
416	UCLA_CNP	ADHD	0.406818181818182	0.116347368152298	Age+Sex	Features+Confounds	catch25_feature	SB_MotifThree_quantile_hh
417	UCLA_CNP	ADHD	0.505681818181818	0.12561530577128	Age+Sex	Features+Confounds	catch25_feature	SB_TransitionMatrix_3ac_sumdiagcov
418	UCLA_CNP	ADHD	0.473181818181818	0.133012508109348	Age+Sex	Features+Confounds	catch25_feature	SC_FluctAnal_2_dfa_50_1_2_logi_prop_r1
419	UCLA_CNP	ADHD	0.49969696969697	0.12677430755435	Age+Sex	Features+Confounds	catch25_feature	SC_FluctAnal_2_rsrangefit_50_1_logi_prop_r1
420	UCLA_CNP	ADHD	0.334810606060606	0.116323567335943	Age+Sex	Features+Confounds	catch25_feature	SP_Summaries_welch_rect_area_5_1
421	UCLA_CNP	ADHD	0.362424242424242	0.116810927310528	Age+Sex	Features+Confounds	catch25_feature	SP_Summaries_welch_rect_centroid
422	UCLA_CNP	ADHD	0.478219696969697	0.124048977741024	Age+Sex	Features+Confounds	catch25_feature	fALFF
423	UCLA_CNP	ADHD	0.469280303030303	0.153176057859193	Age+Sex+FD	Features+Confounds	catch25_feature	CO_Embed2_Dist_tau_d_expfit_meandiff
424	UCLA_CNP	ADHD	0.496401515151515	0.130587516935412	Age+Sex+FD	Features+Confounds	catch25_feature	CO_FirstMin_ac
425	UCLA_CNP	ADHD	0.490606060606061	0.139116684384415	Age+Sex+FD	Features+Confounds	catch25_feature	CO_HistogramAMI_even_2_5
426	UCLA_CNP	ADHD	0.432727272727273	0.121135717808978	Age+Sex+FD	Features+Confounds	catch25_feature	CO_f1ecac
427	UCLA_CNP	ADHD	0.499204545454545	0.13770605664007	Age+Sex+FD	Features+Confounds	catch25_feature	CO_trev_1_num
428	UCLA_CNP	ADHD	0.502992424242424	0.143722041000447	Age+Sex+FD	Features+Confounds	catch25_feature	DN_HistogramMode_10
429	UCLA_CNP	ADHD	0.547348484848485	0.138269237131432	Age+Sex+FD	Features+Confounds	catch25_feature	DN_HistogramMode_5
430	UCLA_CNP	ADHD	0.511287878787879	0.119826770140358	Age+Sex+FD	Features+Confounds	catch25_feature	DN_Mean
431	UCLA_CNP	ADHD	0.591287878787879	0.136194011597503	Age+Sex+FD	Features+Confounds	catch25_feature	DN_OutlierInclude_n_001_mdrmd
432	UCLA_CNP	ADHD	0.537613636363636	0.134806492870277	Age+Sex+FD	Features+Confounds	catch25_feature	DN_OutlierInclude_p_001_mdrmd
433	UCLA_CNP	ADHD	0.404772727272727	0.116063034585277	Age+Sex+FD	Features+Confounds	catch25_feature	DN_Spread_Std
434	UCLA_CNP	ADHD	0.428333333333333	0.128753754099091	Age+Sex+FD	Features+Confounds	catch25_feature	FC_LocalSimple_mean1_tauresrat
435	UCLA_CNP	ADHD	0.411590909090909	0.124875553713226	Age+Sex+FD	Features+Confounds	catch25_feature	FC_LocalSimple_mean3_stderr
436	UCLA_CNP	ADHD	0.434356060606061	0.124814996755028	Age+Sex+FD	Features+Confounds	catch25_feature	IN_AutoMutualInfoStats_40_gaussian_fmmi
437	UCLA_CNP	ADHD	0.509242424242424	0.143182567212595	Age+Sex+FD	Features+Confounds	catch25_feature	MD_hrv_classic_pnn40
438	UCLA_CNP	ADHD	0.572992424242424	0.140711242387781	Age+Sex+FD	Features+Confounds	catch25_feature	PD_PeriodicityWang_th0_01
439	UCLA_CNP	ADHD	0.520340909090909	0.149483872990432	Age+Sex+FD	Features+Confounds	catch25_feature	SB_BinaryStats_diff_longstretch0
440	UCLA_CNP	ADHD	0.387386363636364	0.120886287983931	Age+Sex+FD	Features+Confounds	catch25_feature	SB_BinaryStats_mean_longstretch1
441	UCLA_CNP	ADHD	0.391477272727273	0.113207504955653	Age+Sex+FD	Features+Confounds	catch25_feature	SB_MotifThree_quantile_hh
442	UCLA_CNP	ADHD	0.5025	0.126017001675201	Age+Sex+FD	Features+Confounds	catch25_feature	SB_TransitionMatrix_3ac_sumdiagcov
443	UCLA_CNP	ADHD	0.469545454545455	0.135477471252946	Age+Sex+FD	Features+Confounds	catch25_feature	SC_FluctAnal_2_dfa_50_1_2_logi_prop_r1
444	UCLA_CNP	ADHD	0.504356060606061	0.124677114725768	Age+Sex+FD	Features+Confounds	catch25_feature	SC_FluctAnal_2_rsrangefit_50_1_logi_prop_r1
445	UCLA_CNP	ADHD	0.333939393939394	0.113143918194533	Age+Sex+FD	Features+Confounds	catch25_feature	SP_Summaries_welch_rect_area_5_1
446	UCLA_CNP	ADHD	0.349772727272727	0.1157769762684	Age+Sex+FD	Features+Confounds	catch25_feature	SP_Summaries_welch_rect_centroid
447	UCLA_CNP	ADHD	0.474924242424242	0.117376442970259	Age+Sex+FD	Features+Confounds	catch25_feature	fALFF
448	UCLA_CNP	ADHD	0.499507575757576	0.0153099972170191	Age+Sex	Features+Confounds	pyspi14_SPI	anm
449	UCLA_CNP	ADHD	0.503068181818182	0.0386465465793798	Age+Sex	Features+Confounds	pyspi14_SPI	bary_dtw_mean
450	UCLA_CNP	ADHD	0.500075757575758	0.0675239063515159	Age+Sex	Features+Confounds	pyspi14_SPI	cohmag_multitaper_mean_fs-1_fmin-0_fmax-0-5
451	UCLA_CNP	ADHD	0.460833333333333	0.120132671501523	Age+Sex	Features+Confounds	pyspi14_SPI	coint_aeg_tstat_trend-ct_autolag-aic_maxlag-10
452	UCLA_CNP	ADHD	0.546022727272727	0.106081613589193	Age+Sex	Features+Confounds	pyspi14_SPI	cov_EmpiricalCovariance
453	UCLA_CNP	ADHD	0.501969696969697	0.101016528721108	Age+Sex	Features+Confounds	pyspi14_SPI	di_gaussian
454	UCLA_CNP	ADHD	0.518030303030303	0.0971992924911898	Age+Sex	Features+Confounds	pyspi14_SPI	dtw_constraint-itakura
455	UCLA_CNP	ADHD	0.485795454545455	0.0707098890130968	Age+Sex	Features+Confounds	pyspi14_SPI	pec
456	UCLA_CNP	ADHD	0.522272727272727	0.0675760423909742	Age+Sex	Features+Confounds	pyspi14_SPI	phi_star_t-1_norm-0
457	UCLA_CNP	ADHD	0.5	0	Age+Sex	Features+Confounds	pyspi14_SPI	pli_multitaper_max_fs-1_fmin-0_fmax-0-5
458	UCLA_CNP	ADHD	0.471931818181818	0.0584144581764053	Age+Sex	Features+Confounds	pyspi14_SPI	psi_multitaper_mean_fs-1_fmin-0_fmax-0-5
459	UCLA_CNP	ADHD	0.464848484848485	0.126088125513311	Age+Sex	Features+Confounds	pyspi14_SPI	psi_wavelet_mean_fs-1_fmin-0_fmax-0-5_mean
460	UCLA_CNP	ADHD	0.5	0	Age+Sex	Features+Confounds	pyspi14_SPI	sgc_nonparametric_mean_fs-1_fmin-0_fmax-0-5
461	UCLA_CNP	ADHD	0.500795454545454	0.0133438749650065	Age+Sex	Features+Confounds	pyspi14_SPI	te_kraskov_NN-4_DCE_k-max-10_tau-max-4
462	UCLA_CNP	ADHD	0.499507575757576	0.0153099972170191	Age+Sex+FD	Features+Confounds	pyspi14_SPI	anm
463	UCLA_CNP	ADHD	0.503068181818182	0.0386465465793798	Age+Sex+FD	Features+Confounds	pyspi14_SPI	bary_dtw_mean
464	UCLA_CNP	ADHD	0.499734848484849	0.0677452074176964	Age+Sex+FD	Features+Confounds	pyspi14_SPI	cohmag_multitaper_mean_fs-1_fmin-0_fmax-0-5
465	UCLA_CNP	ADHD	0.460833333333333	0.120132671501523	Age+Sex+FD	Features+Confounds	pyspi14_SPI	coint_aeg_tstat_trend-ct_autolag-aic_maxlag-10
466	UCLA_CNP	ADHD	0.546856060606061	0.108172187829882	Age+Sex+FD	Features+Confounds	pyspi14_SPI	cov_EmpiricalCovariance
467	UCLA_CNP	ADHD	0.501969696969697	0.101016528721108	Age+Sex+FD	Features+Confounds	pyspi14_SPI	di_gaussian
468	UCLA_CNP	ADHD	0.518030303030303	0.0971992924911898	Age+Sex+FD	Features+Confounds	pyspi14_SPI	dtw_constraint-itakura
469	UCLA_CNP	ADHD	0.485340909090909	0.070763732953621	Age+Sex+FD	Features+Confounds	pyspi14_SPI	pec
470	UCLA_CNP	ADHD	0.521022727272727	0.0668083767229821	Age+Sex+FD	Features+Confounds	pyspi14_SPI	phi_star_t-1_norm-0
471	UCLA_CNP	ADHD	0.5	0	Age+Sex+FD	Features+Confounds	pyspi14_SPI	pli_multitaper_max_fs-1_fmin-0_fmax-0-5
472	UCLA_CNP	ADHD	0.471477272727273	0.0587271276378043	Age+Sex+FD	Features+Confounds	pyspi14_SPI	psi_multitaper_mean_fs-1_fmin-0_fmax-0-5
473	UCLA_CNP	ADHD	0.464393939393939	0.12653780848428	Age+Sex+FD	Features+Confounds	pyspi14_SPI	psi_wavelet_mean_fs-1_fmin-0_fmax-0-5_mean
474	UCLA_CNP	ADHD	0.5	0	Age+Sex+FD	Features+Confounds	pyspi14_SPI	sgc_nonparametric_mean_fs-1_fmin-0_fmax-0-5
475	UCLA_CNP	ADHD	0.500795454545454	0.0133438749650065	Age+Sex+FD	Features+Confounds	pyspi14_SPI	te_kraskov_NN-4_DCE_k-max-10_tau-max-4
476	UCLA_CNP	BP	0.512818181818182	0.109518528545271	Age+Sex	Features+Confounds	Brain_Region	Left-Accumbens-area
477	UCLA_CNP	BP	0.508962121212121	0.130293200088691	Age+Sex	Features+Confounds	Brain_Region	Left-Amygdala
478	UCLA_CNP	BP	0.628159090909091	0.12675670342571	Age+Sex	Features+Confounds	Brain_Region	Left-Caudate
479	UCLA_CNP	BP	0.600068181818182	0.122546701715106	Age+Sex	Features+Confounds	Brain_Region	Left-Hippocampus
480	UCLA_CNP	BP	0.568477272727273	0.133687211911584	Age+Sex	Features+Confounds	Brain_Region	Left-Pallidum
481	UCLA_CNP	BP	0.549598484848485	0.140245377407881	Age+Sex	Features+Confounds	Brain_Region	Left-Putamen
482	UCLA_CNP	BP	0.637128787878788	0.133012921936283	Age+Sex	Features+Confounds	Brain_Region	Left-Thalamus-Proper
483	UCLA_CNP	BP	0.537734848484849	0.138461555420773	Age+Sex	Features+Confounds	Brain_Region	Right-Accumbens-area
484	UCLA_CNP	BP	0.554030303030303	0.124584945967116	Age+Sex	Features+Confounds	Brain_Region	Right-Amygdala
485	UCLA_CNP	BP	0.560227272727273	0.134841584722504	Age+Sex	Features+Confounds	Brain_Region	Right-Caudate
486	UCLA_CNP	BP	0.660106060606061	0.137098918074611	Age+Sex	Features+Confounds	Brain_Region	Right-Hippocampus
487	UCLA_CNP	BP	0.578469696969697	0.13228156961228	Age+Sex	Features+Confounds	Brain_Region	Right-Pallidum
488	UCLA_CNP	BP	0.548083333333333	0.124933938958221	Age+Sex	Features+Confounds	Brain_Region	Right-Putamen
489	UCLA_CNP	BP	0.606454545454545	0.12909313469975	Age+Sex	Features+Confounds	Brain_Region	Right-Thalamus-Proper
490	UCLA_CNP	BP	0.548537878787879	0.126461792183807	Age+Sex	Features+Confounds	Brain_Region	ctx-lh-bankssts
491	UCLA_CNP	BP	0.541136363636364	0.129078315445721	Age+Sex	Features+Confounds	Brain_Region	ctx-lh-caudalanteriorcingulate
492	UCLA_CNP	BP	0.537666666666667	0.133506617925113	Age+Sex	Features+Confounds	Brain_Region	ctx-lh-caudalmiddlefrontal
493	UCLA_CNP	BP	0.538575757575758	0.12844016150316	Age+Sex	Features+Confounds	Brain_Region	ctx-lh-cuneus
494	UCLA_CNP	BP	0.554401515151515	0.121458069223174	Age+Sex	Features+Confounds	Brain_Region	ctx-lh-entorhinal
495	UCLA_CNP	BP	0.558083333333333	0.126005663912856	Age+Sex	Features+Confounds	Brain_Region	ctx-lh-frontalpole
496	UCLA_CNP	BP	0.604651515151515	0.131968679590267	Age+Sex	Features+Confounds	Brain_Region	ctx-lh-fusiform
497	UCLA_CNP	BP	0.646810606060606	0.126720761817986	Age+Sex	Features+Confounds	Brain_Region	ctx-lh-inferiorparietal
498	UCLA_CNP	BP	0.556795454545455	0.140761376105476	Age+Sex	Features+Confounds	Brain_Region	ctx-lh-inferiortemporal
499	UCLA_CNP	BP	0.555818181818182	0.117307493527779	Age+Sex	Features+Confounds	Brain_Region	ctx-lh-insula
500	UCLA_CNP	BP	0.608121212121212	0.129541050158098	Age+Sex	Features+Confounds	Brain_Region	ctx-lh-isthmuscingulate
501	UCLA_CNP	BP	0.578469696969697	0.115157917717064	Age+Sex	Features+Confounds	Brain_Region	ctx-lh-lateraloccipital
502	UCLA_CNP	BP	0.59230303030303	0.130556764225426	Age+Sex	Features+Confounds	Brain_Region	ctx-lh-lateralorbitofrontal
503	UCLA_CNP	BP	0.543780303030303	0.133832592308465	Age+Sex	Features+Confounds	Brain_Region	ctx-lh-lingual
504	UCLA_CNP	BP	0.542378787878788	0.126523826246025	Age+Sex	Features+Confounds	Brain_Region	ctx-lh-medialorbitofrontal
505	UCLA_CNP	BP	0.538325757575758	0.127023150091663	Age+Sex	Features+Confounds	Brain_Region	ctx-lh-middletemporal
506	UCLA_CNP	BP	0.62519696969697	0.134265031113549	Age+Sex	Features+Confounds	Brain_Region	ctx-lh-paracentral
507	UCLA_CNP	BP	0.557325757575758	0.117140149984077	Age+Sex	Features+Confounds	Brain_Region	ctx-lh-parahippocampal
508	UCLA_CNP	BP	0.606916666666667	0.12578922524835	Age+Sex	Features+Confounds	Brain_Region	ctx-lh-parsopercularis
509	UCLA_CNP	BP	0.475348484848485	0.102558292613027	Age+Sex	Features+Confounds	Brain_Region	ctx-lh-parsorbitalis
510	UCLA_CNP	BP	0.491545454545455	0.126522722005799	Age+Sex	Features+Confounds	Brain_Region	ctx-lh-parstriangularis
511	UCLA_CNP	BP	0.564113636363636	0.131245287579308	Age+Sex	Features+Confounds	Brain_Region	ctx-lh-pericalcarine
512	UCLA_CNP	BP	0.641636363636364	0.124613003442752	Age+Sex	Features+Confounds	Brain_Region	ctx-lh-postcentral
513	UCLA_CNP	BP	0.539181818181818	0.1356325024281	Age+Sex	Features+Confounds	Brain_Region	ctx-lh-posteriorcingulate
514	UCLA_CNP	BP	0.569727272727273	0.133048151343471	Age+Sex	Features+Confounds	Brain_Region	ctx-lh-precentral
515	UCLA_CNP	BP	0.579984848484849	0.136751912105014	Age+Sex	Features+Confounds	Brain_Region	ctx-lh-precuneus
516	UCLA_CNP	BP	0.564613636363636	0.131100886915098	Age+Sex	Features+Confounds	Brain_Region	ctx-lh-rostralanteriorcingulate
517	UCLA_CNP	BP	0.476681818181818	0.135026415389223	Age+Sex	Features+Confounds	Brain_Region	ctx-lh-rostralmiddlefrontal
518	UCLA_CNP	BP	0.547060606060606	0.131461749267024	Age+Sex	Features+Confounds	Brain_Region	ctx-lh-superiorfrontal
519	UCLA_CNP	BP	0.592704545454545	0.138997814161556	Age+Sex	Features+Confounds	Brain_Region	ctx-lh-superiorparietal
520	UCLA_CNP	BP	0.573462121212121	0.119347965149002	Age+Sex	Features+Confounds	Brain_Region	ctx-lh-superiortemporal
521	UCLA_CNP	BP	0.535507575757576	0.125937536268346	Age+Sex	Features+Confounds	Brain_Region	ctx-lh-supramarginal
522	UCLA_CNP	BP	0.593227272727273	0.118166160382706	Age+Sex	Features+Confounds	Brain_Region	ctx-lh-temporalpole
523	UCLA_CNP	BP	0.579825757575758	0.124558549077891	Age+Sex	Features+Confounds	Brain_Region	ctx-lh-transversetemporal
524	UCLA_CNP	BP	0.603719696969697	0.112113823032275	Age+Sex	Features+Confounds	Brain_Region	ctx-rh-bankssts
525	UCLA_CNP	BP	0.610992424242424	0.137998712339026	Age+Sex	Features+Confounds	Brain_Region	ctx-rh-caudalanteriorcingulate
526	UCLA_CNP	BP	0.547825757575758	0.113356131101834	Age+Sex	Features+Confounds	Brain_Region	ctx-rh-caudalmiddlefrontal
527	UCLA_CNP	BP	0.502583333333333	0.136003635560387	Age+Sex	Features+Confounds	Brain_Region	ctx-rh-cuneus
528	UCLA_CNP	BP	0.496613636363636	0.122610801476578	Age+Sex	Features+Confounds	Brain_Region	ctx-rh-entorhinal
529	UCLA_CNP	BP	0.565871212121212	0.126743682997417	Age+Sex	Features+Confounds	Brain_Region	ctx-rh-frontalpole
530	UCLA_CNP	BP	0.553121212121212	0.142288849933993	Age+Sex	Features+Confounds	Brain_Region	ctx-rh-fusiform
531	UCLA_CNP	BP	0.586098484848485	0.133770378576668	Age+Sex	Features+Confounds	Brain_Region	ctx-rh-inferiorparietal
532	UCLA_CNP	BP	0.52169696969697	0.128525792489806	Age+Sex	Features+Confounds	Brain_Region	ctx-rh-inferiortemporal
533	UCLA_CNP	BP	0.612090909090909	0.122021798346396	Age+Sex	Features+Confounds	Brain_Region	ctx-rh-insula
534	UCLA_CNP	BP	0.533212121212121	0.134648247105078	Age+Sex	Features+Confounds	Brain_Region	ctx-rh-isthmuscingulate
535	UCLA_CNP	BP	0.590727272727273	0.124639945774918	Age+Sex	Features+Confounds	Brain_Region	ctx-rh-lateraloccipital
536	UCLA_CNP	BP	0.564507575757576	0.112600954497972	Age+Sex	Features+Confounds	Brain_Region	ctx-rh-lateralorbitofrontal
537	UCLA_CNP	BP	0.501265151515151	0.118945805841375	Age+Sex	Features+Confounds	Brain_Region	ctx-rh-lingual
538	UCLA_CNP	BP	0.576863636363636	0.132157059771226	Age+Sex	Features+Confounds	Brain_Region	ctx-rh-medialorbitofrontal
539	UCLA_CNP	BP	0.597674242424242	0.124206222515498	Age+Sex	Features+Confounds	Brain_Region	ctx-rh-middletemporal
540	UCLA_CNP	BP	0.586401515151515	0.126360998180322	Age+Sex	Features+Confounds	Brain_Region	ctx-rh-paracentral
541	UCLA_CNP	BP	0.635234848484848	0.119403134157886	Age+Sex	Features+Confounds	Brain_Region	ctx-rh-parahippocampal
542	UCLA_CNP	BP	0.641265151515152	0.1369376440046	Age+Sex	Features+Confounds	Brain_Region	ctx-rh-parsopercularis
543	UCLA_CNP	BP	0.575121212121212	0.127185913517155	Age+Sex	Features+Confounds	Brain_Region	ctx-rh-parsorbitalis
544	UCLA_CNP	BP	0.544015151515151	0.132184652021381	Age+Sex	Features+Confounds	Brain_Region	ctx-rh-parstriangularis
545	UCLA_CNP	BP	0.537492424242424	0.128989178777671	Age+Sex	Features+Confounds	Brain_Region	ctx-rh-pericalcarine
546	UCLA_CNP	BP	0.608166666666667	0.140381725076565	Age+Sex	Features+Confounds	Brain_Region	ctx-rh-postcentral
547	UCLA_CNP	BP	0.57580303030303	0.124350107686376	Age+Sex	Features+Confounds	Brain_Region	ctx-rh-posteriorcingulate
548	UCLA_CNP	BP	0.607083333333333	0.106861095164414	Age+Sex	Features+Confounds	Brain_Region	ctx-rh-precentral
549	UCLA_CNP	BP	0.597916666666667	0.126990435649664	Age+Sex	Features+Confounds	Brain_Region	ctx-rh-precuneus
550	UCLA_CNP	BP	0.568356060606061	0.134977516870315	Age+Sex	Features+Confounds	Brain_Region	ctx-rh-rostralanteriorcingulate
551	UCLA_CNP	BP	0.57255303030303	0.117751568180243	Age+Sex	Features+Confounds	Brain_Region	ctx-rh-rostralmiddlefrontal
552	UCLA_CNP	BP	0.548878787878788	0.118070193255852	Age+Sex	Features+Confounds	Brain_Region	ctx-rh-superiorfrontal
553	UCLA_CNP	BP	0.614045454545455	0.146052244673017	Age+Sex	Features+Confounds	Brain_Region	ctx-rh-superiorparietal
554	UCLA_CNP	BP	0.623613636363636	0.128971495126181	Age+Sex	Features+Confounds	Brain_Region	ctx-rh-superiortemporal
555	UCLA_CNP	BP	0.577143939393939	0.136084512436725	Age+Sex	Features+Confounds	Brain_Region	ctx-rh-supramarginal
556	UCLA_CNP	BP	0.56130303030303	0.125976842785635	Age+Sex	Features+Confounds	Brain_Region	ctx-rh-temporalpole
557	UCLA_CNP	BP	0.574022727272727	0.109731093929757	Age+Sex	Features+Confounds	Brain_Region	ctx-rh-transversetemporal
558	UCLA_CNP	BP	0.509386363636364	0.129885128252503	Age+Sex+FD	Features+Confounds	Brain_Region	Left-Accumbens-area
559	UCLA_CNP	BP	0.517863636363636	0.126514266230276	Age+Sex+FD	Features+Confounds	Brain_Region	Left-Amygdala
560	UCLA_CNP	BP	0.615121212121212	0.13033714610944	Age+Sex+FD	Features+Confounds	Brain_Region	Left-Caudate
561	UCLA_CNP	BP	0.640757575757576	0.119502647453994	Age+Sex+FD	Features+Confounds	Brain_Region	Left-Hippocampus
562	UCLA_CNP	BP	0.58075	0.142743574524742	Age+Sex+FD	Features+Confounds	Brain_Region	Left-Pallidum
563	UCLA_CNP	BP	0.529924242424242	0.135850584865156	Age+Sex+FD	Features+Confounds	Brain_Region	Left-Putamen
564	UCLA_CNP	BP	0.64130303030303	0.125612951161694	Age+Sex+FD	Features+Confounds	Brain_Region	Left-Thalamus-Proper
565	UCLA_CNP	BP	0.584818181818182	0.133559011572814	Age+Sex+FD	Features+Confounds	Brain_Region	Right-Accumbens-area
566	UCLA_CNP	BP	0.537393939393939	0.129592568810061	Age+Sex+FD	Features+Confounds	Brain_Region	Right-Amygdala
567	UCLA_CNP	BP	0.554219696969697	0.138264530981366	Age+Sex+FD	Features+Confounds	Brain_Region	Right-Caudate
568	UCLA_CNP	BP	0.657454545454546	0.137107142195686	Age+Sex+FD	Features+Confounds	Brain_Region	Right-Hippocampus
569	UCLA_CNP	BP	0.555878787878788	0.132623482598846	Age+Sex+FD	Features+Confounds	Brain_Region	Right-Pallidum
570	UCLA_CNP	BP	0.560939393939394	0.135823050165659	Age+Sex+FD	Features+Confounds	Brain_Region	Right-Putamen
571	UCLA_CNP	BP	0.613515151515152	0.132152291467026	Age+Sex+FD	Features+Confounds	Brain_Region	Right-Thalamus-Proper
572	UCLA_CNP	BP	0.574075757575758	0.134339532486817	Age+Sex+FD	Features+Confounds	Brain_Region	ctx-lh-bankssts
573	UCLA_CNP	BP	0.527166666666667	0.134003961372292	Age+Sex+FD	Features+Confounds	Brain_Region	ctx-lh-caudalanteriorcingulate
574	UCLA_CNP	BP	0.564977272727273	0.123744441197315	Age+Sex+FD	Features+Confounds	Brain_Region	ctx-lh-caudalmiddlefrontal
575	UCLA_CNP	BP	0.516560606060606	0.126025949894988	Age+Sex+FD	Features+Confounds	Brain_Region	ctx-lh-cuneus
576	UCLA_CNP	BP	0.564659090909091	0.117697819827968	Age+Sex+FD	Features+Confounds	Brain_Region	ctx-lh-entorhinal
577	UCLA_CNP	BP	0.595659090909091	0.135631851682093	Age+Sex+FD	Features+Confounds	Brain_Region	ctx-lh-frontalpole
578	UCLA_CNP	BP	0.588121212121212	0.13197073806229	Age+Sex+FD	Features+Confounds	Brain_Region	ctx-lh-fusiform
579	UCLA_CNP	BP	0.645272727272727	0.137590437709293	Age+Sex+FD	Features+Confounds	Brain_Region	ctx-lh-inferiorparietal
580	UCLA_CNP	BP	0.573068181818182	0.14343043809108	Age+Sex+FD	Features+Confounds	Brain_Region	ctx-lh-inferiortemporal
581	UCLA_CNP	BP	0.56405303030303	0.11870276035101	Age+Sex+FD	Features+Confounds	Brain_Region	ctx-lh-insula
582	UCLA_CNP	BP	0.602636363636364	0.125917916966463	Age+Sex+FD	Features+Confounds	Brain_Region	ctx-lh-isthmuscingulate
583	UCLA_CNP	BP	0.59325	0.13464615357488	Age+Sex+FD	Features+Confounds	Brain_Region	ctx-lh-lateraloccipital
584	UCLA_CNP	BP	0.611666666666667	0.125903299537475	Age+Sex+FD	Features+Confounds	Brain_Region	ctx-lh-lateralorbitofrontal
585	UCLA_CNP	BP	0.562280303030303	0.143014941508989	Age+Sex+FD	Features+Confounds	Brain_Region	ctx-lh-lingual
586	UCLA_CNP	BP	0.602113636363636	0.127446847630235	Age+Sex+FD	Features+Confounds	Brain_Region	ctx-lh-medialorbitofrontal
587	UCLA_CNP	BP	0.567606060606061	0.136735333298709	Age+Sex+FD	Features+Confounds	Brain_Region	ctx-lh-middletemporal
588	UCLA_CNP	BP	0.608681818181818	0.130871459131274	Age+Sex+FD	Features+Confounds	Brain_Region	ctx-lh-paracentral
589	UCLA_CNP	BP	0.585068181818182	0.125814830131867	Age+Sex+FD	Features+Confounds	Brain_Region	ctx-lh-parahippocampal
590	UCLA_CNP	BP	0.57680303030303	0.136055785379426	Age+Sex+FD	Features+Confounds	Brain_Region	ctx-lh-parsopercularis
591	UCLA_CNP	BP	0.554909090909091	0.130897195678202	Age+Sex+FD	Features+Confounds	Brain_Region	ctx-lh-parsorbitalis
592	UCLA_CNP	BP	0.508621212121212	0.132531772842633	Age+Sex+FD	Features+Confounds	Brain_Region	ctx-lh-parstriangularis
593	UCLA_CNP	BP	0.546598484848485	0.13348179600655	Age+Sex+FD	Features+Confounds	Brain_Region	ctx-lh-pericalcarine
594	UCLA_CNP	BP	0.63944696969697	0.122515956591834	Age+Sex+FD	Features+Confounds	Brain_Region	ctx-lh-postcentral
595	UCLA_CNP	BP	0.533628787878788	0.145781627348378	Age+Sex+FD	Features+Confounds	Brain_Region	ctx-lh-posteriorcingulate
596	UCLA_CNP	BP	0.586310606060606	0.131611683590531	Age+Sex+FD	Features+Confounds	Brain_Region	ctx-lh-precentral
597	UCLA_CNP	BP	0.586106060606061	0.140386624330248	Age+Sex+FD	Features+Confounds	Brain_Region	ctx-lh-precuneus
598	UCLA_CNP	BP	0.580856060606061	0.133062090840439	Age+Sex+FD	Features+Confounds	Brain_Region	ctx-lh-rostralanteriorcingulate
599	UCLA_CNP	BP	0.520348484848485	0.128750017841812	Age+Sex+FD	Features+Confounds	Brain_Region	ctx-lh-rostralmiddlefrontal
600	UCLA_CNP	BP	0.560257575757576	0.145756474047765	Age+Sex+FD	Features+Confounds	Brain_Region	ctx-lh-superiorfrontal
601	UCLA_CNP	BP	0.600340909090909	0.126752784814488	Age+Sex+FD	Features+Confounds	Brain_Region	ctx-lh-superiorparietal
602	UCLA_CNP	BP	0.563121212121212	0.126270563570535	Age+Sex+FD	Features+Confounds	Brain_Region	ctx-lh-superiortemporal
603	UCLA_CNP	BP	0.535136363636364	0.129154970266096	Age+Sex+FD	Features+Confounds	Brain_Region	ctx-lh-supramarginal
604	UCLA_CNP	BP	0.591090909090909	0.122473025462888	Age+Sex+FD	Features+Confounds	Brain_Region	ctx-lh-temporalpole
605	UCLA_CNP	BP	0.571522727272727	0.12361855462515	Age+Sex+FD	Features+Confounds	Brain_Region	ctx-lh-transversetemporal
606	UCLA_CNP	BP	0.58880303030303	0.131615970455834	Age+Sex+FD	Features+Confounds	Brain_Region	ctx-rh-bankssts
607	UCLA_CNP	BP	0.590863636363636	0.135913654901581	Age+Sex+FD	Features+Confounds	Brain_Region	ctx-rh-caudalanteriorcingulate
608	UCLA_CNP	BP	0.559469696969697	0.12331929802689	Age+Sex+FD	Features+Confounds	Brain_Region	ctx-rh-caudalmiddlefrontal
609	UCLA_CNP	BP	0.545075757575758	0.141038893612577	Age+Sex+FD	Features+Confounds	Brain_Region	ctx-rh-cuneus
610	UCLA_CNP	BP	0.529477272727273	0.135496430292105	Age+Sex+FD	Features+Confounds	Brain_Region	ctx-rh-entorhinal
611	UCLA_CNP	BP	0.58994696969697	0.130706768001077	Age+Sex+FD	Features+Confounds	Brain_Region	ctx-rh-frontalpole
612	UCLA_CNP	BP	0.554492424242424	0.141820927742103	Age+Sex+FD	Features+Confounds	Brain_Region	ctx-rh-fusiform
613	UCLA_CNP	BP	0.570492424242424	0.141320945899512	Age+Sex+FD	Features+Confounds	Brain_Region	ctx-rh-inferiorparietal
614	UCLA_CNP	BP	0.5325	0.134526209579765	Age+Sex+FD	Features+Confounds	Brain_Region	ctx-rh-inferiortemporal
615	UCLA_CNP	BP	0.62580303030303	0.128822031338325	Age+Sex+FD	Features+Confounds	Brain_Region	ctx-rh-insula
616	UCLA_CNP	BP	0.523280303030303	0.132143084907007	Age+Sex+FD	Features+Confounds	Brain_Region	ctx-rh-isthmuscingulate
617	UCLA_CNP	BP	0.588772727272727	0.121274585030255	Age+Sex+FD	Features+Confounds	Brain_Region	ctx-rh-lateraloccipital
618	UCLA_CNP	BP	0.572727272727273	0.122958041266394	Age+Sex+FD	Features+Confounds	Brain_Region	ctx-rh-lateralorbitofrontal
619	UCLA_CNP	BP	0.539378787878788	0.125761078240508	Age+Sex+FD	Features+Confounds	Brain_Region	ctx-rh-lingual
620	UCLA_CNP	BP	0.608568181818182	0.137268183761638	Age+Sex+FD	Features+Confounds	Brain_Region	ctx-rh-medialorbitofrontal
621	UCLA_CNP	BP	0.61119696969697	0.132402925517905	Age+Sex+FD	Features+Confounds	Brain_Region	ctx-rh-middletemporal
622	UCLA_CNP	BP	0.621507575757576	0.132658393722069	Age+Sex+FD	Features+Confounds	Brain_Region	ctx-rh-paracentral
623	UCLA_CNP	BP	0.618	0.12759027063596	Age+Sex+FD	Features+Confounds	Brain_Region	ctx-rh-parahippocampal
624	UCLA_CNP	BP	0.640121212121212	0.136331787254369	Age+Sex+FD	Features+Confounds	Brain_Region	ctx-rh-parsopercularis
625	UCLA_CNP	BP	0.566886363636364	0.135202059435316	Age+Sex+FD	Features+Confounds	Brain_Region	ctx-rh-parsorbitalis
626	UCLA_CNP	BP	0.550810606060606	0.123746427537437	Age+Sex+FD	Features+Confounds	Brain_Region	ctx-rh-parstriangularis
627	UCLA_CNP	BP	0.553166666666667	0.110277435290825	Age+Sex+FD	Features+Confounds	Brain_Region	ctx-rh-pericalcarine
628	UCLA_CNP	BP	0.608492424242424	0.146092045889006	Age+Sex+FD	Features+Confounds	Brain_Region	ctx-rh-postcentral
629	UCLA_CNP	BP	0.562257575757576	0.137382530744061	Age+Sex+FD	Features+Confounds	Brain_Region	ctx-rh-posteriorcingulate
630	UCLA_CNP	BP	0.592992424242424	0.108058351758124	Age+Sex+FD	Features+Confounds	Brain_Region	ctx-rh-precentral
631	UCLA_CNP	BP	0.603393939393939	0.12644864534088	Age+Sex+FD	Features+Confounds	Brain_Region	ctx-rh-precuneus
632	UCLA_CNP	BP	0.586727272727273	0.140111675440138	Age+Sex+FD	Features+Confounds	Brain_Region	ctx-rh-rostralanteriorcingulate
633	UCLA_CNP	BP	0.567015151515152	0.124102244039101	Age+Sex+FD	Features+Confounds	Brain_Region	ctx-rh-rostralmiddlefrontal
634	UCLA_CNP	BP	0.557863636363636	0.125653894404093	Age+Sex+FD	Features+Confounds	Brain_Region	ctx-rh-superiorfrontal
635	UCLA_CNP	BP	0.615136363636364	0.153319565415922	Age+Sex+FD	Features+Confounds	Brain_Region	ctx-rh-superiorparietal
636	UCLA_CNP	BP	0.608636363636364	0.141154367527456	Age+Sex+FD	Features+Confounds	Brain_Region	ctx-rh-superiortemporal
637	UCLA_CNP	BP	0.610280303030303	0.125036204188347	Age+Sex+FD	Features+Confounds	Brain_Region	ctx-rh-supramarginal
638	UCLA_CNP	BP	0.565628787878788	0.13681643758712	Age+Sex+FD	Features+Confounds	Brain_Region	ctx-rh-temporalpole
639	UCLA_CNP	BP	0.563159090909091	0.123058644066982	Age+Sex+FD	Features+Confounds	Brain_Region	ctx-rh-transversetemporal
640	UCLA_CNP	BP	0.570265151515151	0.0951587683960875	Age+Sex	Features+Confounds	SPI_Combo	anm
641	UCLA_CNP	BP	0.563333333333333	0.1130401664509	Age+Sex	Features+Confounds	SPI_Combo	bary_dtw_mean
642	UCLA_CNP	BP	0.604393939393939	0.121519019576363	Age+Sex	Features+Confounds	SPI_Combo	cohmag_multitaper_mean_fs-1_fmin-0_fmax-0-5
643	UCLA_CNP	BP	0.638636363636364	0.101215356196319	Age+Sex	Features+Confounds	SPI_Combo	coint_aeg_tstat_trend-ct_autolag-aic_maxlag-10
644	UCLA_CNP	BP	0.647136363636364	0.111528796900409	Age+Sex	Features+Confounds	SPI_Combo	cov_EmpiricalCovariance
645	UCLA_CNP	BP	0.653840909090909	0.119627510184409	Age+Sex	Features+Confounds	SPI_Combo	di_gaussian
646	UCLA_CNP	BP	0.673818181818182	0.119742696414643	Age+Sex	Features+Confounds	SPI_Combo	dtw_constraint-itakura
647	UCLA_CNP	BP	0.602409090909091	0.110600734281018	Age+Sex	Features+Confounds	SPI_Combo	pec
648	UCLA_CNP	BP	0.657386363636364	0.110681948076713	Age+Sex	Features+Confounds	SPI_Combo	phi_star_t-1_norm-0
649	UCLA_CNP	BP	0.509613636363636	0.0504325346023695	Age+Sex	Features+Confounds	SPI_Combo	pli_multitaper_max_fs-1_fmin-0_fmax-0-5
650	UCLA_CNP	BP	0.5945	0.111883512999961	Age+Sex	Features+Confounds	SPI_Combo	psi_multitaper_mean_fs-1_fmin-0_fmax-0-5
651	UCLA_CNP	BP	0.615280303030303	0.132699516113439	Age+Sex	Features+Confounds	SPI_Combo	psi_wavelet_mean_fs-1_fmin-0_fmax-0-5_mean
652	UCLA_CNP	BP	0.545143939393939	0.0969062516633014	Age+Sex	Features+Confounds	SPI_Combo	sgc_nonparametric_mean_fs-1_fmin-0_fmax-0-5
653	UCLA_CNP	BP	0.579893939393939	0.0956896800770617	Age+Sex	Features+Confounds	SPI_Combo	te_kraskov_NN-4_DCE_k-max-10_tau-max-4
654	UCLA_CNP	BP	0.569431818181818	0.0961401432699781	Age+Sex+FD	Features+Confounds	SPI_Combo	anm
655	UCLA_CNP	BP	0.566333333333333	0.114978621029792	Age+Sex+FD	Features+Confounds	SPI_Combo	bary_dtw_mean
656	UCLA_CNP	BP	0.604393939393939	0.123251515162427	Age+Sex+FD	Features+Confounds	SPI_Combo	cohmag_multitaper_mean_fs-1_fmin-0_fmax-0-5
657	UCLA_CNP	BP	0.639090909090909	0.0998511335009946	Age+Sex+FD	Features+Confounds	SPI_Combo	coint_aeg_tstat_trend-ct_autolag-aic_maxlag-10
658	UCLA_CNP	BP	0.647469696969697	0.109335784623098	Age+Sex+FD	Features+Confounds	SPI_Combo	cov_EmpiricalCovariance
659	UCLA_CNP	BP	0.655295454545455	0.119290053092628	Age+Sex+FD	Features+Confounds	SPI_Combo	di_gaussian
660	UCLA_CNP	BP	0.675272727272727	0.120815923501079	Age+Sex+FD	Features+Confounds	SPI_Combo	dtw_constraint-itakura
661	UCLA_CNP	BP	0.603409090909091	0.110303933226374	Age+Sex+FD	Features+Confounds	SPI_Combo	pec
662	UCLA_CNP	BP	0.65555303030303	0.113738198172453	Age+Sex+FD	Features+Confounds	SPI_Combo	phi_star_t-1_norm-0
663	UCLA_CNP	BP	0.50919696969697	0.0506842573589836	Age+Sex+FD	Features+Confounds	SPI_Combo	pli_multitaper_max_fs-1_fmin-0_fmax-0-5
664	UCLA_CNP	BP	0.594666666666667	0.112441989776179	Age+Sex+FD	Features+Confounds	SPI_Combo	psi_multitaper_mean_fs-1_fmin-0_fmax-0-5
665	UCLA_CNP	BP	0.617113636363636	0.132187046356017	Age+Sex+FD	Features+Confounds	SPI_Combo	psi_wavelet_mean_fs-1_fmin-0_fmax-0-5_mean
666	UCLA_CNP	BP	0.547143939393939	0.0990476756836034	Age+Sex+FD	Features+Confounds	SPI_Combo	sgc_nonparametric_mean_fs-1_fmin-0_fmax-0-5
667	UCLA_CNP	BP	0.581272727272727	0.0955567689115486	Age+Sex+FD	Features+Confounds	SPI_Combo	te_kraskov_NN-4_DCE_k-max-10_tau-max-4
668	UCLA_CNP	BP	0.694280303030303	0.113957884856296	Age+Sex	Features+Confounds	Univariate_Combo	Combo
669	UCLA_CNP	BP	0.692954545454545	0.114073971192867	Age+Sex+FD	Features+Confounds	Univariate_Combo	Combo
670	UCLA_CNP	BP	0.611219696969697	0.125783927035493	Age+Sex	Features+Confounds	catch25_feature	CO_Embed2_Dist_tau_d_expfit_meandiff
671	UCLA_CNP	BP	0.47125	0.11058904476624	Age+Sex	Features+Confounds	catch25_feature	CO_FirstMin_ac
672	UCLA_CNP	BP	0.490454545454545	0.129639284062825	Age+Sex	Features+Confounds	catch25_feature	CO_HistogramAMI_even_2_5
673	UCLA_CNP	BP	0.602575757575758	0.14355546238422	Age+Sex	Features+Confounds	catch25_feature	CO_f1ecac
674	UCLA_CNP	BP	0.537462121212121	0.129104311337337	Age+Sex	Features+Confounds	catch25_feature	CO_trev_1_num
675	UCLA_CNP	BP	0.47219696969697	0.117962519136419	Age+Sex	Features+Confounds	catch25_feature	DN_HistogramMode_10
676	UCLA_CNP	BP	0.531219696969697	0.127403946114054	Age+Sex	Features+Confounds	catch25_feature	DN_HistogramMode_5
677	UCLA_CNP	BP	0.582393939393939	0.114773371022166	Age+Sex	Features+Confounds	catch25_feature	DN_Mean
678	UCLA_CNP	BP	0.56394696969697	0.133638427436976	Age+Sex	Features+Confounds	catch25_feature	DN_OutlierInclude_n_001_mdrmd
679	UCLA_CNP	BP	0.572257575757576	0.11647031385913	Age+Sex	Features+Confounds	catch25_feature	DN_OutlierInclude_p_001_mdrmd
680	UCLA_CNP	BP	0.595416666666667	0.12347883331734	Age+Sex	Features+Confounds	catch25_feature	DN_Spread_Std
681	UCLA_CNP	BP	0.507628787878788	0.118546223790791	Age+Sex	Features+Confounds	catch25_feature	FC_LocalSimple_mean1_tauresrat
682	UCLA_CNP	BP	0.588681818181818	0.129316772616399	Age+Sex	Features+Confounds	catch25_feature	FC_LocalSimple_mean3_stderr
683	UCLA_CNP	BP	0.606401515151515	0.120044999676744	Age+Sex	Features+Confounds	catch25_feature	IN_AutoMutualInfoStats_40_gaussian_fmmi
684	UCLA_CNP	BP	0.563606060606061	0.122316570676952	Age+Sex	Features+Confounds	catch25_feature	MD_hrv_classic_pnn40
685	UCLA_CNP	BP	0.602621212121212	0.105154665329839	Age+Sex	Features+Confounds	catch25_feature	PD_PeriodicityWang_th0_01
686	UCLA_CNP	BP	0.574348484848485	0.126908678657347	Age+Sex	Features+Confounds	catch25_feature	SB_BinaryStats_diff_longstretch0
687	UCLA_CNP	BP	0.566007575757576	0.122172345185383	Age+Sex	Features+Confounds	catch25_feature	SB_BinaryStats_mean_longstretch1
688	UCLA_CNP	BP	0.563068181818182	0.133057059570885	Age+Sex	Features+Confounds	catch25_feature	SB_MotifThree_quantile_hh
689	UCLA_CNP	BP	0.557977272727273	0.121833208247368	Age+Sex	Features+Confounds	catch25_feature	SB_TransitionMatrix_3ac_sumdiagcov
690	UCLA_CNP	BP	0.535515151515151	0.13339759178675	Age+Sex	Features+Confounds	catch25_feature	SC_FluctAnal_2_dfa_50_1_2_logi_prop_r1
691	UCLA_CNP	BP	0.487227272727273	0.136629634623158	Age+Sex	Features+Confounds	catch25_feature	SC_FluctAnal_2_rsrangefit_50_1_logi_prop_r1
692	UCLA_CNP	BP	0.585886363636364	0.124218889151434	Age+Sex	Features+Confounds	catch25_feature	SP_Summaries_welch_rect_area_5_1
693	UCLA_CNP	BP	0.553128787878788	0.115394704328061	Age+Sex	Features+Confounds	catch25_feature	SP_Summaries_welch_rect_centroid
694	UCLA_CNP	BP	0.63830303030303	0.130623689844143	Age+Sex	Features+Confounds	catch25_feature	fALFF
695	UCLA_CNP	BP	0.623810606060606	0.139286652020295	Age+Sex+FD	Features+Confounds	catch25_feature	CO_Embed2_Dist_tau_d_expfit_meandiff
696	UCLA_CNP	BP	0.537242424242424	0.123551176411708	Age+Sex+FD	Features+Confounds	catch25_feature	CO_FirstMin_ac
697	UCLA_CNP	BP	0.513166666666667	0.13163839686538	Age+Sex+FD	Features+Confounds	catch25_feature	CO_HistogramAMI_even_2_5
698	UCLA_CNP	BP	0.607030303030303	0.135633741935665	Age+Sex+FD	Features+Confounds	catch25_feature	CO_f1ecac
699	UCLA_CNP	BP	0.527681818181818	0.129011914645321	Age+Sex+FD	Features+Confounds	catch25_feature	CO_trev_1_num
700	UCLA_CNP	BP	0.485022727272727	0.131515518921072	Age+Sex+FD	Features+Confounds	catch25_feature	DN_HistogramMode_10
701	UCLA_CNP	BP	0.540280303030303	0.12414276721474	Age+Sex+FD	Features+Confounds	catch25_feature	DN_HistogramMode_5
702	UCLA_CNP	BP	0.568765151515152	0.119141415844444	Age+Sex+FD	Features+Confounds	catch25_feature	DN_Mean
703	UCLA_CNP	BP	0.566219696969697	0.113985236072242	Age+Sex+FD	Features+Confounds	catch25_feature	DN_OutlierInclude_n_001_mdrmd
704	UCLA_CNP	BP	0.592037878787879	0.118711703192751	Age+Sex+FD	Features+Confounds	catch25_feature	DN_OutlierInclude_p_001_mdrmd
705	UCLA_CNP	BP	0.590257575757576	0.123838156329513	Age+Sex+FD	Features+Confounds	catch25_feature	DN_Spread_Std
706	UCLA_CNP	BP	0.510992424242424	0.116160642737567	Age+Sex+FD	Features+Confounds	catch25_feature	FC_LocalSimple_mean1_tauresrat
707	UCLA_CNP	BP	0.602772727272727	0.128012901739442	Age+Sex+FD	Features+Confounds	catch25_feature	FC_LocalSimple_mean3_stderr
708	UCLA_CNP	BP	0.624325757575758	0.1200261412362	Age+Sex+FD	Features+Confounds	catch25_feature	IN_AutoMutualInfoStats_40_gaussian_fmmi
709	UCLA_CNP	BP	0.59219696969697	0.121422161719487	Age+Sex+FD	Features+Confounds	catch25_feature	MD_hrv_classic_pnn40
710	UCLA_CNP	BP	0.605477272727273	0.128278121818106	Age+Sex+FD	Features+Confounds	catch25_feature	PD_PeriodicityWang_th0_01
711	UCLA_CNP	BP	0.579030303030303	0.11912565082833	Age+Sex+FD	Features+Confounds	catch25_feature	SB_BinaryStats_diff_longstretch0
712	UCLA_CNP	BP	0.566378787878788	0.128569233187427	Age+Sex+FD	Features+Confounds	catch25_feature	SB_BinaryStats_mean_longstretch1
713	UCLA_CNP	BP	0.575204545454545	0.130800451424551	Age+Sex+FD	Features+Confounds	catch25_feature	SB_MotifThree_quantile_hh
714	UCLA_CNP	BP	0.589090909090909	0.130092734324334	Age+Sex+FD	Features+Confounds	catch25_feature	SB_TransitionMatrix_3ac_sumdiagcov
715	UCLA_CNP	BP	0.538068181818182	0.131541370084002	Age+Sex+FD	Features+Confounds	catch25_feature	SC_FluctAnal_2_dfa_50_1_2_logi_prop_r1
716	UCLA_CNP	BP	0.490356060606061	0.139746200168218	Age+Sex+FD	Features+Confounds	catch25_feature	SC_FluctAnal_2_rsrangefit_50_1_logi_prop_r1
717	UCLA_CNP	BP	0.576886363636364	0.137746596326071	Age+Sex+FD	Features+Confounds	catch25_feature	SP_Summaries_welch_rect_area_5_1
718	UCLA_CNP	BP	0.588166666666667	0.131007439794896	Age+Sex+FD	Features+Confounds	catch25_feature	SP_Summaries_welch_rect_centroid
719	UCLA_CNP	BP	0.634310606060606	0.131675494891992	Age+Sex+FD	Features+Confounds	catch25_feature	fALFF
720	UCLA_CNP	BP	0.493272727272727	0.0297838287981138	Age+Sex	Features+Confounds	pyspi14_SPI	anm
721	UCLA_CNP	BP	0.453174242424242	0.0585848388776398	Age+Sex	Features+Confounds	pyspi14_SPI	bary_dtw_mean
722	UCLA_CNP	BP	0.509507575757576	0.0950504498540458	Age+Sex	Features+Confounds	pyspi14_SPI	cohmag_multitaper_mean_fs-1_fmin-0_fmax-0-5
723	UCLA_CNP	BP	0.583962121212121	0.112864178524704	Age+Sex	Features+Confounds	pyspi14_SPI	coint_aeg_tstat_trend-ct_autolag-aic_maxlag-10
724	UCLA_CNP	BP	0.574757575757576	0.118259290767748	Age+Sex	Features+Confounds	pyspi14_SPI	cov_EmpiricalCovariance
725	UCLA_CNP	BP	0.595189393939394	0.109792206380794	Age+Sex	Features+Confounds	pyspi14_SPI	di_gaussian
726	UCLA_CNP	BP	0.56669696969697	0.106689829691397	Age+Sex	Features+Confounds	pyspi14_SPI	dtw_constraint-itakura
727	UCLA_CNP	BP	0.48175	0.0891397619489098	Age+Sex	Features+Confounds	pyspi14_SPI	pec
728	UCLA_CNP	BP	0.541189393939394	0.0751991705857982	Age+Sex	Features+Confounds	pyspi14_SPI	phi_star_t-1_norm-0
729	UCLA_CNP	BP	0.495265151515151	0.0147872398557068	Age+Sex	Features+Confounds	pyspi14_SPI	pli_multitaper_max_fs-1_fmin-0_fmax-0-5
730	UCLA_CNP	BP	0.532848484848485	0.0963882648962304	Age+Sex	Features+Confounds	pyspi14_SPI	psi_multitaper_mean_fs-1_fmin-0_fmax-0-5
731	UCLA_CNP	BP	0.572901515151515	0.13136264937463	Age+Sex	Features+Confounds	pyspi14_SPI	psi_wavelet_mean_fs-1_fmin-0_fmax-0-5_mean
732	UCLA_CNP	BP	0.490416666666667	0.0305386415480174	Age+Sex	Features+Confounds	pyspi14_SPI	sgc_nonparametric_mean_fs-1_fmin-0_fmax-0-5
733	UCLA_CNP	BP	0.497462121212121	0.0375089652366506	Age+Sex	Features+Confounds	pyspi14_SPI	te_kraskov_NN-4_DCE_k-max-10_tau-max-4
734	UCLA_CNP	BP	0.493272727272727	0.031287438732341	Age+Sex+FD	Features+Confounds	pyspi14_SPI	anm
735	UCLA_CNP	BP	0.453954545454545	0.0604111477770986	Age+Sex+FD	Features+Confounds	pyspi14_SPI	bary_dtw_mean
736	UCLA_CNP	BP	0.511	0.0963261738161809	Age+Sex+FD	Features+Confounds	pyspi14_SPI	cohmag_multitaper_mean_fs-1_fmin-0_fmax-0-5
737	UCLA_CNP	BP	0.588159090909091	0.112915921266382	Age+Sex+FD	Features+Confounds	pyspi14_SPI	coint_aeg_tstat_trend-ct_autolag-aic_maxlag-10
738	UCLA_CNP	BP	0.571378787878788	0.119360308323214	Age+Sex+FD	Features+Confounds	pyspi14_SPI	cov_EmpiricalCovariance
739	UCLA_CNP	BP	0.600643939393939	0.109648968351671	Age+Sex+FD	Features+Confounds	pyspi14_SPI	di_gaussian
740	UCLA_CNP	BP	0.567734848484848	0.106109683810996	Age+Sex+FD	Features+Confounds	pyspi14_SPI	dtw_constraint-itakura
741	UCLA_CNP	BP	0.48419696969697	0.0903016397856716	Age+Sex+FD	Features+Confounds	pyspi14_SPI	pec
742	UCLA_CNP	BP	0.544606060606061	0.0783104664028483	Age+Sex+FD	Features+Confounds	pyspi14_SPI	phi_star_t-1_norm-0
743	UCLA_CNP	BP	0.495265151515151	0.0147872398557068	Age+Sex+FD	Features+Confounds	pyspi14_SPI	pli_multitaper_max_fs-1_fmin-0_fmax-0-5
744	UCLA_CNP	BP	0.53230303030303	0.092367367226877	Age+Sex+FD	Features+Confounds	pyspi14_SPI	psi_multitaper_mean_fs-1_fmin-0_fmax-0-5
745	UCLA_CNP	BP	0.575772727272727	0.130150383785005	Age+Sex+FD	Features+Confounds	pyspi14_SPI	psi_wavelet_mean_fs-1_fmin-0_fmax-0-5_mean
746	UCLA_CNP	BP	0.49	0.0339461436726914	Age+Sex+FD	Features+Confounds	pyspi14_SPI	sgc_nonparametric_mean_fs-1_fmin-0_fmax-0-5
747	UCLA_CNP	BP	0.496083333333333	0.0385760819096556	Age+Sex+FD	Features+Confounds	pyspi14_SPI	te_kraskov_NN-4_DCE_k-max-10_tau-max-4
748	UCLA_CNP	SCZ	0.648401515151515	0.120452639347864	Age+Sex	Features+Confounds	Brain_Region	Left-Accumbens-area
749	UCLA_CNP	SCZ	0.642462121212121	0.120638102436837	Age+Sex	Features+Confounds	Brain_Region	Left-Amygdala
750	UCLA_CNP	SCZ	0.62380303030303	0.137484939360919	Age+Sex	Features+Confounds	Brain_Region	Left-Caudate
751	UCLA_CNP	SCZ	0.560621212121212	0.128242330180096	Age+Sex	Features+Confounds	Brain_Region	Left-Hippocampus
752	UCLA_CNP	SCZ	0.557727272727273	0.130971955594607	Age+Sex	Features+Confounds	Brain_Region	Left-Pallidum
753	UCLA_CNP	SCZ	0.631651515151515	0.130776902765816	Age+Sex	Features+Confounds	Brain_Region	Left-Putamen
754	UCLA_CNP	SCZ	0.609393939393939	0.127978968124444	Age+Sex	Features+Confounds	Brain_Region	Left-Thalamus-Proper
755	UCLA_CNP	SCZ	0.62505303030303	0.128707471208017	Age+Sex	Features+Confounds	Brain_Region	Right-Accumbens-area
756	UCLA_CNP	SCZ	0.66919696969697	0.125662357327427	Age+Sex	Features+Confounds	Brain_Region	Right-Amygdala
757	UCLA_CNP	SCZ	0.649545454545455	0.114773112411605	Age+Sex	Features+Confounds	Brain_Region	Right-Caudate
758	UCLA_CNP	SCZ	0.656219696969697	0.126852081140776	Age+Sex	Features+Confounds	Brain_Region	Right-Hippocampus
759	UCLA_CNP	SCZ	0.600227272727273	0.138250620393538	Age+Sex	Features+Confounds	Brain_Region	Right-Pallidum
760	UCLA_CNP	SCZ	0.546606060606061	0.114915335016374	Age+Sex	Features+Confounds	Brain_Region	Right-Putamen
761	UCLA_CNP	SCZ	0.62130303030303	0.122887642880489	Age+Sex	Features+Confounds	Brain_Region	Right-Thalamus-Proper
762	UCLA_CNP	SCZ	0.703984848484849	0.106578473545857	Age+Sex	Features+Confounds	Brain_Region	ctx-lh-bankssts
763	UCLA_CNP	SCZ	0.672643939393939	0.120347770235323	Age+Sex	Features+Confounds	Brain_Region	ctx-lh-caudalanteriorcingulate
764	UCLA_CNP	SCZ	0.590106060606061	0.120225303707562	Age+Sex	Features+Confounds	Brain_Region	ctx-lh-caudalmiddlefrontal
765	UCLA_CNP	SCZ	0.696742424242424	0.118431798085586	Age+Sex	Features+Confounds	Brain_Region	ctx-lh-cuneus
766	UCLA_CNP	SCZ	0.602537878787879	0.104184140226845	Age+Sex	Features+Confounds	Brain_Region	ctx-lh-entorhinal
767	UCLA_CNP	SCZ	0.640901515151515	0.126941813993381	Age+Sex	Features+Confounds	Brain_Region	ctx-lh-frontalpole
768	UCLA_CNP	SCZ	0.598833333333333	0.127294926970567	Age+Sex	Features+Confounds	Brain_Region	ctx-lh-fusiform
769	UCLA_CNP	SCZ	0.657886363636364	0.108040631236913	Age+Sex	Features+Confounds	Brain_Region	ctx-lh-inferiorparietal
770	UCLA_CNP	SCZ	0.646	0.111065348702831	Age+Sex	Features+Confounds	Brain_Region	ctx-lh-inferiortemporal
771	UCLA_CNP	SCZ	0.632393939393939	0.127555234726571	Age+Sex	Features+Confounds	Brain_Region	ctx-lh-insula
772	UCLA_CNP	SCZ	0.643568181818182	0.111518396149198	Age+Sex	Features+Confounds	Brain_Region	ctx-lh-isthmuscingulate
773	UCLA_CNP	SCZ	0.671083333333333	0.108409377535007	Age+Sex	Features+Confounds	Brain_Region	ctx-lh-lateraloccipital
774	UCLA_CNP	SCZ	0.598477272727273	0.12728468317151	Age+Sex	Features+Confounds	Brain_Region	ctx-lh-lateralorbitofrontal
775	UCLA_CNP	SCZ	0.691992424242424	0.11781960727312	Age+Sex	Features+Confounds	Brain_Region	ctx-lh-lingual
776	UCLA_CNP	SCZ	0.612992424242424	0.124169116866252	Age+Sex	Features+Confounds	Brain_Region	ctx-lh-medialorbitofrontal
777	UCLA_CNP	SCZ	0.554401515151515	0.125491109108113	Age+Sex	Features+Confounds	Brain_Region	ctx-lh-middletemporal
778	UCLA_CNP	SCZ	0.592401515151515	0.116842559132295	Age+Sex	Features+Confounds	Brain_Region	ctx-lh-paracentral
779	UCLA_CNP	SCZ	0.622568181818182	0.116760160692312	Age+Sex	Features+Confounds	Brain_Region	ctx-lh-parahippocampal
780	UCLA_CNP	SCZ	0.60855303030303	0.110213909089705	Age+Sex	Features+Confounds	Brain_Region	ctx-lh-parsopercularis
781	UCLA_CNP	SCZ	0.598969696969697	0.130850022171595	Age+Sex	Features+Confounds	Brain_Region	ctx-lh-parsorbitalis
782	UCLA_CNP	SCZ	0.524515151515151	0.126749132503042	Age+Sex	Features+Confounds	Brain_Region	ctx-lh-parstriangularis
783	UCLA_CNP	SCZ	0.685212121212121	0.110220861718039	Age+Sex	Features+Confounds	Brain_Region	ctx-lh-pericalcarine
784	UCLA_CNP	SCZ	0.621621212121212	0.132125516458811	Age+Sex	Features+Confounds	Brain_Region	ctx-lh-postcentral
785	UCLA_CNP	SCZ	0.61269696969697	0.124467734514581	Age+Sex	Features+Confounds	Brain_Region	ctx-lh-posteriorcingulate
786	UCLA_CNP	SCZ	0.644992424242424	0.118583414996576	Age+Sex	Features+Confounds	Brain_Region	ctx-lh-precentral
787	UCLA_CNP	SCZ	0.689045454545455	0.117321850754017	Age+Sex	Features+Confounds	Brain_Region	ctx-lh-precuneus
788	UCLA_CNP	SCZ	0.649075757575758	0.125012014894089	Age+Sex	Features+Confounds	Brain_Region	ctx-lh-rostralanteriorcingulate
789	UCLA_CNP	SCZ	0.563901515151515	0.125617884391963	Age+Sex	Features+Confounds	Brain_Region	ctx-lh-rostralmiddlefrontal
790	UCLA_CNP	SCZ	0.646060606060606	0.118417822167116	Age+Sex	Features+Confounds	Brain_Region	ctx-lh-superiorfrontal
791	UCLA_CNP	SCZ	0.592219696969697	0.118967969824224	Age+Sex	Features+Confounds	Brain_Region	ctx-lh-superiorparietal
792	UCLA_CNP	SCZ	0.644977272727273	0.118745938790909	Age+Sex	Features+Confounds	Brain_Region	ctx-lh-superiortemporal
793	UCLA_CNP	SCZ	0.612734848484848	0.133095103936258	Age+Sex	Features+Confounds	Brain_Region	ctx-lh-supramarginal
794	UCLA_CNP	SCZ	0.599015151515152	0.116890083186063	Age+Sex	Features+Confounds	Brain_Region	ctx-lh-temporalpole
795	UCLA_CNP	SCZ	0.551242424242424	0.116964701073744	Age+Sex	Features+Confounds	Brain_Region	ctx-lh-transversetemporal
796	UCLA_CNP	SCZ	0.625340909090909	0.12861839867624	Age+Sex	Features+Confounds	Brain_Region	ctx-rh-bankssts
797	UCLA_CNP	SCZ	0.718674242424242	0.115550573522657	Age+Sex	Features+Confounds	Brain_Region	ctx-rh-caudalanteriorcingulate
798	UCLA_CNP	SCZ	0.641878787878788	0.129174417677994	Age+Sex	Features+Confounds	Brain_Region	ctx-rh-caudalmiddlefrontal
799	UCLA_CNP	SCZ	0.693143939393939	0.114981144757795	Age+Sex	Features+Confounds	Brain_Region	ctx-rh-cuneus
800	UCLA_CNP	SCZ	0.645772727272727	0.118773739772779	Age+Sex	Features+Confounds	Brain_Region	ctx-rh-entorhinal
801	UCLA_CNP	SCZ	0.631204545454546	0.11799677730246	Age+Sex	Features+Confounds	Brain_Region	ctx-rh-frontalpole
802	UCLA_CNP	SCZ	0.614651515151515	0.12228065428516	Age+Sex	Features+Confounds	Brain_Region	ctx-rh-fusiform
803	UCLA_CNP	SCZ	0.603856060606061	0.110922083082517	Age+Sex	Features+Confounds	Brain_Region	ctx-rh-inferiorparietal
804	UCLA_CNP	SCZ	0.534037878787879	0.13261999152748	Age+Sex	Features+Confounds	Brain_Region	ctx-rh-inferiortemporal
805	UCLA_CNP	SCZ	0.646098484848485	0.117328815505634	Age+Sex	Features+Confounds	Brain_Region	ctx-rh-insula
806	UCLA_CNP	SCZ	0.658689393939394	0.136896996884109	Age+Sex	Features+Confounds	Brain_Region	ctx-rh-isthmuscingulate
807	UCLA_CNP	SCZ	0.686878787878788	0.111212069084858	Age+Sex	Features+Confounds	Brain_Region	ctx-rh-lateraloccipital
808	UCLA_CNP	SCZ	0.679204545454545	0.109842831251027	Age+Sex	Features+Confounds	Brain_Region	ctx-rh-lateralorbitofrontal
809	UCLA_CNP	SCZ	0.660106060606061	0.117754343126889	Age+Sex	Features+Confounds	Brain_Region	ctx-rh-lingual
810	UCLA_CNP	SCZ	0.670348484848485	0.122757595629702	Age+Sex	Features+Confounds	Brain_Region	ctx-rh-medialorbitofrontal
811	UCLA_CNP	SCZ	0.643022727272727	0.116595702233636	Age+Sex	Features+Confounds	Brain_Region	ctx-rh-middletemporal
812	UCLA_CNP	SCZ	0.649840909090909	0.10744598365541	Age+Sex	Features+Confounds	Brain_Region	ctx-rh-paracentral
813	UCLA_CNP	SCZ	0.607969696969697	0.137842265686976	Age+Sex	Features+Confounds	Brain_Region	ctx-rh-parahippocampal
814	UCLA_CNP	SCZ	0.689969696969697	0.133502668162226	Age+Sex	Features+Confounds	Brain_Region	ctx-rh-parsopercularis
815	UCLA_CNP	SCZ	0.635075757575758	0.110614787006226	Age+Sex	Features+Confounds	Brain_Region	ctx-rh-parsorbitalis
816	UCLA_CNP	SCZ	0.62280303030303	0.115522732042543	Age+Sex	Features+Confounds	Brain_Region	ctx-rh-parstriangularis
817	UCLA_CNP	SCZ	0.685590909090909	0.121471016940324	Age+Sex	Features+Confounds	Brain_Region	ctx-rh-pericalcarine
818	UCLA_CNP	SCZ	0.708712121212121	0.114849331845789	Age+Sex	Features+Confounds	Brain_Region	ctx-rh-postcentral
819	UCLA_CNP	SCZ	0.627166666666667	0.128704893229927	Age+Sex	Features+Confounds	Brain_Region	ctx-rh-posteriorcingulate
820	UCLA_CNP	SCZ	0.593037878787879	0.113778234824659	Age+Sex	Features+Confounds	Brain_Region	ctx-rh-precentral
821	UCLA_CNP	SCZ	0.637689393939394	0.140903469867907	Age+Sex	Features+Confounds	Brain_Region	ctx-rh-precuneus
822	UCLA_CNP	SCZ	0.536333333333333	0.130837501256256	Age+Sex	Features+Confounds	Brain_Region	ctx-rh-rostralanteriorcingulate
823	UCLA_CNP	SCZ	0.601181818181818	0.117870279573621	Age+Sex	Features+Confounds	Brain_Region	ctx-rh-rostralmiddlefrontal
824	UCLA_CNP	SCZ	0.667643939393939	0.110284317155763	Age+Sex	Features+Confounds	Brain_Region	ctx-rh-superiorfrontal
825	UCLA_CNP	SCZ	0.618136363636364	0.118064956191866	Age+Sex	Features+Confounds	Brain_Region	ctx-rh-superiorparietal
826	UCLA_CNP	SCZ	0.649568181818182	0.10973368049552	Age+Sex	Features+Confounds	Brain_Region	ctx-rh-superiortemporal
827	UCLA_CNP	SCZ	0.643871212121212	0.118081761257181	Age+Sex	Features+Confounds	Brain_Region	ctx-rh-supramarginal
828	UCLA_CNP	SCZ	0.578212121212121	0.134183639094212	Age+Sex	Features+Confounds	Brain_Region	ctx-rh-temporalpole
829	UCLA_CNP	SCZ	0.659515151515151	0.112647380940185	Age+Sex	Features+Confounds	Brain_Region	ctx-rh-transversetemporal
830	UCLA_CNP	SCZ	0.67969696969697	0.113826745937963	Age+Sex+FD	Features+Confounds	Brain_Region	Left-Accumbens-area
831	UCLA_CNP	SCZ	0.701181818181818	0.104779215464158	Age+Sex+FD	Features+Confounds	Brain_Region	Left-Amygdala
832	UCLA_CNP	SCZ	0.695409090909091	0.113902240741636	Age+Sex+FD	Features+Confounds	Brain_Region	Left-Caudate
833	UCLA_CNP	SCZ	0.657219696969697	0.113495906206443	Age+Sex+FD	Features+Confounds	Brain_Region	Left-Hippocampus
834	UCLA_CNP	SCZ	0.629234848484848	0.129682299687189	Age+Sex+FD	Features+Confounds	Brain_Region	Left-Pallidum
835	UCLA_CNP	SCZ	0.675439393939394	0.125416410415548	Age+Sex+FD	Features+Confounds	Brain_Region	Left-Putamen
836	UCLA_CNP	SCZ	0.680310606060606	0.119214217099607	Age+Sex+FD	Features+Confounds	Brain_Region	Left-Thalamus-Proper
837	UCLA_CNP	SCZ	0.669598484848485	0.11904492690022	Age+Sex+FD	Features+Confounds	Brain_Region	Right-Accumbens-area
838	UCLA_CNP	SCZ	0.714727272727273	0.121829775803718	Age+Sex+FD	Features+Confounds	Brain_Region	Right-Amygdala
839	UCLA_CNP	SCZ	0.686742424242424	0.129107415225905	Age+Sex+FD	Features+Confounds	Brain_Region	Right-Caudate
840	UCLA_CNP	SCZ	0.688765151515151	0.122960448365859	Age+Sex+FD	Features+Confounds	Brain_Region	Right-Hippocampus
841	UCLA_CNP	SCZ	0.689757575757576	0.124585532268471	Age+Sex+FD	Features+Confounds	Brain_Region	Right-Pallidum
842	UCLA_CNP	SCZ	0.601234848484849	0.110759558161992	Age+Sex+FD	Features+Confounds	Brain_Region	Right-Putamen
843	UCLA_CNP	SCZ	0.683166666666667	0.114374735119157	Age+Sex+FD	Features+Confounds	Brain_Region	Right-Thalamus-Proper
844	UCLA_CNP	SCZ	0.736325757575758	0.107061251845711	Age+Sex+FD	Features+Confounds	Brain_Region	ctx-lh-bankssts
845	UCLA_CNP	SCZ	0.697871212121212	0.117583656860022	Age+Sex+FD	Features+Confounds	Brain_Region	ctx-lh-caudalanteriorcingulate
846	UCLA_CNP	SCZ	0.670136363636364	0.120459583341081	Age+Sex+FD	Features+Confounds	Brain_Region	ctx-lh-caudalmiddlefrontal
847	UCLA_CNP	SCZ	0.70319696969697	0.118167669445726	Age+Sex+FD	Features+Confounds	Brain_Region	ctx-lh-cuneus
848	UCLA_CNP	SCZ	0.644287878787879	0.115329917743907	Age+Sex+FD	Features+Confounds	Brain_Region	ctx-lh-entorhinal
849	UCLA_CNP	SCZ	0.647515151515151	0.116823685176837	Age+Sex+FD	Features+Confounds	Brain_Region	ctx-lh-frontalpole
850	UCLA_CNP	SCZ	0.659363636363636	0.105522406823042	Age+Sex+FD	Features+Confounds	Brain_Region	ctx-lh-fusiform
851	UCLA_CNP	SCZ	0.688	0.108918847917314	Age+Sex+FD	Features+Confounds	Brain_Region	ctx-lh-inferiorparietal
852	UCLA_CNP	SCZ	0.684378787878788	0.112258650738249	Age+Sex+FD	Features+Confounds	Brain_Region	ctx-lh-inferiortemporal
853	UCLA_CNP	SCZ	0.682318181818182	0.129217500344585	Age+Sex+FD	Features+Confounds	Brain_Region	ctx-lh-insula
854	UCLA_CNP	SCZ	0.661530303030303	0.103397553261486	Age+Sex+FD	Features+Confounds	Brain_Region	ctx-lh-isthmuscingulate
855	UCLA_CNP	SCZ	0.680568181818182	0.108304372537664	Age+Sex+FD	Features+Confounds	Brain_Region	ctx-lh-lateraloccipital
856	UCLA_CNP	SCZ	0.631151515151515	0.119647475363399	Age+Sex+FD	Features+Confounds	Brain_Region	ctx-lh-lateralorbitofrontal
857	UCLA_CNP	SCZ	0.723840909090909	0.11460228469384	Age+Sex+FD	Features+Confounds	Brain_Region	ctx-lh-lingual
858	UCLA_CNP	SCZ	0.676219696969697	0.106129503126159	Age+Sex+FD	Features+Confounds	Brain_Region	ctx-lh-medialorbitofrontal
859	UCLA_CNP	SCZ	0.615765151515152	0.120043662953894	Age+Sex+FD	Features+Confounds	Brain_Region	ctx-lh-middletemporal
860	UCLA_CNP	SCZ	0.677075757575758	0.116529422293381	Age+Sex+FD	Features+Confounds	Brain_Region	ctx-lh-paracentral
861	UCLA_CNP	SCZ	0.693378787878788	0.106417237873244	Age+Sex+FD	Features+Confounds	Brain_Region	ctx-lh-parahippocampal
862	UCLA_CNP	SCZ	0.633507575757576	0.106673741258751	Age+Sex+FD	Features+Confounds	Brain_Region	ctx-lh-parsopercularis
863	UCLA_CNP	SCZ	0.678606060606061	0.121124380931759	Age+Sex+FD	Features+Confounds	Brain_Region	ctx-lh-parsorbitalis
864	UCLA_CNP	SCZ	0.663393939393939	0.119815612296544	Age+Sex+FD	Features+Confounds	Brain_Region	ctx-lh-parstriangularis
865	UCLA_CNP	SCZ	0.707265151515152	0.120924872707405	Age+Sex+FD	Features+Confounds	Brain_Region	ctx-lh-pericalcarine
866	UCLA_CNP	SCZ	0.64225	0.116176779413169	Age+Sex+FD	Features+Confounds	Brain_Region	ctx-lh-postcentral
867	UCLA_CNP	SCZ	0.633037878787879	0.112575648147065	Age+Sex+FD	Features+Confounds	Brain_Region	ctx-lh-posteriorcingulate
868	UCLA_CNP	SCZ	0.685825757575758	0.11702350703537	Age+Sex+FD	Features+Confounds	Brain_Region	ctx-lh-precentral
869	UCLA_CNP	SCZ	0.702242424242424	0.117358583299812	Age+Sex+FD	Features+Confounds	Brain_Region	ctx-lh-precuneus
870	UCLA_CNP	SCZ	0.704651515151515	0.103195539684721	Age+Sex+FD	Features+Confounds	Brain_Region	ctx-lh-rostralanteriorcingulate
871	UCLA_CNP	SCZ	0.640878787878788	0.128308490379883	Age+Sex+FD	Features+Confounds	Brain_Region	ctx-lh-rostralmiddlefrontal
872	UCLA_CNP	SCZ	0.672931818181818	0.11265101083063	Age+Sex+FD	Features+Confounds	Brain_Region	ctx-lh-superiorfrontal
873	UCLA_CNP	SCZ	0.644863636363636	0.116720845151296	Age+Sex+FD	Features+Confounds	Brain_Region	ctx-lh-superiorparietal
874	UCLA_CNP	SCZ	0.695863636363636	0.117818582105769	Age+Sex+FD	Features+Confounds	Brain_Region	ctx-lh-superiortemporal
875	UCLA_CNP	SCZ	0.678318181818182	0.101824356975641	Age+Sex+FD	Features+Confounds	Brain_Region	ctx-lh-supramarginal
876	UCLA_CNP	SCZ	0.664234848484848	0.117079422769554	Age+Sex+FD	Features+Confounds	Brain_Region	ctx-lh-temporalpole
877	UCLA_CNP	SCZ	0.639560606060606	0.110670278140438	Age+Sex+FD	Features+Confounds	Brain_Region	ctx-lh-transversetemporal
878	UCLA_CNP	SCZ	0.654931818181818	0.110340873955562	Age+Sex+FD	Features+Confounds	Brain_Region	ctx-rh-bankssts
879	UCLA_CNP	SCZ	0.71255303030303	0.102932422976025	Age+Sex+FD	Features+Confounds	Brain_Region	ctx-rh-caudalanteriorcingulate
880	UCLA_CNP	SCZ	0.692454545454546	0.109772644095735	Age+Sex+FD	Features+Confounds	Brain_Region	ctx-rh-caudalmiddlefrontal
881	UCLA_CNP	SCZ	0.713068181818182	0.112233632648936	Age+Sex+FD	Features+Confounds	Brain_Region	ctx-rh-cuneus
882	UCLA_CNP	SCZ	0.68294696969697	0.120892383954129	Age+Sex+FD	Features+Confounds	Brain_Region	ctx-rh-entorhinal
883	UCLA_CNP	SCZ	0.612863636363636	0.124089003013758	Age+Sex+FD	Features+Confounds	Brain_Region	ctx-rh-frontalpole
884	UCLA_CNP	SCZ	0.641022727272727	0.11924810035889	Age+Sex+FD	Features+Confounds	Brain_Region	ctx-rh-fusiform
885	UCLA_CNP	SCZ	0.671765151515151	0.119364498519388	Age+Sex+FD	Features+Confounds	Brain_Region	ctx-rh-inferiorparietal
886	UCLA_CNP	SCZ	0.649030303030303	0.119821573081256	Age+Sex+FD	Features+Confounds	Brain_Region	ctx-rh-inferiortemporal
887	UCLA_CNP	SCZ	0.656181818181818	0.116575187044843	Age+Sex+FD	Features+Confounds	Brain_Region	ctx-rh-insula
888	UCLA_CNP	SCZ	0.682401515151515	0.127787253021436	Age+Sex+FD	Features+Confounds	Brain_Region	ctx-rh-isthmuscingulate
889	UCLA_CNP	SCZ	0.732204545454545	0.11130646357807	Age+Sex+FD	Features+Confounds	Brain_Region	ctx-rh-lateraloccipital
890	UCLA_CNP	SCZ	0.709409090909091	0.1051704181134	Age+Sex+FD	Features+Confounds	Brain_Region	ctx-rh-lateralorbitofrontal
891	UCLA_CNP	SCZ	0.725310606060606	0.105877563802518	Age+Sex+FD	Features+Confounds	Brain_Region	ctx-rh-lingual
892	UCLA_CNP	SCZ	0.703977272727273	0.117775075248138	Age+Sex+FD	Features+Confounds	Brain_Region	ctx-rh-medialorbitofrontal
893	UCLA_CNP	SCZ	0.663522727272727	0.1236381686142	Age+Sex+FD	Features+Confounds	Brain_Region	ctx-rh-middletemporal
894	UCLA_CNP	SCZ	0.692083333333333	0.112945269955597	Age+Sex+FD	Features+Confounds	Brain_Region	ctx-rh-paracentral
895	UCLA_CNP	SCZ	0.626477272727273	0.12265381601325	Age+Sex+FD	Features+Confounds	Brain_Region	ctx-rh-parahippocampal
896	UCLA_CNP	SCZ	0.701613636363636	0.126605807950515	Age+Sex+FD	Features+Confounds	Brain_Region	ctx-rh-parsopercularis
897	UCLA_CNP	SCZ	0.664787878787879	0.127020429306418	Age+Sex+FD	Features+Confounds	Brain_Region	ctx-rh-parsorbitalis
898	UCLA_CNP	SCZ	0.634310606060606	0.104436507769754	Age+Sex+FD	Features+Confounds	Brain_Region	ctx-rh-parstriangularis
899	UCLA_CNP	SCZ	0.714083333333333	0.114056823150807	Age+Sex+FD	Features+Confounds	Brain_Region	ctx-rh-pericalcarine
900	UCLA_CNP	SCZ	0.751977272727273	0.0992491647379035	Age+Sex+FD	Features+Confounds	Brain_Region	ctx-rh-postcentral
901	UCLA_CNP	SCZ	0.690780303030303	0.114818312678362	Age+Sex+FD	Features+Confounds	Brain_Region	ctx-rh-posteriorcingulate
902	UCLA_CNP	SCZ	0.647969696969697	0.108845061890451	Age+Sex+FD	Features+Confounds	Brain_Region	ctx-rh-precentral
903	UCLA_CNP	SCZ	0.700893939393939	0.124546341722733	Age+Sex+FD	Features+Confounds	Brain_Region	ctx-rh-precuneus
904	UCLA_CNP	SCZ	0.653840909090909	0.118423856001076	Age+Sex+FD	Features+Confounds	Brain_Region	ctx-rh-rostralanteriorcingulate
905	UCLA_CNP	SCZ	0.684356060606061	0.126344710462418	Age+Sex+FD	Features+Confounds	Brain_Region	ctx-rh-rostralmiddlefrontal
906	UCLA_CNP	SCZ	0.681916666666667	0.0967528983708775	Age+Sex+FD	Features+Confounds	Brain_Region	ctx-rh-superiorfrontal
907	UCLA_CNP	SCZ	0.660583333333333	0.118441095930588	Age+Sex+FD	Features+Confounds	Brain_Region	ctx-rh-superiorparietal
908	UCLA_CNP	SCZ	0.667121212121212	0.113995860289312	Age+Sex+FD	Features+Confounds	Brain_Region	ctx-rh-superiortemporal
909	UCLA_CNP	SCZ	0.698765151515152	0.113672714061568	Age+Sex+FD	Features+Confounds	Brain_Region	ctx-rh-supramarginal
910	UCLA_CNP	SCZ	0.608651515151515	0.124812479577922	Age+Sex+FD	Features+Confounds	Brain_Region	ctx-rh-temporalpole
911	UCLA_CNP	SCZ	0.664045454545455	0.117246966709452	Age+Sex+FD	Features+Confounds	Brain_Region	ctx-rh-transversetemporal
912	UCLA_CNP	SCZ	0.635333333333333	0.0882896993079398	Age+Sex	Features+Confounds	SPI_Combo	anm
913	UCLA_CNP	SCZ	0.662666666666667	0.113374102015492	Age+Sex	Features+Confounds	SPI_Combo	bary_dtw_mean
914	UCLA_CNP	SCZ	0.646651515151515	0.10280342081107	Age+Sex	Features+Confounds	SPI_Combo	cohmag_multitaper_mean_fs-1_fmin-0_fmax-0-5
915	UCLA_CNP	SCZ	0.65594696969697	0.114180686692732	Age+Sex	Features+Confounds	SPI_Combo	coint_aeg_tstat_trend-ct_autolag-aic_maxlag-10
916	UCLA_CNP	SCZ	0.711484848484849	0.122844019338946	Age+Sex	Features+Confounds	SPI_Combo	cov_EmpiricalCovariance
917	UCLA_CNP	SCZ	0.666772727272727	0.109786220915048	Age+Sex	Features+Confounds	SPI_Combo	di_gaussian
918	UCLA_CNP	SCZ	0.685280303030303	0.116775747873787	Age+Sex	Features+Confounds	SPI_Combo	dtw_constraint-itakura
919	UCLA_CNP	SCZ	0.667409090909091	0.116022942937921	Age+Sex	Features+Confounds	SPI_Combo	pec
920	UCLA_CNP	SCZ	0.639515151515151	0.0867691092199795	Age+Sex	Features+Confounds	SPI_Combo	phi_star_t-1_norm-0
921	UCLA_CNP	SCZ	0.567878787878788	0.0798339325733329	Age+Sex	Features+Confounds	SPI_Combo	pli_multitaper_max_fs-1_fmin-0_fmax-0-5
922	UCLA_CNP	SCZ	0.646689393939394	0.118565313708709	Age+Sex	Features+Confounds	SPI_Combo	psi_multitaper_mean_fs-1_fmin-0_fmax-0-5
923	UCLA_CNP	SCZ	0.626287878787879	0.12837143910404	Age+Sex	Features+Confounds	SPI_Combo	psi_wavelet_mean_fs-1_fmin-0_fmax-0-5_mean
924	UCLA_CNP	SCZ	0.591674242424242	0.0860148536728404	Age+Sex	Features+Confounds	SPI_Combo	sgc_nonparametric_mean_fs-1_fmin-0_fmax-0-5
925	UCLA_CNP	SCZ	0.639219696969697	0.102265264893438	Age+Sex	Features+Confounds	SPI_Combo	te_kraskov_NN-4_DCE_k-max-10_tau-max-4
926	UCLA_CNP	SCZ	0.640037878787879	0.0879296591699217	Age+Sex+FD	Features+Confounds	SPI_Combo	anm
927	UCLA_CNP	SCZ	0.661212121212121	0.11345675020553	Age+Sex+FD	Features+Confounds	SPI_Combo	bary_dtw_mean
928	UCLA_CNP	SCZ	0.652356060606061	0.102776559140202	Age+Sex+FD	Features+Confounds	SPI_Combo	cohmag_multitaper_mean_fs-1_fmin-0_fmax-0-5
929	UCLA_CNP	SCZ	0.655984848484848	0.113937642652726	Age+Sex+FD	Features+Confounds	SPI_Combo	coint_aeg_tstat_trend-ct_autolag-aic_maxlag-10
930	UCLA_CNP	SCZ	0.713318181818182	0.123088720730261	Age+Sex+FD	Features+Confounds	SPI_Combo	cov_EmpiricalCovariance
931	UCLA_CNP	SCZ	0.669477272727273	0.112151728933405	Age+Sex+FD	Features+Confounds	SPI_Combo	di_gaussian
932	UCLA_CNP	SCZ	0.685242424242424	0.117109384642552	Age+Sex+FD	Features+Confounds	SPI_Combo	dtw_constraint-itakura
933	UCLA_CNP	SCZ	0.667030303030303	0.116853971341206	Age+Sex+FD	Features+Confounds	SPI_Combo	pec
934	UCLA_CNP	SCZ	0.643060606060606	0.0871774362434916	Age+Sex+FD	Features+Confounds	SPI_Combo	phi_star_t-1_norm-0
935	UCLA_CNP	SCZ	0.570878787878788	0.0785610240939042	Age+Sex+FD	Features+Confounds	SPI_Combo	pli_multitaper_max_fs-1_fmin-0_fmax-0-5
936	UCLA_CNP	SCZ	0.646689393939394	0.118061363616256	Age+Sex+FD	Features+Confounds	SPI_Combo	psi_multitaper_mean_fs-1_fmin-0_fmax-0-5
937	UCLA_CNP	SCZ	0.625871212121212	0.127731328235328	Age+Sex+FD	Features+Confounds	SPI_Combo	psi_wavelet_mean_fs-1_fmin-0_fmax-0-5_mean
938	UCLA_CNP	SCZ	0.592507575757576	0.0846957729074549	Age+Sex+FD	Features+Confounds	SPI_Combo	sgc_nonparametric_mean_fs-1_fmin-0_fmax-0-5
939	UCLA_CNP	SCZ	0.64430303030303	0.0992423646597652	Age+Sex+FD	Features+Confounds	SPI_Combo	te_kraskov_NN-4_DCE_k-max-10_tau-max-4
940	UCLA_CNP	SCZ	0.694030303030303	0.116305819384225	Age+Sex	Features+Confounds	Univariate_Combo	Combo
941	UCLA_CNP	SCZ	0.695151515151515	0.113969056910904	Age+Sex+FD	Features+Confounds	Univariate_Combo	Combo
942	UCLA_CNP	SCZ	0.672537878787879	0.12137726807347	Age+Sex	Features+Confounds	catch25_feature	CO_Embed2_Dist_tau_d_expfit_meandiff
943	UCLA_CNP	SCZ	0.569416666666667	0.124230742533908	Age+Sex	Features+Confounds	catch25_feature	CO_FirstMin_ac
944	UCLA_CNP	SCZ	0.602507575757576	0.109760749136881	Age+Sex	Features+Confounds	catch25_feature	CO_HistogramAMI_even_2_5
945	UCLA_CNP	SCZ	0.612666666666667	0.125389408378002	Age+Sex	Features+Confounds	catch25_feature	CO_f1ecac
946	UCLA_CNP	SCZ	0.499659090909091	0.112529832208523	Age+Sex	Features+Confounds	catch25_feature	CO_trev_1_num
947	UCLA_CNP	SCZ	0.575393939393939	0.122360050617004	Age+Sex	Features+Confounds	catch25_feature	DN_HistogramMode_10
948	UCLA_CNP	SCZ	0.532742424242424	0.128101059374397	Age+Sex	Features+Confounds	catch25_feature	DN_HistogramMode_5
949	UCLA_CNP	SCZ	0.645280303030303	0.113955874406049	Age+Sex	Features+Confounds	catch25_feature	DN_Mean
950	UCLA_CNP	SCZ	0.546242424242424	0.125434516692007	Age+Sex	Features+Confounds	catch25_feature	DN_OutlierInclude_n_001_mdrmd
951	UCLA_CNP	SCZ	0.545560606060606	0.120887469845472	Age+Sex	Features+Confounds	catch25_feature	DN_OutlierInclude_p_001_mdrmd
952	UCLA_CNP	SCZ	0.693393939393939	0.120753603611452	Age+Sex	Features+Confounds	catch25_feature	DN_Spread_Std
953	UCLA_CNP	SCZ	0.600219696969697	0.12271713043869	Age+Sex	Features+Confounds	catch25_feature	FC_LocalSimple_mean1_tauresrat
954	UCLA_CNP	SCZ	0.549848484848485	0.126764018254145	Age+Sex	Features+Confounds	catch25_feature	FC_LocalSimple_mean3_stderr
955	UCLA_CNP	SCZ	0.567984848484848	0.117849389817186	Age+Sex	Features+Confounds	catch25_feature	IN_AutoMutualInfoStats_40_gaussian_fmmi
956	UCLA_CNP	SCZ	0.556386363636364	0.148920360692342	Age+Sex	Features+Confounds	catch25_feature	MD_hrv_classic_pnn40
957	UCLA_CNP	SCZ	0.621030303030303	0.125407301287085	Age+Sex	Features+Confounds	catch25_feature	PD_PeriodicityWang_th0_01
958	UCLA_CNP	SCZ	0.567856060606061	0.124300234736123	Age+Sex	Features+Confounds	catch25_feature	SB_BinaryStats_diff_longstretch0
959	UCLA_CNP	SCZ	0.576583333333333	0.132150597076472	Age+Sex	Features+Confounds	catch25_feature	SB_BinaryStats_mean_longstretch1
960	UCLA_CNP	SCZ	0.637484848484849	0.133174474750128	Age+Sex	Features+Confounds	catch25_feature	SB_MotifThree_quantile_hh
961	UCLA_CNP	SCZ	0.601886363636364	0.121951443964599	Age+Sex	Features+Confounds	catch25_feature	SB_TransitionMatrix_3ac_sumdiagcov
962	UCLA_CNP	SCZ	0.599742424242424	0.134002499133249	Age+Sex	Features+Confounds	catch25_feature	SC_FluctAnal_2_dfa_50_1_2_logi_prop_r1
963	UCLA_CNP	SCZ	0.596234848484849	0.127023942378482	Age+Sex	Features+Confounds	catch25_feature	SC_FluctAnal_2_rsrangefit_50_1_logi_prop_r1
964	UCLA_CNP	SCZ	0.646181818181818	0.116612487867173	Age+Sex	Features+Confounds	catch25_feature	SP_Summaries_welch_rect_area_5_1
965	UCLA_CNP	SCZ	0.627780303030303	0.122389306626329	Age+Sex	Features+Confounds	catch25_feature	SP_Summaries_welch_rect_centroid
966	UCLA_CNP	SCZ	0.59919696969697	0.125538364451144	Age+Sex	Features+Confounds	catch25_feature	fALFF
967	UCLA_CNP	SCZ	0.680143939393939	0.122542737416504	Age+Sex+FD	Features+Confounds	catch25_feature	CO_Embed2_Dist_tau_d_expfit_meandiff
968	UCLA_CNP	SCZ	0.584598484848485	0.130455677516083	Age+Sex+FD	Features+Confounds	catch25_feature	CO_FirstMin_ac
969	UCLA_CNP	SCZ	0.603878787878788	0.125017055537513	Age+Sex+FD	Features+Confounds	catch25_feature	CO_HistogramAMI_even_2_5
970	UCLA_CNP	SCZ	0.659780303030303	0.114617592783276	Age+Sex+FD	Features+Confounds	catch25_feature	CO_f1ecac
971	UCLA_CNP	SCZ	0.56419696969697	0.115758203763699	Age+Sex+FD	Features+Confounds	catch25_feature	CO_trev_1_num
972	UCLA_CNP	SCZ	0.613795454545455	0.118499123482392	Age+Sex+FD	Features+Confounds	catch25_feature	DN_HistogramMode_10
973	UCLA_CNP	SCZ	0.580628787878788	0.120830928718231	Age+Sex+FD	Features+Confounds	catch25_feature	DN_HistogramMode_5
974	UCLA_CNP	SCZ	0.701537878787879	0.103381341643012	Age+Sex+FD	Features+Confounds	catch25_feature	DN_Mean
975	UCLA_CNP	SCZ	0.600462121212121	0.12408143050604	Age+Sex+FD	Features+Confounds	catch25_feature	DN_OutlierInclude_n_001_mdrmd
976	UCLA_CNP	SCZ	0.608916666666667	0.127232949923747	Age+Sex+FD	Features+Confounds	catch25_feature	DN_OutlierInclude_p_001_mdrmd
977	UCLA_CNP	SCZ	0.723348484848485	0.118009829685589	Age+Sex+FD	Features+Confounds	catch25_feature	DN_Spread_Std
978	UCLA_CNP	SCZ	0.628090909090909	0.117804620047401	Age+Sex+FD	Features+Confounds	catch25_feature	FC_LocalSimple_mean1_tauresrat
979	UCLA_CNP	SCZ	0.606613636363636	0.135129385853175	Age+Sex+FD	Features+Confounds	catch25_feature	FC_LocalSimple_mean3_stderr
980	UCLA_CNP	SCZ	0.576265151515151	0.120535832169054	Age+Sex+FD	Features+Confounds	catch25_feature	IN_AutoMutualInfoStats_40_gaussian_fmmi
981	UCLA_CNP	SCZ	0.602507575757576	0.12292704697706	Age+Sex+FD	Features+Confounds	catch25_feature	MD_hrv_classic_pnn40
982	UCLA_CNP	SCZ	0.638924242424242	0.113384006086251	Age+Sex+FD	Features+Confounds	catch25_feature	PD_PeriodicityWang_th0_01
983	UCLA_CNP	SCZ	0.626704545454545	0.137551132179232	Age+Sex+FD	Features+Confounds	catch25_feature	SB_BinaryStats_diff_longstretch0
984	UCLA_CNP	SCZ	0.60155303030303	0.115250618621804	Age+Sex+FD	Features+Confounds	catch25_feature	SB_BinaryStats_mean_longstretch1
985	UCLA_CNP	SCZ	0.672363636363636	0.136764980922983	Age+Sex+FD	Features+Confounds	catch25_feature	SB_MotifThree_quantile_hh
986	UCLA_CNP	SCZ	0.637901515151515	0.113971775935535	Age+Sex+FD	Features+Confounds	catch25_feature	SB_TransitionMatrix_3ac_sumdiagcov
987	UCLA_CNP	SCZ	0.655992424242424	0.124244854984173	Age+Sex+FD	Features+Confounds	catch25_feature	SC_FluctAnal_2_dfa_50_1_2_logi_prop_r1
988	UCLA_CNP	SCZ	0.662181818181818	0.139967126117846	Age+Sex+FD	Features+Confounds	catch25_feature	SC_FluctAnal_2_rsrangefit_50_1_logi_prop_r1
989	UCLA_CNP	SCZ	0.650265151515152	0.107865957455134	Age+Sex+FD	Features+Confounds	catch25_feature	SP_Summaries_welch_rect_area_5_1
990	UCLA_CNP	SCZ	0.659151515151515	0.129227211187815	Age+Sex+FD	Features+Confounds	catch25_feature	SP_Summaries_welch_rect_centroid
991	UCLA_CNP	SCZ	0.636348484848485	0.129160230736561	Age+Sex+FD	Features+Confounds	catch25_feature	fALFF
992	UCLA_CNP	SCZ	0.516666666666667	0.0384717891891175	Age+Sex	Features+Confounds	pyspi14_SPI	anm
993	UCLA_CNP	SCZ	0.487704545454546	0.0818522454428463	Age+Sex	Features+Confounds	pyspi14_SPI	bary_dtw_mean
994	UCLA_CNP	SCZ	0.625742424242424	0.105090781067386	Age+Sex	Features+Confounds	pyspi14_SPI	cohmag_multitaper_mean_fs-1_fmin-0_fmax-0-5
995	UCLA_CNP	SCZ	0.567424242424242	0.137903928793643	Age+Sex	Features+Confounds	pyspi14_SPI	coint_aeg_tstat_trend-ct_autolag-aic_maxlag-10
996	UCLA_CNP	SCZ	0.671916666666667	0.130243722978197	Age+Sex	Features+Confounds	pyspi14_SPI	cov_EmpiricalCovariance
997	UCLA_CNP	SCZ	0.623681818181818	0.111112760860947	Age+Sex	Features+Confounds	pyspi14_SPI	di_gaussian
998	UCLA_CNP	SCZ	0.666818181818182	0.106265271067304	Age+Sex	Features+Confounds	pyspi14_SPI	dtw_constraint-itakura
999	UCLA_CNP	SCZ	0.600825757575758	0.0941350696986642	Age+Sex	Features+Confounds	pyspi14_SPI	pec
1000	UCLA_CNP	SCZ	0.529568181818182	0.0652010986321519	Age+Sex	Features+Confounds	pyspi14_SPI	phi_star_t-1_norm-0
1001	UCLA_CNP	SCZ	0.497643939393939	0.0244720754576615	Age+Sex	Features+Confounds	pyspi14_SPI	pli_multitaper_max_fs-1_fmin-0_fmax-0-5
1002	UCLA_CNP	SCZ	0.529378787878788	0.103180065221642	Age+Sex	Features+Confounds	pyspi14_SPI	psi_multitaper_mean_fs-1_fmin-0_fmax-0-5
1003	UCLA_CNP	SCZ	0.531159090909091	0.118989106557249	Age+Sex	Features+Confounds	pyspi14_SPI	psi_wavelet_mean_fs-1_fmin-0_fmax-0-5_mean
1004	UCLA_CNP	SCZ	0.508931818181818	0.0388908707293181	Age+Sex	Features+Confounds	pyspi14_SPI	sgc_nonparametric_mean_fs-1_fmin-0_fmax-0-5
1005	UCLA_CNP	SCZ	0.502477272727273	0.0321988566039933	Age+Sex	Features+Confounds	pyspi14_SPI	te_kraskov_NN-4_DCE_k-max-10_tau-max-4
1006	UCLA_CNP	SCZ	0.5175	0.0390059565510788	Age+Sex+FD	Features+Confounds	pyspi14_SPI	anm
1007	UCLA_CNP	SCZ	0.497128787878788	0.0837929622801504	Age+Sex+FD	Features+Confounds	pyspi14_SPI	bary_dtw_mean
1008	UCLA_CNP	SCZ	0.632856060606061	0.107318325118731	Age+Sex+FD	Features+Confounds	pyspi14_SPI	cohmag_multitaper_mean_fs-1_fmin-0_fmax-0-5
1009	UCLA_CNP	SCZ	0.572795454545455	0.134956050849963	Age+Sex+FD	Features+Confounds	pyspi14_SPI	coint_aeg_tstat_trend-ct_autolag-aic_maxlag-10
1010	UCLA_CNP	SCZ	0.678909090909091	0.124090439114802	Age+Sex+FD	Features+Confounds	pyspi14_SPI	cov_EmpiricalCovariance
1011	UCLA_CNP	SCZ	0.625719696969697	0.11312943634274	Age+Sex+FD	Features+Confounds	pyspi14_SPI	di_gaussian
1012	UCLA_CNP	SCZ	0.670401515151515	0.106497376440676	Age+Sex+FD	Features+Confounds	pyspi14_SPI	dtw_constraint-itakura
1013	UCLA_CNP	SCZ	0.609106060606061	0.0949578579537989	Age+Sex+FD	Features+Confounds	pyspi14_SPI	pec
1014	UCLA_CNP	SCZ	0.536492424242424	0.0670417087144188	Age+Sex+FD	Features+Confounds	pyspi14_SPI	phi_star_t-1_norm-0
1015	UCLA_CNP	SCZ	0.498439393939394	0.0267814949519775	Age+Sex+FD	Features+Confounds	pyspi14_SPI	pli_multitaper_max_fs-1_fmin-0_fmax-0-5
1016	UCLA_CNP	SCZ	0.531174242424242	0.105602413084176	Age+Sex+FD	Features+Confounds	pyspi14_SPI	psi_multitaper_mean_fs-1_fmin-0_fmax-0-5
1017	UCLA_CNP	SCZ	0.536727272727273	0.120190033818337	Age+Sex+FD	Features+Confounds	pyspi14_SPI	psi_wavelet_mean_fs-1_fmin-0_fmax-0-5_mean
1018	UCLA_CNP	SCZ	0.509386363636364	0.0385125877954852	Age+Sex+FD	Features+Confounds	pyspi14_SPI	sgc_nonparametric_mean_fs-1_fmin-0_fmax-0-5
1019	UCLA_CNP	SCZ	0.503477272727273	0.032366443905088	Age+Sex+FD	Features+Confounds	pyspi14_SPI	te_kraskov_NN-4_DCE_k-max-10_tau-max-4
