# Supplementary material for: Extracting interpretable signatures of whole-brain dynamics through systematic comparison
Source: PLoS Comput Biol. 2024 Dec 23;20(12):e1012692. doi: 10.1371/journal.pcbi.1012692 (PMC11706466; doi:10.1371/journal.pcbi.1012692)
Supplement: S16 Table — For each disorder, we compared the cross-validated classification performance of each model (e.g., left entorhinal cortex in Aregion) using either the fixed regularization parameter (C = 1) or by performing nested cross-validation within each held-out training set to optimize the C parameter based on balanced accuracy. The mean balanced accuracy is indicated for each model type with versus without tuning the C parameter. (CSV) [file pcbi.1012692.s032.csv]

Sample_ID	Study	Diagnosis	Dim.1	Dim.2	Dim.3	Dim.4	Dim.5	Dim.6	Dim.7	Dim.8	Dim.9	Dim.10	Dim.11	Dim.12	Dim.13	Dim.14	Dim.15	Dim.16	Dim.17	Dim.18	Dim.19	Dim.20	Dim.21	Dim.22	Dim.23	Dim.24	Dim.25
sub-10159	UCLA_CNP	Control	7.76346065604883	-11.9921466760943	-15.4709653776781	-13.9122142507696	5.14257056451341	-2.79440510691481	-0.336542374048589	9.28510539083343	0.535039976542702	-6.9178590322535	-1.65311538598449	-1.46890957362679	-5.04515610923422	13.5064180985677	-4.64854307152887	5.20162707496712	5.13448613542165	-11.8837045405433	6.86729150032518	-0.727008112008695	1.47959628434292	-11.0849646485447	0.484342571387783	1.70066470146734	0.965885745689215
sub-10171	UCLA_CNP	Control	-1.15470501199551	8.35595198967978	12.4214915324482	-1.75569380843951	-0.562014876579988	-5.01366535883848	-0.394381528564778	1.9783698395067	-1.56529838888313	4.556687023935	6.64498871931832	-1.49623697646917	2.97478675002556	1.57314204809973	3.80032979946214	1.11926763317538	-1.26821397116629	-2.78892218328054	-5.49182343365705	-5.36663093625287	4.71693645971706	0.772830383073648	-6.24825343564478	-3.22629540580292	-0.389389973549802
sub-10189	UCLA_CNP	Control	-14.7319938664226	-2.14688179691543	-7.46835774894231	-12.9243479837202	2.76698167300317	6.06531922746192	-9.05313420267253	-3.39924238487532	-2.9032943737751	3.64453936844963	-3.82758383256027	0.961585638815278	-2.68054176697879	1.10204475251134	3.77130777853839	5.5322014152318	2.24342185578871	-2.41529378530068	1.66534086328789	1.67416864723722	-3.61089106511973	-1.23021632662604	-4.78333680279957	-2.20763016192958	3.4421073775491
sub-10206	UCLA_CNP	Control	16.2148027405941	6.74137482830096	-8.98655725265896	-1.93815307526523	2.17243002205362	-11.9552240955279	-7.99368758564627	-2.24697211484883	-2.66904777797879	-0.147626075832074	1.60506155038857	9.64074696475742	-9.62106065670547	2.37957210802932	6.11485898988221	0.739009200648849	-7.01768833570567	0.93805232540815	-2.98625299205678	3.66469580366001	-1.30800364859561	0.997495085837372	-6.06367204683018	4.14632928662949	5.98431676873839
sub-10217	UCLA_CNP	Control	15.3408412642558	-6.73053318094333	-3.9578188165799	-9.99571767294463	2.28690440560014	-4.78197834644501	-2.26635662345709	-8.86362547164571	3.90079855557552	-5.49329533992852	2.74822556783977	3.98822734924535	3.22894095495483	-2.90852992182636	-6.78922442625846	0.11227369197769	-3.14508298574416	-1.55773875724148	9.24306289816241	-0.885411751587439	2.59858847857608	1.77812434533032	0.915183291277201	3.59861199647142	4.44387613195668
sub-10225	UCLA_CNP	Control	-0.897440354829351	-7.39963191812718	-5.96513933131391	-1.22455932197036	-5.30962864979183	2.0423604208745	1.83050251466288	5.88115040104633	1.0066602512807	-6.6650755880257	-2.55441569214699	2.59628802146675	2.53972236320876	2.45477450073445	-3.06777647375021	-1.13464071825114	-2.50588457954685	-5.17843218693869	1.58733718354997	-0.423117713759304	-2.50230299202669	-0.797025634509025	-0.612431495757463	0.992576560183596	-5.45436077976089
sub-10228	UCLA_CNP	Control	-28.200550982902	0.0225122481055745	4.82936972403895	-2.64536313450255	1.3117780282811	-1.88371902264957	-0.95598101869852	-2.65942244399647	-4.04291636388255	-2.77752540246427	7.60929155362952	3.88436719533398	2.42664560852915	-0.555607639688736	-4.79369134982923	2.91594767256034	1.1731004283038	7.21718946204716	-0.415932393121949	-1.3071276228825	0.77272646008692	3.16407026579467	0.41695906528946	-1.92746305764117	-4.02561573323953
sub-10249	UCLA_CNP	Control	7.89733095363786	-1.53579001277741	9.98521766707438	4.4151413827966	8.69666746130032	-1.36427371213162	-1.82396530527525	6.38787546474448	-5.82410301148467	-2.48643130687912	-3.26290966277861	-1.6640907729004	5.04897975343518	-0.800366075298863	5.41954486431747	-1.16318225914022	0.101164293976068	5.67416544385292	-3.95568453273136	5.83386232014442	0.576304682035464	-2.15485491392034	4.7186009991773	-2.4086290732611	-7.00618552117036
sub-10269	UCLA_CNP	Control	-9.60623606362859	19.7977352321131	-7.05503044531109	-5.03777882279586	-1.61156336523226	8.41733293999969	-0.180707720536857	-4.1904103602484	-12.076692060208	-11.8434841501223	1.14570216462376	1.37625995102278	-5.62058921392877	-7.18192509628211	15.2348595149319	-7.05550344487802	1.46263414432769	5.56028921708368	4.26409776384015	-4.88034683310104	-4.12642808523316	0.320732101940657	-1.10066532481997	4.58806331927151	4.48705288572184
sub-10271	UCLA_CNP	Control	4.79969593839072	25.5666157116316	-12.5231900567625	-1.70452914040163	-0.280755959679033	5.94577700826389	5.24363915590576	1.74257832364668	-5.20443799105789	5.81191789767916	-17.6640624617478	-22.9479603196393	2.31136501803106	-1.62663413573406	-3.07611770138829	-5.53819976267354	-1.90980088163167	-6.27419994123102	13.5913079267129	1.02522205594939	-0.48775921071166	8.60937735795321	-0.413097463315729	-0.110664762481501	3.39242503305325
sub-10273	UCLA_CNP	Control	5.68032210666532	-9.98767951133028	5.98489350463999	5.65282789122692	4.47595931893199	0.16455274579255	-0.681746030622597	-2.91965487767375	0.0687263509351453	-3.76480271357477	3.95488490579493	-5.17791736466761	7.2716262745499	3.60834657849337	6.6612540822368	1.32427748586602	2.35197401536847	1.98775096817725	4.86830357240102	-3.45531054298975	-2.38569885508961	0.388433108129867	0.509077949565618	-3.10515505986328	4.0795689838332
sub-10274	UCLA_CNP	Control	48.7130053061891	-7.30297244491567	-1.05560841182979	-13.9469113937761	4.50180579465358	-2.86878906338376	4.04821914362391	-15.5297932663943	-12.0420331839653	8.73602932893823	4.85147688200726	-0.717244303719715	10.5346911862194	5.24709615124083	4.33922266239064	-1.80744671370464	-2.30982723670331	5.74555137353057	2.85575525505977	7.11579032887283	-5.09501672798617	-2.46298753390085	3.65963511701549	-3.92454274367441	0.0694647559701928
sub-10280	UCLA_CNP	Control	-13.2608745935244	10.7842511652546	-5.14642429386759	-0.552399317394067	3.26504522301767	2.45562580357914	-0.0166337693212151	-1.92507178567798	-2.6104612319998	2.52744038104767	-2.20556371935362	-2.20443843103598	1.62052957052181	-4.48629191257823	2.91485945792291	-2.13724307934605	0.821731508746721	-5.28538574828404	-10.8555189302894	6.78423482710064	-1.11397540837772	-1.88503894209359	2.44658219931702	1.39321450248178	4.97042524846853
sub-10290	UCLA_CNP	Control	16.0797957763357	2.53066032873893	3.5028694890582	-11.6244574133978	-10.3242361856686	-6.60793584131648	1.83472800225362	7.64023454453393	-9.87647422560819	5.93784079032936	-1.47985762273392	1.04611711842172	3.59863123280236	2.56511818651298	8.170866380764	0.771811335739826	0.962914216434243	1.93678352635856	2.51883865375282	-3.10541225099113	3.65767112585626	-2.76525314981533	-0.774202768294396	4.31900893945171	-3.1140122786328
sub-10292	UCLA_CNP	Control	-7.93719112955973	-10.6313250507571	-7.80905565953881	0.17483216343966	-1.98621378051281	9.05013875052568	-4.66575283981909	-2.34447710197094	-3.29204023692931	-7.77737388016488	-3.31608053245216	2.83157150556455	7.03794976189384	0.0590872260697613	-2.07015325118751	1.18467393196929	-0.0541810507385821	0.0759095229563727	-3.27262800131283	-7.31874977044153	-0.0935040125431849	-5.03004146768466	-3.49520523557109	-6.25239636104515	-2.42744360249307
sub-10304	UCLA_CNP	Control	12.9430951041533	8.69507504696707	11.4447102655266	-7.01422673283565	-5.34408002659968	-4.88664777311105	-0.582455894249907	-5.21457000481863	-5.63980387301918	-0.31447596454426	-0.0586797656264651	0.96225757097213	-0.711312244705152	-0.321740649261297	-0.818834963578181	3.17779629013449	0.103155476448952	-1.18380562123811	0.575092314943843	1.36261154310358	-1.21926928599215	1.44381440430665	-1.10880176585882	-0.047102633746916	-2.81179668358975
sub-10316	UCLA_CNP	Control	0.0988643822469774	13.0654466294247	10.3950704403536	-7.65899204249102	0.356727455065697	-1.59095467237859	1.06313169796852	2.04306877169326	-3.1538419882546	0.894419156045183	-0.913762006300781	-1.27530795960908	-5.2390664455821	-0.256300681514897	-6.23358867910707	-3.21759455986823	1.98059236485636	5.37075660227657	-5.4136237193507	0.348278784393291	-0.660791177461144	-3.43132887918698	0.164494359460032	-1.72327142377023	-2.02759204287454
sub-10321	UCLA_CNP	Control	10.0779013435706	2.36020336753495	-10.3652326098476	9.38992718457183	-1.72184061402947	-7.19203560499082	-2.81163040831629	4.94271234905328	6.11720861922182	-3.16367226073457	3.10173916379825	-17.9406274395179	4.58899918250268	-0.97972654100695	3.01919477136235	2.24975763944631	8.16077486980144	0.625976891927495	-5.88090997726604	-11.5595871947016	5.39142023281473	-1.19883031828816	2.33810495226377	-4.11583267119193	3.21307476653349
sub-10325	UCLA_CNP	Control	0.873589995687611	0.352205602873186	8.57453204937313	5.71715557935539	4.3052437599576	-6.45090303674791	-3.44276953011683	0.583984438758861	4.73470286361125	1.02326576185523	-1.09997745208986	2.61992206537792	2.73736899905569	-6.33534583881989	6.4427090771927	5.87925407180698	-0.793712728296676	-5.83072607514696	10.678473706114	1.32932200207389	2.27885546518972	-2.12585636760988	3.68672148051505	-5.2156013886829	0.450093835387206
sub-10329	UCLA_CNP	Control	-6.93101095441132	4.51305861828475	7.81723112578892	9.207725291241	-1.12891943228418	4.86055815913481	-1.49860144417475	2.74231991646385	2.08708121047667	2.06575594601337	-3.01395948491733	-1.55399720682084	2.81567779484813	2.20102704525261	-2.32199553555231	0.37145378897373	-2.71987264341696	0.91599129370019	0.331066105404075	-1.62519318939481	-1.07270558053456	-2.34803088168921	3.63896048092186	6.48703467289243	-3.69688856654176
sub-10339	UCLA_CNP	Control	-36.0436019264316	-0.336246579615181	3.2727428303605	-4.91341445787542	4.10952415813064	-4.61584749005763	4.29728747375068	-6.81048579370734	0.506561101615444	-2.93730505788544	1.2683693835082	2.7371888089725	6.82801375217632	1.98663968484464	-4.58219575921514	0.83239403122583	3.26270693401605	5.79590934096783	1.2321623094566	-4.10097260469271	3.20823348942004	1.18597918393235	2.78293626646877	2.3811915854444	-3.14943513523888
sub-10340	UCLA_CNP	Control	-7.86027249668872	-5.2487784894885	4.37733778440563	-0.554697802321677	-4.56003466154498	5.63316706107632	-6.19524280298131	-8.58291025282526	2.24204117258473	4.63061238345335	0.531995451756746	1.63209988174102	-0.694508740919921	2.10150828584677	3.02179262313885	-4.181740079218	-0.88506405302631	-2.75584490773477	-4.6834829528731	-2.69865175138585	3.54359536244648	-2.95997222113737	-1.7889026367492	-0.947102237692081	2.13196590501613
sub-10345	UCLA_CNP	Control	21.1895779206812	-4.20179084519015	0.627908563085214	2.25756593781717	-2.82072803536377	-7.15934194538545	7.60616008084664	-7.9995304696124	7.47412998533561	3.34101532582189	1.77507816289953	-2.55266891273977	-0.155585105229567	7.16967258509393	4.91198235026714	0.912935315464806	-0.0870433707857751	0.720391481931625	2.29644977405643	1.32106322840868	5.41526042127078	-6.00266896821066	-1.79082201952511	6.73948154443918	2.253026974487
sub-10347	UCLA_CNP	Control	-14.0146555200258	-2.43535851640252	8.89548680789649	5.76746090627759	-3.0211979113594	1.20915678185575	-11.1496689908347	-3.99017838906736	-2.9011266352194	-3.42672244827033	1.52437374710527	-1.06924756555294	-3.23195476553312	3.34814709283436	2.51862133734406	-0.324838552841409	7.14524625606162	1.90312648610966	-0.588132461603959	0.0491566379034705	-3.06821248686645	1.56613791228606	5.83808563545066	0.160266057916986	-3.93998746297505
sub-10356	UCLA_CNP	Control	1.4780213894829	-3.51010286423862	-1.94110426953012	8.18216821710591	-2.11833383478699	-8.18279574220941	-1.28335415399461	-9.47010116970398	-0.293755953989239	-3.49751368842834	-11.2364099922347	0.800826142237311	6.63477744014557	1.60463372001468	1.5691176588425	0.640638486697693	-5.32797758835524	-4.31524607484298	4.17084285820757	-3.79889859175058	-4.87077787688398	-2.16013470351854	9.26251437745778	0.433435764652214	-4.42807985218147
sub-10361	UCLA_CNP	Control	-12.3036729835782	7.08521585731845	-21.7109113190795	7.65339369275559	-12.8637604944222	-1.69302390163615	3.06561820073799	-4.05275024535367	2.35735420451713	-8.9253644900086	-1.38632667369597	-4.00821413358552	-4.48833760808805	-3.54430294692328	18.2938282512413	6.46634551624251	0.284031435031604	-4.67720954627016	1.23823319209353	9.96959244449751	9.44256280731427	1.37619248596282	-2.1461134525402	-7.3067202715457	-13.0449902579089
sub-10365	UCLA_CNP	Control	28.5673346685224	-3.41343895608276	5.05673370621239	-8.55310499530324	7.7524498010729	2.18144555667027	6.91092573984166	1.27779616076601	-4.76400836816886	-8.54510430503969	4.88735637680406	11.0517695351749	-3.55473107874547	7.46909342388395	0.775953888462292	3.49071180210633	-3.59715009179497	-8.73680620888949	0.286788448404055	1.55925881499742	-4.71126518241826	4.98932798263317	4.90613088345455	-1.13227388031027	-3.6004147532478
sub-10376	UCLA_CNP	Control	-6.31364574778742	11.7418315005336	2.91285978004879	5.89489625941444	-0.510950652171012	-2.76211540023963	-4.97009448469245	-0.284516745018972	0.725382816230228	-1.96862694503969	1.56872163703814	-6.35625178449308	-6.17605911383142	4.08666052031195	-5.97765174330656	9.10522657067661	3.3347973094999	2.41072873075996	2.59296731490892	0.174637187705133	5.48968117474162	3.77768524086952	-4.66293235684955	-5.26676575486162	0.105692823329158
sub-10377	UCLA_CNP	Control	-6.35161737130245	-2.15189616139873	1.43258131567072	-0.252724094341686	-1.04172593097557	-2.33212350971739	-4.13031000104704	-0.173214529769251	-1.82104771923062	1.66662464086217	4.41078617608265	-6.12848005273655	-7.31270685278812	-0.436559187481233	0.682809441349025	6.22851529231854	-2.36308437994018	0.503571370370327	-3.99083753386634	0.0254042902739826	3.64225316282019	2.58076743191815	4.87497005969798	-1.74709483727158	2.10097170163218
sub-10388	UCLA_CNP	Control	22.9598981827547	2.85526299187992	-5.03796557411388	1.8550814637695	-0.548609190625156	-12.593539056109	-19.3148351543134	-2.75408402411028	7.84259623783596	-3.68952563229269	-4.42152590668722	6.71911069405294	2.06178103066461	0.943939205679267	2.83121031660654	1.05597365246521	-0.395489546710807	5.11688563223537	13.0094107290618	3.68554585653001	7.52931684096824	-4.08196189366299	-0.747866706231382	16.4652469840132	5.81578714582901
sub-10429	UCLA_CNP	Control	-14.1050140273385	-2.41176922719097	-5.26072887407911	-6.00132261286002	4.42195605012258	-3.1920109874699	-3.25208126858705	2.00026899848474	1.36509928445792	2.40810317133078	-0.374966148101746	0.444181170038041	-1.51500344342748	-1.09464916747244	-1.23399072653612	0.619856974526631	-2.9099857086261	-0.289942861000559	-3.12075278063784	0.929514653934033	-1.70276335423395	0.350527343427954	-2.52950260002673	1.00688226464712	-2.2754918421069
sub-10438	UCLA_CNP	Control	3.38220072548083	0.13278475544356	-2.93196717558195	3.4264817609531	-10.3613191325733	2.66024242374279	4.0143860334526	-2.23876125733741	0.917433088191003	4.67764967029369	-2.38193328607311	0.55111340397104	0.821297414641177	4.58063310530311	-0.563279856759926	-0.56132949674871	0.306437768641162	6.59403740936316	-0.689438582286247	1.56378160892757	4.91496754997912	4.73411773875769	10.9463789311125	-3.22895457854885	9.789163265843
sub-10440	UCLA_CNP	Control	3.94535115214512	-3.9802208795555	4.83629166367767	10.1007997321357	-1.28369869610153	-8.04215652684062	1.25364407498798	2.51638837284766	1.53648350485492	-1.71362560926119	-2.83813884177173	-8.52893724344228	-1.40912468063196	-7.24216878447738	-7.01435623409488	1.10273418690562	2.23732267461144	5.89340431109038	1.48071911615742	-6.5845468888698	0.30389397276582	5.81898251112586	-2.24970715768849	0.253380167307023	3.76581766685161
sub-10448	UCLA_CNP	Control	2.43435100420199	1.70649784643757	-3.13396049568058	-10.2459573967255	-2.31271923197861	-0.211893100499655	-3.45457483040002	-2.5651154456717	-0.491706832753778	-5.09689980949954	2.62229650732572	0.902871031519457	2.24127076894375	-2.66253889633042	-3.6411499973473	0.0694208000173461	-0.597768851531524	-6.20218601175866	-6.91779375958946	2.78721213915198	6.61045678479823	0.367615767078806	-2.60758428463153	0.433800381520115	-1.18410969418159
sub-10455	UCLA_CNP	Control	36.3208473324902	39.7396183013074	-12.1493988738478	7.02379598010314	9.75752725166737	6.80509155260239	8.53727929005116	-2.37097545784301	0.103348551600241	2.1700401797044	-1.66349011112843	17.848128132202	10.5306906798477	-8.97390180695285	-6.17237744434823	28.0725769915695	5.88063420250101	-4.10239970140552	-9.99111686279016	-12.4612733339692	-4.85563521572116	1.27382175660591	0.700798988864281	6.26946309016746	2.22056859120474
sub-10471	UCLA_CNP	Control	-10.2909536198567	-5.90447937039308	1.94170072975319	1.87101404270267	-1.34687442606692	-0.413715235723939	3.71307203086293	8.20522049259377	-0.612583883437546	-7.32303137922476	5.72640001682689	-0.566785809802287	1.03193718269842	-3.99055374649185	-2.113000716958	3.42622379556074	-7.41634123336534	4.00412029629541	-0.50314187660776	-5.84772996167231	-0.930210213198001	-1.70311684251059	-2.54837865781148	4.4719260067121	-2.30109674287971
sub-10478	UCLA_CNP	Control	2.46077583850116	-6.49404808321943	2.63271966824682	10.659332017042	13.3716581529405	-1.51876984263348	3.37564165207885	0.732409537399137	-1.14457414627422	-8.08432518476104	-0.634819976603067	-4.07980284747577	4.64404968967266	1.80535812126974	1.71390245503727	3.12595944503727	3.64310854286942	3.04010065410063	6.93493906804016	7.4775181500108	-6.82253057831688	1.89922146379969	-5.01341765702275	1.59344777425445	2.27413098023232
sub-10487	UCLA_CNP	Control	4.68945389052746	9.53037684893708	-2.65291321175686	-2.07196853880523	3.07772957073244	-10.0065695335645	-5.63269766016632	2.72545497773796	-3.68960165529365	-4.53782481915966	-0.070926688102196	-2.10132578311053	-2.20806044011952	-7.23809350570884	3.49505247302336	-2.25021391520773	7.23044613243782	-4.42772970541956	2.7481815255967	0.218351490019866	3.15920535050247	5.8255524758634	4.7556872891583	-2.02421563758543	2.83348779213395
sub-10492	UCLA_CNP	Control	-7.2835471613605	-5.82419996201619	5.35203524954916	4.66242112341881	1.71310651226377	-2.48361250732833	-2.91553637532348	-0.571127693519832	-0.740115402455518	0.435639689955173	0.975766597404807	-2.95428883473308	-0.940265081045562	-0.95152047650227	-5.59286462942529	4.3740572881814	-2.7622166154481	1.50616788557985	-3.31421202892867	1.8938028626843	3.49547638202451	3.04551134128391	-0.0859285928847461	-0.529866071510639	-2.03863716569384
sub-10506	UCLA_CNP	Control	5.49061379753657	5.97510207328693	3.81992806002332	-6.60075227988979	7.0959750834788	-4.03913859753745	2.5438327883861	-2.7397331551206	-1.16380275538178	4.33218679173397	-4.91750269857497	-1.67513531770251	0.0640207582063824	3.70870138429529	3.06927369005859	-1.63896567019836	-3.95756291205882	-3.52361743430241	1.46097422020009	0.76217549223039	-0.287771531662555	0.812427058356372	-8.24139674848315	-0.156125079421686	2.39194680679289
sub-10517	UCLA_CNP	Control	1.11707974745393	0.224766057853555	10.4441711595072	1.41669561490351	5.34757080302601	-6.90224222971648	2.26461841332651	3.47782943949208	3.47610215306964	-4.30779311943567	-1.25733624206628	-0.415106644506557	-4.79714823262198	0.233319400078971	-0.0726634077307631	0.85765834052345	-8.30434731637723	0.348181888231763	-2.88723050329868	1.00657747642387	-3.59446951248289	-1.93524371777467	0.708041568690577	-5.36550117868958	6.24135431106297
sub-10523	UCLA_CNP	Control	2.31485614688413	-2.59343844674561	7.89377685628551	3.90022559797065	-2.34302025666188	-0.462417081166107	0.00355693927574484	2.22585793360247	-4.7216518723579	-0.728598514966137	-4.9642292908609	-2.28422076917938	3.2231506750288	-3.2628848533975	6.04339862224539	-6.36150852963167	2.80684774179147	2.89085719428411	-1.26295074256067	-0.259206523026143	-1.63683596972903	-4.25883190943533	4.59479232441791	-0.455671979406383	11.0021849016605
sub-10525	UCLA_CNP	Control	16.3423490194351	-5.05623205491409	1.17805171868702	-18.9584238480687	-10.0026524871686	0.122628991606908	-5.27110111468806	8.25782186858715	-0.0817766911122313	1.82171948038096	6.49882529153336	0.718276207466258	0.760904870351305	1.25901283057621	-3.3242567842277	0.494702089408358	-1.63981936106994	8.66759055750374	5.01271113769018	-0.623157715914638	-5.11345044692258	-3.12702650371523	-2.38228360315863	2.77305136778437	-9.43915220808811
sub-10527	UCLA_CNP	Control	11.667962366951	3.20567096329766	4.33701105438728	-8.74827129610993	-4.85590105837767	5.11801271997693	-0.924362023248442	-3.05146124689407	-1.27698590667104	-0.276526798178034	-5.84321936926373	-5.17524860256036	-0.607296509329052	0.273728040199935	-4.31997973364165	1.7889443939909	5.33460304797708	1.43702757807149	0.982922287017246	-5.0078499073044	0.476579486036603	-1.96422644228155	2.03386836642002	2.84951229514919	-9.56079707554819
sub-10530	UCLA_CNP	Control	-2.11190796777203	-11.6098463545885	3.08841498318963	3.14438694613355	-1.04740433535071	5.60096719722411	-4.98058221752198	-3.85317485411642	0.990148012400921	5.15082581952099	-1.54049199411194	-1.47302399542854	-2.96493112040343	0.405750162512143	3.48659575857278	5.37652015507141	-2.247308700453	5.25849947574185	-2.56956398357676	-3.69311433896008	2.92034132846857	4.68067204511713	3.42931404656974	5.02286604094261	-2.46925468297992
sub-10557	UCLA_CNP	Control	24.6613111797105	-7.29297584649748	-3.66566163013397	6.97014940376681	9.40161002944858	10.4029497988864	3.56103592489017	-7.87098376356927	-10.2026582884869	-1.45519794123262	6.83128584714528	-10.8373557474684	-7.65306213381927	-1.03091488826615	3.00393137829605	13.6057427847509	2.07864267817062	11.2794575295994	-2.359179916637	-0.52145277825607	4.69812372009589	-12.7634314229154	-3.80496854495941	0.0443851644838522	5.96029680690434
sub-10565	UCLA_CNP	Control	-10.5464391834988	-5.35088330268774	4.22233970755627	3.43524917270562	4.18792977802983	-1.04146674181833	2.72709635553892	-5.24883441342777	-6.45764169934314	-4.44911365225834	-3.59016601865154	-2.73775118065929	5.55171218188531	1.63754352116935	-0.471429536647143	3.18600551359723	0.326401118918114	0.932011789973629	2.9494126425813	-3.2462796955347	-2.44324503635462	1.01543447308895	3.26336533618683	-0.716047367868724	-3.64648084808628
sub-10570	UCLA_CNP	Control	9.64108353164726	4.48417125225277	-4.43452315291734	11.0402303377064	-23.6803983314757	1.52655911124889	12.9717618299893	-14.9853537921777	-14.5756241464787	-12.2544951172382	6.92012396480365	-2.15473956013695	-10.6572298897177	-8.62526332640971	1.78725348208805	-1.63277474853325	-8.17994275473352	-3.48048361315737	2.11424163677671	1.37442864874149	-7.23860525210391	0.380936511109873	-1.83201435839796	6.64249572253991	-2.4863238617304
sub-10575	UCLA_CNP	Control	-7.70668437581898	0.843581855942481	10.476664041249	14.5879740367499	-0.877835425167953	-3.72859934323237	3.80262485846354	-0.38721630724012	3.87281686033305	-7.43804090921288	0.0900513782869434	-3.7779914467418	-0.227104505537503	2.66945106173294	3.75652378340186	-1.4880047136927	0.640612331450095	-0.96778876453315	-0.719552064740252	-1.79282300363938	0.359333797048806	-1.80381288852682	1.08213577697872	-1.10246656321505	4.40533452209643
sub-10624	UCLA_CNP	Control	52.8416119694796	5.49216174831004	-3.74085219394459	23.7266167944671	-3.23874262869821	2.2881984345442	1.17327833729645	1.31094513075758	-18.7942637911883	0.921580661000896	8.06680250638429	9.34496418577582	2.19645454742297	5.50739071576715	-13.4683132615133	-15.0195183887557	7.50384115776525	4.31963557615406	-1.25290692344539	-2.19384824889875	-2.87880439260924	-4.12545801541723	1.09417852424126	0.0995057374532811	-0.842448740041431
sub-10629	UCLA_CNP	Control	-7.25568720985485	-2.56754870175034	7.28158279726064	-3.15484628615118	0.062701239858709	-1.35075611429466	-5.86914202283885	0.979530729651466	-2.27719524567227	-0.145257535631009	-4.10583476447474	1.10784524503055	1.65010866855302	0.275283975071506	1.21703942732077	3.30925096007632	-4.5503437927947	-5.21606722386798	-2.89386229020859	2.38204205246477	0.627235076182605	5.0882017368733	-0.709609792738895	-0.54213942806297	-3.5931989589411
sub-10631	UCLA_CNP	Control	-2.96513240975098	-1.09423728633915	3.72842180978654	-2.35620084545731	5.2321172867937	-2.59204412613307	-1.63553211344108	1.62049880276479	-1.42317801634403	2.09410708153786	1.08264202393187	-3.30612345433349	-3.96836347237226	-1.11541205642871	3.71993827654929	-2.87250781209034	-3.39965913505944	-4.22744052361471	0.415638857461664	-3.15881667159005	-4.20140205463415	3.3989112615562	-1.37101655203352	-2.0965067820546	0.70745185667166
sub-10638	UCLA_CNP	Control	-17.541366938837	-4.96780516824633	3.88103020507789	-2.81779463645092	3.49032466299164	-0.682942973197451	3.61297970672382	1.01917195573444	3.78197176244464	3.13562563060227	-4.72516696330541	0.687920376327163	3.74459889943771	-11.3889115069399	0.125949751603369	-3.79354494213989	1.72346546495092	-3.83932536452372	0.314828734264359	-3.85939386941193	-1.76603323382299	-4.19528465948521	3.01488815487576	-1.90002351997099	0.822930146672287
sub-10668	UCLA_CNP	Control	-19.0605888668084	-0.387273656024356	1.37809346470575	2.42115851609203	0.869012818695751	-1.44477688287588	-5.48665801480392	-2.92325745986073	2.85900974640385	3.1318624321664	6.48360021106629	0.656507218943477	-10.6562487827028	-0.472172262289486	-6.48658155994885	4.36465572631569	4.84360786506201	5.13044391210946	0.42522718448436	4.50248089006349	1.82730636190153	2.43410446480938	-2.51096901483722	1.28638224265212	2.32223786416535
sub-10672	UCLA_CNP	Control	7.25793990504652	-6.07026371160227	-2.88901935837685	0.198774215826356	-1.62752852044766	7.48950184477831	-6.20691612530568	4.83261101185458	-2.75659412807245	3.78448068656219	0.181448410683299	-2.81471118514834	-2.15854299661577	5.36374830199635	5.84014371297411	2.18380114840817	-4.17317331347655	-0.684567124091427	-7.67863052749697	3.2695508932601	-0.513154018914012	8.41448419004819	0.14737373332796	0.899634095116491	-0.546146008462904
sub-10674	UCLA_CNP	Control	-5.6740445089291	-7.66217922935648	2.92753626998143	4.84568310805756	2.72979189798551	4.1301219132567	-0.572626925998415	4.28019120353999	-3.27877267377118	-9.36318221137099	1.95086749126222	-6.47737477623073	-4.23320623039716	-3.17447069040846	-1.92579335590557	-4.70729401359794	7.75674418833488	-3.19562762278394	-3.52447839995663	-1.90726455038954	2.66567386863775	2.3526396180687	-1.94965042113081	1.58032550338706	5.17416918133904
sub-10678	UCLA_CNP	Control	17.9745843896835	-0.239494340497853	4.64256555189044	-3.17054903710996	8.4184453696468	9.61331080504903	-1.65085305102399	-0.360467860576042	-8.40695580409129	10.3574099422145	-0.462803601127048	-0.972309353151172	-1.19529013200449	-6.55412048838222	4.21387141155651	-1.35665815833454	-0.275299397180762	-2.27114164067601	1.56663945105283	1.01410480154173	1.91017103304592	-4.00441820916133	-0.626763876294627	4.78863418473849	2.40308445493508
sub-10680	UCLA_CNP	Control	-11.0680854015633	0.958872149734243	14.9047859585071	6.06106371197116	-4.57598104058331	-3.69221533827837	2.81369309540357	1.19623062103545	-0.942162248338586	-0.461805930683702	-0.98779161934259	1.15713933476358	-0.884852288910835	1.7245438733168	-0.242161320053023	-0.636452704669723	0.50274436622306	1.18604856972329	-0.597027892592408	-3.79441161499705	-0.597453322732141	-5.0028428699374	3.88483429438172	-2.79015805099711	1.12696031541688
sub-10686	UCLA_CNP	Control	-12.6690442363057	-5.97351769432552	-6.02941030834091	4.16472635508442	3.83145886603579	-3.35089644186579	1.17664028235554	-5.484765282828	6.04817340247081	-2.98158823318407	-1.91500938894917	1.93318243876647	-12.8461829843008	-0.841993583091669	-2.59416269772853	2.15722285710646	1.01181916125888	0.739760752081677	-4.14791796817307	3.71953757992834	0.683871269172563	5.81171514068815	-7.11013908855887	-6.96308742431429	3.31580775888305
sub-10692	UCLA_CNP	Control	1.90058432487996	-12.7496058200602	-0.686738813938728	10.4892902140064	2.77247807066404	6.29409814098044	5.52334346903114	6.63304996335305	-1.76976634849918	4.73315561081179	-0.17862487166076	8.58335212215949	0.86198473789729	0.446654371125964	3.5261976316838	-1.68621977426682	13.6145677168254	-7.10060042420669	7.93318221745399	3.96899272849497	6.21156765347751	4.32034753505502	-3.93125096077396	6.57011140169024	-4.15094386484824
sub-10696	UCLA_CNP	Control	11.4483682225429	-13.9202849487458	8.66783861832895	16.917845787552	1.78848418322425	9.22914040891988	0.580299914664093	5.74176525806284	0.83659384595323	-5.76003834174257	-12.6400622608704	5.29851203502435	-3.65437468393295	-10.7500737974636	-7.36885214510885	1.10225446941759	-0.216029574058058	-10.1602060647761	-1.52338098914968	6.85508858864739	8.74926710299107	4.18480243093553	-2.09541078795235	4.53462008978739	-3.1568039915438
sub-10697	UCLA_CNP	Control	22.9746677083952	-1.98919492956729	0.237279823210442	-2.56858600100924	-4.37260032656585	-2.33165377627977	1.52903730319265	-5.06687524426238	3.2014539674712	5.02447983675478	-2.14690167477384	2.28664883110176	6.0974669031353	2.29090428844947	-3.56412075759271	-5.59104736701005	-2.45782086836111	-6.04804190301846	-7.2063982929181	-0.757497773630831	4.43264257663236	-1.47970633205107	-2.14226237461132	0.545447098191025	10.3297198629465
sub-10704	UCLA_CNP	Control	16.1892820755539	-10.1486113682744	3.05723856802133	2.33646483102243	-8.64956091254367	-4.20920309505467	1.80539033936289	3.89738050153047	8.98639219343753	-1.93076002939302	-8.39996468792164	4.02612287880679	-0.742545850602026	2.30165414260976	-0.840168717855876	2.02639205591548	9.60760325547091	4.08079364997106	10.6309302266709	-5.5560221724833	-6.83374440041917	-2.12052035836567	-4.48683688136493	-5.43198688993431	3.76942306673315
sub-10707	UCLA_CNP	Control	13.4012438382383	-13.6021531917899	1.40067167059685	13.1883521453173	-2.58424063752435	3.70962349434366	4.43320931463245	2.70689960607643	5.60586946836265	2.98642722640416	-4.76611434348021	5.88083760496076	1.85494851778306	-3.38247978868202	-0.624709623417796	-2.50745296537635	0.283378786335019	4.84200579076965	-5.38305563396633	5.24530248049203	6.99061916271486	-0.279953106130148	7.41456430402782	-2.5370503998306	-7.83307475489885
sub-10708	UCLA_CNP	Control	17.9009176373414	-4.71913074777839	-1.77443969311453	2.84156843779474	6.81521132668277	-3.18821996177807	1.68557016995174	9.45304718952538	3.29551934315929	-1.49833363036234	3.78585293780115	-6.09295474094278	-4.09866877639569	-1.68359329688706	3.53149312551474	-0.876527028268031	0.369436471779147	-2.72504178367931	-2.60344326368001	-8.21298802897778	2.17163693698167	1.20404127594284	-2.46588872482801	3.33574699729172	-1.09193462550927
sub-10719	UCLA_CNP	Control	10.4762411207289	7.75554109785789	-0.72322172387315	1.9913137477645	2.61882797844968	-5.33262738878951	-3.83664618591825	5.54011080830854	2.38002342684978	5.49227873770992	3.65508540840733	4.98707512183663	-6.65192754025776	4.71520405052672	4.96665164166497	3.88517926033605	-9.60158639992832	-3.08967987216162	-6.03461667135921	2.961378428364	-5.07973825935228	-3.70160230536525	4.14918052095366	1.81651932749717	-1.078101944794
sub-10724	UCLA_CNP	Control	17.1788715615541	-8.6381358677851	2.50773653099081	1.55223138258454	-2.78463377501618	0.802259130692693	-6.12353020434081	-2.18948298798942	-4.11775828770573	2.86503153977304	-0.449033340950419	-2.48017136813877	5.68049783616744	4.56450740112052	-6.33056816134423	2.42624334777801	-6.3901864171124	-5.50436194974433	1.84674658712559	2.47529187160949	4.88377114414882	4.44145989364982	1.48452107939466	2.08900351284897	3.81503428491577
sub-10746	UCLA_CNP	Control	-9.06599482640078	0.502039964549674	-0.230015496525641	-1.04471947643817	2.98234883672467	-6.37281722252891	1.05051713467996	-3.52619905198427	-6.65883639992636	-2.83384754259277	2.6932568046815	-0.565074263344744	-2.5880485802027	1.26068511073146	0.108497143584427	1.65515933323918	0.795615946062868	3.35823030069403	0.894839087915507	-5.5098336892624	2.5094752660621	0.7667719989318	-0.0883365918541799	-3.17002520257532	4.74799786159109
sub-10762	UCLA_CNP	Control	11.325014690061	-16.9476111152657	-15.6095859682825	-0.760510090076744	5.67354047486035	7.35201290740653	-10.5351078650065	5.83756055744566	0.9732418353372	-6.81450380577814	-5.44980258993271	-4.07948605182304	-1.88210358106956	11.8114141488407	-6.61819300338287	-1.24313392377557	2.05862698061423	0.112503718975602	-6.8552428520125	2.89539246618446	3.04764805739566	-1.69371719816287	-6.18721378926342	3.43536913542324	3.70343028802129
sub-10779	UCLA_CNP	Control	-3.04868679065946	1.9331326205567	16.4681335780609	-2.87905378094515	3.45264737814473	-0.542130978713105	-0.495327889267392	2.28299271848911	-4.68476409429371	-0.272561982470052	-0.588729924964849	-2.07355743461054	1.14474349490432	-3.6079790613284	-3.74794067187031	1.20134177971428	-0.368135022725525	-0.155419495937662	-1.6329842094707	7.62671753860481	1.29667157921209	3.50949228149561	-0.446449929164988	2.38685335479525	-2.74745362360183
sub-10785	UCLA_CNP	Control	-17.8732828811843	-5.44620000032079	-2.58653745051506	3.19899302136589	2.31465831199616	-0.349035122877639	-0.690107623591621	2.01125543470346	-6.52556994082047	-3.0900179461996	-1.01153164980135	4.51288227898845	-1.96074258990988	1.36541560862465	3.02012382894131	5.30860249623135	1.03704006916574	-0.46187733740583	3.78506602340931	-1.28828858237529	-5.14399910256262	0.344974086247275	3.84913675801793	-3.07673670160373	-0.71827609597842
sub-10788	UCLA_CNP	Control	-23.3778119183594	-3.1771905501425	-5.43000948287485	-10.2160953844771	-2.02048650687216	-0.0335031377705838	-1.2266400049159	-5.6552828498004	-0.0445732797522448	3.73172177044143	-0.726001932590619	-1.06868589049632	5.43467132863369	1.93641057332241	-3.36271858941109	1.76813629853577	1.5555699137916	-0.411899620109883	-1.79923867668661	-7.67306557781234	5.07924656109904	0.355459915462176	0.311941233699024	0.443840309948216	-0.0375048927317968
sub-10844	UCLA_CNP	Control	7.83974212860583	-6.88531912238361	-0.78454854361928	1.96624172174109	-7.42031782067227	4.89446330617942	-5.03455815249248	-3.66202052167564	-2.40491708593472	6.11737242349528	2.64997398017763	-10.7053546990794	10.4327765234165	0.9260239918004	-6.89376731918497	6.24160909456286	2.65617532554704	-8.83296701439142	-1.55670575988985	2.29448476426958	-3.62320396734091	0.510241718110897	0.629918974393379	6.74944647567487	-0.995873893842616
sub-10855	UCLA_CNP	Control	21.0308671660069	-4.81368042917348	-2.60171549015032	-8.50224198861087	-7.86664856068073	4.63819197974812	-0.146559023619273	7.75843900256211	5.51436440124583	18.14452273811	-3.80482783447716	0.177835678908149	-10.8836210274457	-13.2886162265634	-7.64950871978346	-0.356251476407138	0.952310190188613	0.383516875353388	7.03582415882834	-5.61867204161317	-7.39445897635235	-4.87841051729858	-3.1800087029517	-4.80920542048654	-2.97146528580112
sub-10871	UCLA_CNP	Control	-6.48275518649039	-1.95529778050223	-1.16818771293973	4.73976281436265	-0.2706159371845	-5.31811366967421	8.74855034561579	-4.09110723773719	-1.66758066090562	3.63709305548702	8.1128788508137	-4.0765216069453	8.07432571974868	-2.66215531043217	-4.7403030421781	0.410867402809433	-0.944564068806142	-1.48213090978936	-3.36112622625308	1.05001911792803	0.791719282664532	2.86582260097753	-6.11947536354079	3.65546495604399	-0.968834867182202
sub-10877	UCLA_CNP	Control	7.99026436663265	-2.66297073989803	9.61822469614939	-8.45386402609894	-12.3191449293853	5.766160587502	-1.00517154526471	6.70238044697635	8.0303980298639	3.04985730211742	1.78983394563544	-4.82886853660114	5.24148684790023	0.553780639828093	6.73358780680079	6.51473814794397	1.72477982273172	2.26891921277603	6.77150868915523	4.61772006667313	-8.03776434117007	1.10157064585234	-6.71345472785429	2.34723872569072	1.21872755909466
sub-10882	UCLA_CNP	Control	-11.1408242674144	9.85971560179074	-1.34869255844737	8.17100959928951	-10.4330689559577	-8.98755623712953	-6.96229611778984	-1.83068714001212	6.39840472480566	-3.97631825762579	-0.94249897623037	4.19039591316135	2.87803672679871	2.28576487373244	-2.25183799897912	-1.10678203594791	3.25339488530708	2.69465676774275	-0.37689662413581	4.40656679351016	1.83818602180142	-5.78918050917866	-7.62256597354787	0.177166119506005	-2.22317554696995
sub-10891	UCLA_CNP	Control	11.2212880230566	1.89245335721325	6.51684487370811	1.09304701277169	-0.731104701479274	-5.54227257717734	-8.43680751214582	4.84285784409051	-3.49374365413942	-8.02079661470519	6.70333238016615	1.61821445701099	-1.3809100138139	-2.05605041491165	-3.231124821319	-2.89933731262966	-1.33658756144735	2.28084324566003	-5.08029609685727	3.14882608774147	-6.66768294041566	-0.459997042219704	-0.188659654095419	-1.60522486076848	2.62674745184971
sub-10893	UCLA_CNP	Control	25.1115876649772	8.37677252200928	-9.92461166179287	-3.83338897018674	-10.0639013396032	-3.81391985408367	-6.97328521160172	13.6069522224582	8.37952324377982	0.884237099102217	9.3540361944534	0.986127541134711	2.33534473173534	1.34945635257281	6.24638073111907	7.18479084956417	11.4652231064328	2.02920682513074	-5.55384276537614	3.07110307166176	-6.24574374008413	2.671969663504	10.4148917455664	-5.79043409355075	5.71286366382706
sub-10912	UCLA_CNP	Control	-15.7833188858252	5.95224913253178	16.6420514676055	-5.68691742818813	2.92174743093557	-9.66445670857367	-1.01913278300279	-3.6047992795059	-3.78944266966266	2.41063217763784	-2.37560248610798	2.38810692078498	0.626345910936511	-0.549923928410773	-3.45219040378116	0.17744482377734	-0.30376411809952	3.64203748338813	-1.54139859486407	3.2555594901044	0.366433733576259	2.19129759146055	2.14068155991011	-2.6741945452467	-2.64013828323899
sub-10934	UCLA_CNP	Control	0.935465219889622	32.0520667689185	6.51499046165008	9.55861912354112	7.71190705748041	5.12747641459198	-4.43246580395399	6.53142069477135	7.20393280299569	-0.621032017095754	16.8482528577288	-2.75119769434885	-3.32900526804665	-0.177863920315423	-5.35093217640338	-8.55496624527399	-13.308410982356	-7.48683461382495	11.7475550442648	-8.83386744274777	12.9645652608713	-10.5064069753358	-3.82296712293116	-6.29736535440748	-11.1161908701952
sub-10940	UCLA_CNP	Control	-21.5129879398903	-1.9499241690522	2.88540525724377	5.2037589567772	-0.200252569049786	-2.64393030330024	-1.65328513553899	1.71673108620678	0.568801597590686	-2.30283045831539	4.42021870713189	2.60726762954793	-1.23615222647069	2.88880424476959	-3.52473482248679	0.670882533256774	-1.18184111008173	1.14919886122724	2.41348025948842	4.12098787432683	-2.14527452614178	-0.00892637205661787	1.44513553750061	4.6199675939838	0.907457692403621
sub-10949	UCLA_CNP	Control	5.94160752794982	8.76254070730556	12.1997887155725	-6.57528542063796	6.08966498195906	4.76298170890837	-0.711249726749491	-2.93603501924017	7.69134073409031	-4.4970497345375	-1.10515347714004	-3.33869127993608	-1.9045587095879	3.23288077361445	-3.46604274990161	1.10422628217739	4.10997097824737	-8.6759302593386	-1.35559883423858	1.13992680906266	0.12611973875693	-0.298002137449849	-0.297125908924748	5.5029749043359	4.31342555509475
sub-10958	UCLA_CNP	Control	23.4895669891182	0.570635826585883	2.8108914371814	-8.41589221802871	6.50642154492721	1.29793116043552	3.73066149898312	-12.1012174875998	5.4905970118018	-10.4723164373332	9.05638387710577	-4.3183892440292	0.617763960683637	-0.588302689222274	-0.294355222333274	3.11897305576423	-2.59023663717961	-4.06351951388492	3.46651396818708	10.245400225151	-4.08684956628177	-2.34815556050667	-3.50670828983574	-4.17618551850318	-1.43814124736173
sub-10963	UCLA_CNP	Control	1.97600375086992	-4.00066294772957	-0.94728413921963	-9.51236114962272	4.05118101132627	-4.68448675130771	0.391730330888704	2.35642627362878	1.8162973875366	-7.45686620779093	5.30192547987885	-3.13461722234406	-1.95473675153103	-2.64309638856155	-3.44466055473688	-2.61755102790198	9.36418347158531	-0.158573847080137	-2.65373047407916	-0.107051883242396	5.00627952855393	7.61392095590787	-1.07814479779466	-8.17111489049584	-3.28914597334225
sub-10968	UCLA_CNP	Control	24.6071340035981	0.105514649288079	-0.846658783458075	-11.87727322289	-10.4098033783191	0.813920577703448	9.72780932652962	12.2162321075927	0.463927132827891	-2.55943585363332	-4.88539295839611	-0.0605175790719445	1.64065163151428	-2.23661912903304	0.987176729639957	-5.21597189888938	-1.60643499156429	6.83404720159783	-3.7089351025249	2.95034215878163	1.04836078394974	-4.72136490580865	-3.13485693556166	7.29960684573843	-0.590658086852043
sub-10975	UCLA_CNP	Control	23.3035192363479	12.0046698122924	-2.68716059802125	1.11966781529914	-7.68264551767845	-10.7799260238881	0.161683773844042	6.77793011545977	7.73115676059092	-3.1362683840159	-5.63779714622116	5.1937309079216	7.71830455089304	1.53266641672564	2.28596828718014	-5.30891999038961	-3.98374472933323	1.81797283891113	3.75911266447746	-1.52397053994299	8.23951714922148	8.09686250107023	4.05950493453325	-0.225277921124772	2.37160642588879
sub-10977	UCLA_CNP	Control	3.84675844935864	7.74121485451047	10.7388489683471	-6.90671372868963	-4.77336523322808	11.1665237644828	8.76311231575144	-6.46412227890257	1.23899222201329	-4.05648734691025	-0.0508702176865918	0.607287854146528	4.02172799615809	2.69278123496093	-0.948519540074816	-5.35985279219329	2.75853183450996	-0.881546686129822	-8.62664220300678	-8.01588000699856	3.088531098547	-0.262858967891743	-2.97082592229505	-4.13478115208418	2.36245120780523
sub-10987	UCLA_CNP	Control	43.8462169431119	-6.06434418161964	7.02914872169558	-6.57105899382023	16.9097343177937	-1.70230373968978	3.90617714660528	-13.4989816602982	8.685906514674	9.91697887938635	0.930410640959838	-2.62262780386777	-11.2189742735833	2.68494330931954	2.7099792656828	-8.5155001023083	3.11649148361241	9.27154561187316	1.59939528278975	-5.34891584184207	-1.83799659791233	14.0916305727336	-7.43363983825904	2.44823274376053	-3.81192884091144
sub-11019	UCLA_CNP	Control	-1.25417311499555	-5.21004509303949	-1.85953574156889	5.12813660649038	-2.05380823719304	-0.220615014629717	2.5345632855489	2.51584596921877	-3.73634720092352	7.18787696698539	1.66821638801225	-0.89086811358386	1.90007334825934	-3.44207854533247	-0.110817184330069	-0.485521491483666	-1.33047347200411	1.0002903570491	2.53183604589532	-3.3182131617761	-2.35551051197061	1.7085326867392	-3.23566103131085	1.61747048556965	2.29929207080444
sub-11030	UCLA_CNP	Control	-1.72899044194656	5.2763700269258	-4.44715596979924	-2.48406263597947	-3.43979876636545	18.0008393088152	-2.97324187424593	3.31307724533914	-2.15791916959436	-2.27400521795252	6.41180972304721	5.86312521290966	-11.3175213009656	-0.103358516344295	-7.98719274022065	0.870061984359373	-8.5255574645306	5.8000610137695	10.5684021934222	-2.37744391093615	10.5507911307816	5.21536885361744	15.5236781210429	-3.80411916818907	9.28649017585178
sub-11044	UCLA_CNP	Control	25.8788115324441	-7.59961469256392	1.31949706248814	5.81091994883208	4.84071158652263	7.32893242099141	-0.810106178803378	3.21712792021271	-2.48621738316095	-1.62098066278262	2.43131369201038	-2.6547958277246	0.461199380165818	-3.1233565454624	8.87229702550063	-3.68072118174745	-10.0796534609095	-5.36453631405351	-4.88378955430625	-2.68086479522178	-1.29012677097736	2.07212550835736	-4.77895127034177	4.95097965563914	-1.19873026913088
sub-11050	UCLA_CNP	Control	3.16287371641492	8.92195679766167	1.79058030418722	-5.74573069950091	-1.54176715139616	5.32891714966222	-0.428731495301649	2.98369415280611	-1.05070760380895	2.46979237713171	-4.57114887907152	-8.06043899607139	-4.78870775916354	1.06342792530871	-3.75698876092858	3.32565662409859	1.53613734548037	-3.69043642507841	-6.40304398428516	1.85067574096096	0.0537145136355357	2.08089651389497	5.19521639906749	0.288338329413287	-3.94729286845595
sub-11052	UCLA_CNP	Control	7.06425234628921	-2.46253489853214	9.00731419170931	-7.43136466546414	6.67753158887095	-3.62750946102298	3.08460596075745	0.868675514355852	-3.19234885981635	-3.2798215086582	-4.48622850147683	1.41974050929213	0.602549288693066	-8.36189478940855	1.97047157566231	5.47807446735661	-2.17189290309262	-0.097642721138925	7.68818733890403	-1.33003084361425	6.4547250211465	-3.76577879958324	-1.56329474270975	-0.690997790148108	-2.67055482815151
sub-11059	UCLA_CNP	Control	1.54447085712036	13.1363539564149	16.4907563632105	-0.669075517298282	0.879276250029864	4.29349524786622	0.563197239588009	2.51167964101349	9.41159772452173	6.18442196399538	-1.07454125906272	2.46128102828194	-5.08206230023025	-7.82307299456392	3.41747653758685	2.10138396973006	5.29792042942703	-2.81966926196444	-2.34348499633023	5.53542266657394	-0.258759354759529	-6.5394878201583	-3.01072199761607	0.810174691793878	6.69632700296513
sub-11061	UCLA_CNP	Control	-20.5971784068288	1.44739643055159	3.15202048668274	5.52563552741074	3.65946616113756	-7.3129198375651	-1.41533425525437	-7.55520078554777	11.2759653721234	0.42763717407658	1.60845318021108	2.91043483626383	4.55335422760343	7.27588676389064	-6.53164222659922	1.6035358458105	-1.62209936173887	-3.08177648106177	2.67155613290487	1.7863943149386	-2.49131876937612	-4.21585794932148	-3.7644481342974	4.78830594644757	7.23295230628974
sub-11062	UCLA_CNP	Control	-18.5898122351924	-0.700029931035684	8.9569692637889	5.16179437142759	-6.32644911529256	3.16986652974353	-0.384665723171485	-2.21651360079273	0.588465041010142	-5.17456852771152	1.72272534222298	-1.63680319924386	2.71881628679463	3.64918174914629	-2.56072580306374	0.910401802196161	2.5250384779035	-2.52407784671984	-0.922049502662225	-0.734268771655877	-3.87012247192544	1.35479883515173	-1.19102832304929	4.22275846499385	-6.18028919304086
sub-11066	UCLA_CNP	Control	-12.6329561140609	-1.87366452368734	6.78751635895498	-3.9264143651944	1.66010642021676	-0.361704914869178	1.6727229861769	0.653200085116524	5.8942327866895	-1.04293337715426	0.464129415687815	-0.784279484653846	2.86729632238039	0.876291147410378	4.48191724172961	-1.85911761636039	-1.62502654025799	-3.92122647310125	-2.42255358266565	-4.08903228704996	-4.69905768791641	-1.75989132942931	0.575525850496018	3.11243610100022	-0.818228557069059
sub-11067	UCLA_CNP	Control	-17.6970681715911	-2.35400903151596	3.63306825879394	5.51887664698682	-0.425450691755175	-7.04475829813377	-0.611111022332248	-7.61523102076082	-2.67805836555452	5.06930852850682	-0.0457992562859135	-0.663520054190966	0.738051055423233	-0.263394207339707	-3.4457325435146	-7.01371883217628	-0.958762375781661	-1.51266483178485	-0.653136063091393	-4.00906634241297	-2.21366659392603	-4.49416149419739	-1.99367884875674	4.86226991017856	1.04588930795916
sub-11068	UCLA_CNP	Control	-11.0032921099892	-8.61137701135223	-3.96407840994032	-10.2957313515022	-7.64654881292037	0.911811873505058	2.69547761882068	0.254601637111614	3.338980558394	1.42648304670587	8.10837631541123	-3.60558712208037	3.62666364256149	-0.645173684554174	0.559828453798061	-2.13655958095775	-3.07814862912194	-2.50340722831627	0.767893422713252	-2.85266522222935	0.801007395565713	2.3894411704798	5.01768290709952	-2.15288778529769	-1.34343485078143
sub-11077	UCLA_CNP	Control	3.94615245651473	5.55052695996853	6.8975527183685	-6.6908842254149	7.6885080484962	-6.40075790567417	10.5466352507506	-6.25807169145086	3.91640672821818	-1.22863828524177	-8.93142770146951	3.58230705111733	-2.36524240029698	-1.71042476168573	-3.2241956293491	-5.50753837917138	-1.98366761282391	-1.96784266491014	-0.533533866362822	2.14636249724114	0.539401537750433	-0.165404114180111	2.94500865986611	0.555731730144555	-3.28471806032418
sub-11088	UCLA_CNP	Control	20.841697491982	-3.08179408157941	3.09949955177556	7.76810094314439	5.92038392763241	-2.95828509394989	6.81679359677982	8.5716166182445	2.59653486512707	-1.8061905304973	-6.59097497089817	4.81424654236744	-2.73487677053646	-0.221098480511011	3.78846603092749	-1.96832575887308	-1.31491851379875	10.526665025009	-0.5254090699294	2.21997965973349	0.307077544542521	0.10860764796867	7.47445639454619	4.79929725681021	-4.32730883611671
sub-11090	UCLA_CNP	Control	15.133588742063	-7.90866156507628	-5.45428547761163	10.5411568489723	-2.24454543144708	-0.0826897951195269	7.23182421814114	-5.8317362726104	4.43455606779329	6.74926754233819	1.63998417026322	-7.99314956585323	2.00519962668868	-6.46370226086255	0.0531298149960131	5.2166813024036	-5.67659667887835	0.564220785837602	-3.27867446814611	4.69160464369191	6.00172742949449	-6.59538221358113	7.50439335165937	1.65479714406462	1.05557910239306
sub-11097	UCLA_CNP	Control	7.54750629365294	7.23304108251365	-1.04552505419698	-4.02166543966551	10.8050058550705	-4.99683081516195	-11.7319495872749	3.38028195156132	-13.7429461518817	5.84077962001366	3.74758720326192	-0.941680600327156	-0.335703729875207	-4.26531171324729	-3.00287716225991	-3.03555235699676	-3.36156584084381	-2.43504909974662	-1.22064639963272	4.31512141319716	4.00271130352881	-5.30147284963813	2.31739578385617	-4.87404347678102	3.90855974565848
sub-11098	UCLA_CNP	Control	-16.1881004336047	-4.38993649877615	-2.19708369553694	-4.02777015985214	-5.55666155649022	2.37740125036508	6.07508473562468	-3.61383205439697	-1.87249544391068	6.55482786409074	9.52353627172269	6.00785478111055	2.48421654246572	6.06327549520286	-2.18626890482754	0.292327827327549	-3.11930869141855	-11.005189519818	6.27170622856554	0.895230918346386	3.33925763442162	5.4061728062782	4.95320553345573	-1.14228025684947	-0.983479688433665
sub-11104	UCLA_CNP	Control	16.7014545561227	0.189153100295623	-5.38408548978359	-8.15418755524836	-7.97100169603209	-10.0261926500406	8.40391230420319	1.84224894451244	3.35723606731278	-0.0399131820138548	-3.94233636562965	2.46313571790645	-9.14835128916915	-3.04275365705366	-3.44126890793873	-0.826609052686598	-0.678949143153587	2.69646152889689	-5.81583311860975	2.11805997805255	7.86457939723251	-5.96819402590886	2.50515008375109	0.182214306477578	-1.45251405016584
sub-11105	UCLA_CNP	Control	-6.28877750446161	-6.51304872877946	-7.67385726304032	3.52970044297099	5.8396170975182	-6.68971635574428	1.73103106548805	7.61215082461117	9.225673195781	-6.07886214534677	-1.81267882356944	-3.19312795344989	3.68027736399697	-7.92014296548071	2.2788322694419	-2.17999682011461	-12.7655865816111	3.88087680577946	-3.67215973731843	3.67161380096318	-6.8894149861015	2.0124370658154	0.832005574983431	-3.69077666484254	3.47934938892398
sub-11106	UCLA_CNP	Control	-1.24220831899108	-2.0736269480768	-0.493926318364901	0.01293356938491	0.848568185268127	-9.02408627290525	4.7888704045295	-0.0359351391435073	-4.62144008511922	-2.07333731859243	-7.51065582370504	0.426066296988539	-2.24516338791253	-1.79858070320167	-4.54712380810283	-0.313667329510381	-1.77394864724292	-0.0521582431691269	-0.868190218404344	-2.6163388932356	-0.772971396015225	-1.70533341056419	-2.3485598236143	-0.571924847307796	-2.94773478941728
sub-11108	UCLA_CNP	Control	3.12381715571885	-6.77888631603477	7.86554035359923	-2.35728447466754	7.62292111796869	-2.75795993859387	-1.70077958046674	-0.862244702221017	-4.86029725423522	3.90031947528777	2.34458603000071	0.99429514065435	4.03653873180383	-1.381355342991	6.03053434370644	0.215970731764983	-2.25787493117627	-1.48699128984868	-5.69244602903455	2.40417140833896	0.137949622478194	-3.32958762602922	1.67199806446459	-3.89999270855015	-1.14523902475245
sub-11112	UCLA_CNP	Control	-10.7456582124357	8.03270589644011	7.57343963171619	-9.94073389194302	-7.12113076727279	0.134291242228443	4.29047645850689	4.48035251400542	1.52414446497716	-5.86278659042885	3.37148392225386	4.79771774750882	-1.38830258708609	6.53855075629371	-2.20246256221993	-0.369102363094414	3.32642770993754	1.78442087105533	-1.19712066589514	4.20953329346886	-4.10245641858475	2.70677874856547	-1.31315886700891	-3.5941343905077	-0.357799877109444
sub-11122	UCLA_CNP	Control	1.7662315949215	1.16118304052034	-3.26448384144984	-14.7304408995774	0.814149457822023	-1.67607799870054	-3.33060712257191	6.18481210637777	-0.661400413311309	4.37121350059898	-3.28319987555085	-1.13861109662047	-2.78528837084659	0.709277782359727	1.05564381202573	-0.508858522916357	0.251255882887182	-2.08227563512172	-0.270136261026245	0.0540022642912054	1.02202593780445	2.7005726972798	4.62474516137902	5.31022555120789	1.85129987498655
sub-11128	UCLA_CNP	Control	-16.722732279436	0.168015239877882	5.85562253096281	-2.94497951908774	1.10662480712561	-1.3929640708592	-1.0269290027501	1.63449192233133	2.16160558867692	-5.96112159873049	7.50737844718925	-0.0131871453498561	5.94516941315146	-2.2860186765992	0.912107238355885	1.73464911614142	-2.33685029230089	0.665142348405001	-4.63642112564142	-0.113668828181803	-0.732168012323532	0.556921738786845	-1.37069586603753	2.8691607087958	1.08077070295573
sub-11131	UCLA_CNP	Control	-5.93878535930843	-7.58577499143835	0.537742595822565	-6.40917831480164	2.33694481721771	2.13258743867822	4.79807696915279	6.95163761608444	3.55281039768959	-4.33337550685107	1.24117151584707	1.54090985172	8.75840201760625	-7.1363882606976	-4.19229381342223	1.66411476827825	-2.08088945507587	5.12626831518965	-0.755970117110024	2.77196867016545	2.14251881072778	5.14523126530699	4.97064963222641	4.21802962818719	1.75783815593266
sub-11142	UCLA_CNP	Control	8.23562629292931	-0.452725483333179	-0.73749675708325	-5.00533953692452	-2.30258669906401	-2.99453724575537	-4.33988683072328	-5.0945176348667	-5.58522292272985	-5.97306393083326	-5.37689160415663	-8.77710699026792	-5.60898788967732	-6.34570459374613	-0.347790613994329	4.69361548828722	6.26740896488792	-0.132456199217091	1.24840193694704	-1.37035975785841	-4.70375159589677	-1.95404930339186	-1.1717493196626	1.47793573363376	-8.05678528828516
sub-11143	UCLA_CNP	Control	1.86639441219749	-8.90617794117877	2.85484320517569	2.50779818163332	4.38029927991476	3.63685485386557	-4.95935434015479	-1.09015686753351	-0.655994928518455	-0.748457664537346	-4.70881834752975	4.1440792142017	-4.31461341220092	-2.43354245856991	4.16627070993353	6.59649378503157	0.541950371871563	-0.713199433271969	8.44219894155261	-5.97556053929128	-3.60202703100805	-4.5824896745983	3.2655902876556	-5.4649075692009	-1.27016715194284
sub-11149	UCLA_CNP	Control	-12.8063021674977	-0.998144247344965	3.85754366684963	2.21108913351608	-1.07118063486949	4.99766923758878	-6.39614143541601	-4.67719953183975	-4.29155926572591	2.3836831425952	1.85709022325601	-0.829763852719618	-4.34024073612419	5.78733556814773	1.58340320339069	0.372016928471453	2.54514536550153	-1.82509375009155	2.07247719387963	-2.37486404188607	0.408958302167291	0.411900718047535	1.27744916570754	3.13740632540163	0.905743106802468
sub-11156	UCLA_CNP	Control	18.3980496009232	-4.4567276903271	1.31001702573107	-1.72146853956388	-4.987705495643	-3.84846313334849	7.6817209557513	3.47710143170201	5.91195626028376	1.2535123289525	0.347622751408279	2.58460611646591	-5.1737640456875	11.7454153713332	0.126606995882677	0.14638235909557	0.190091487110675	-8.89896313882852	-0.10501784305188	-9.65286340745244	-3.62017713779054	4.94843466435332	8.94278600385695	-4.71393932591873	-0.754246568852531
sub-50005	UCLA_CNP	SCZ	-19.0902160573795	-4.69195105357952	-4.31843735726686	1.18517451600423	-0.873722454105534	2.71327857626132	9.44254284654608	5.86263141596428	-2.24837470730851	5.53547955900627	5.53160916563756	-1.28282557992161	-1.00996464603459	0.929048152088172	-2.33661197584503	-5.16572997560865	-5.36243134734	-3.82394163662258	1.2373869683808	2.31644528746936	-2.93285646443795	3.18876095854118	0.87762935064389	-0.142880362206411	4.74472917031876
sub-50006	UCLA_CNP	SCZ	-27.4685484493175	1.17862221238098	-7.2490013964662	0.0486966464780725	-1.6363208205838	-1.57316365661473	4.24358046559017	-2.09384382146024	-3.66053155538405	-5.56228514683447	-4.46757073003917	0.00621194463435072	3.99496635161904	2.23871020174528	-1.720142655278	2.8679113466747	1.54955265843451	5.79369574334335	0.998212863404993	1.55341316066788	-0.377864579879686	0.134358030560457	-1.37730811295207	-4.82068955861936	3.9773325802949
sub-50007	UCLA_CNP	SCZ	2.57573783967006	-6.516692458556	6.30172278182387	5.93343978497935	-5.91995063420956	1.76323894407462	-0.266069303561668	-0.608194983703692	4.25272869729615	5.31482767552724	2.02461564125805	-0.68034602844895	-0.377752426888517	5.30456000843418	8.64249614373885	4.32881321748859	-4.94583764839643	-0.00679208821940702	-4.23055101134179	-4.14738009093332	-2.44214318705289	9.98484973530863	0.971554397998806	6.68240417124426	-2.2829296934471
sub-50008	UCLA_CNP	SCZ	10.0021406047427	4.62321082056905	-19.8730975461474	9.08454376328612	-5.48168663079849	-2.13780309368546	-6.40963903656884	-10.1117083493351	1.35747418568389	7.71831731452002	1.86311547651768	4.77925655338952	-6.85760531522455	-3.06827721291808	-9.21529136337619	-9.10475286407485	8.41464523888522	0.0800071157127921	-3.47834746259378	4.27713263023308	-8.46132209447264	5.53809357964425	1.65193228380984	1.34512866488337	-2.9054293318997
sub-50010	UCLA_CNP	SCZ	5.13985459096835	2.0803110386619	-0.811681818510516	3.14481177816438	1.77947763083252	1.81079562098811	-0.0144989057077183	-0.209554030791324	0.860620567550757	1.84589292838714	0.335174511467345	-2.69193032628385	-3.10750998753347	9.84838186102269	0.233290281915392	-1.42824271164159	-1.61169263260766	0.517517979217716	2.09495407379416	3.34893944547753	3.748689518556	-6.09947344340499	3.62513589613152	-0.618166394163696	-0.935484900097526
sub-50013	UCLA_CNP	SCZ	2.14747970023962	-1.76081135144874	0.96354865928176	4.04025079451503	1.22276905979354	-2.71867630965173	6.14380110479196	-1.87693174792541	-5.85431975350506	2.98236180071528	-9.03405981923697	2.20797588773664	-2.89724508930857	8.93811776107311	7.91019640634341	-3.07747937202119	1.62305093472691	0.170637034009032	-2.21481993337453	-5.02523333324936	5.91621453091057	-2.47275143988564	-2.32235820679703	-0.457203292553579	-0.747870252792629
sub-50014	UCLA_CNP	SCZ	4.74807140029961	-0.761241166833377	1.73949588749808	0.680825942354589	4.75651206549254	0.535395543674157	0.327931142908846	2.10827370044514	2.18935266728027	0.756406445081185	-11.1737467810702	1.59087869131583	-2.6415787933043	-4.79619251716054	-2.66366946939841	-1.0565970469111	1.6510753083405	-3.27595478004322	4.08720242905907	4.03419256430859	-4.90525461267873	0.204804091402012	1.25041385002488	-7.91960753406001	-0.739716951541969
sub-50015	UCLA_CNP	SCZ	12.5620205622941	-8.37229074362038	4.3142192072753	-7.04491305762792	0.886506094602198	7.60670964620863	-5.04924532422178	1.25477273865403	-2.9366000513841	-5.27470710204855	1.84666843990044	-4.71918767108579	10.1485539982703	-1.2252852742872	-1.2181669197174	-2.03160188173036	1.74134765050573	1.84684386220473	2.9730172137863	1.3688103985305	-5.57562825303489	-4.60331072824883	5.17709816351226	-7.63574164562629	-0.736359846915036
sub-50016	UCLA_CNP	SCZ	-26.6648544499007	3.40745613679541	-4.21026963437003	-0.640504902284466	-1.17767398817108	2.20946250065673	2.7445857745389	1.13164248250751	4.20664144385238	4.7182816112114	-2.83517259058999	-0.295128672230338	-6.01227346304027	-2.45868491292085	1.07785982825717	-3.71804890630071	2.76509324317125	-2.58813102719846	-2.17309662641468	3.01693000050795	-4.47062007549632	-2.74899750483674	-0.436042209159248	3.17400700045017	0.876963740864249
sub-50020	UCLA_CNP	SCZ	15.654619406211	16.363842942629	-2.47483230823399	6.43573684544624	-4.10817888160356	22.0420936778606	-13.114119348668	1.35743103003333	3.11597893086778	-6.0071421013595	-15.2228252821264	0.351334794976589	5.29434454273575	11.6702592177392	-4.77101948534326	1.92511880759995	-16.8603058959374	8.64221728337962	-1.47788629302482	5.51305461613169	-6.81577219086439	-1.70428974832909	-4.87341299429389	-9.84095510228986	-0.515759781811404
sub-50021	UCLA_CNP	SCZ	10.3638132234248	-11.2680862560759	-1.6536875217242	-14.379350992899	0.308122589590418	17.3970356284998	7.5716688233868	-14.7465141818338	13.9079406086094	-16.2459783428579	-0.364575618339567	6.29398724380662	-7.1352447669008	-3.85301889587478	3.43856299651711	-6.38958786512694	3.43822250338557	-2.15044876193191	-2.98422374639129	-3.23934782969059	1.69509195005861	-3.22495989864933	7.44519560126292	0.812253657999798	3.17865112162591
sub-50022	UCLA_CNP	SCZ	-27.9519637398498	5.70875627094192	0.879604429336512	0.867757869823377	-5.28496493730669	2.06716587431927	-3.18778088639547	-10.9252781496271	2.30708861497016	4.95993212062173	-8.5373848653103	0.491395211193555	4.48882643485143	0.101880493678601	0.247227629763597	-2.19073186554464	1.12780910093552	2.56278292793759	2.87762088226684	-4.09697664005097	-4.57785992006295	0.941100970006897	1.8748957018422	4.5489371628416	-3.34408745231095
sub-50023	UCLA_CNP	SCZ	-26.4274326830285	-0.963898106712527	-3.83375880081387	-4.03350789828716	2.37408682242879	6.40639371301166	-8.28918183057356	-3.55655620285378	-1.4297250690035	2.75466852426727	1.03723012951682	3.09460843765472	-0.688313465855299	-1.78000073618467	-3.06692511919949	-4.02600542508174	3.35907492723467	-2.4421361362052	-3.83417368757094	-2.05385942060685	0.0425690989253212	-1.82346703631212	2.15019158263813	-0.614716690112771	3.11323956181896
sub-50025	UCLA_CNP	SCZ	-6.59647326740489	1.35229837489765	3.33631689709483	-6.13551485864948	-2.61453882259597	2.37497372253734	-4.07039542432615	2.81622969358094	2.70361163421001	-4.1787947704375	0.149929542092106	1.69578223242215	-2.2569786818772	0.0819028884878355	-1.63981567435278	-4.91072160856955	-2.1635707750819	-2.06874131778123	-1.78887512536764	-1.42422843049618	-1.08927321560326	5.20992915006953	-6.77659553300434	5.64936307698461	4.82547257832501
sub-50027	UCLA_CNP	SCZ	-10.9527398889138	-0.875864654241221	3.6451308816061	11.4657795653401	-0.915113161383281	2.44179288504276	0.824251293740264	3.36329148318384	-0.302180134951338	3.58397622208406	-0.375494908779543	1.5196302320949	-4.1683898292562	0.332085891298752	0.213928201684311	5.1464922407836	3.06347982870708	-2.96929800812586	5.51506600108709	1.52509597525331	-5.48155508049441	2.73955081271773	-0.768078890993212	1.66417456255743	2.57664263379733
sub-50029	UCLA_CNP	SCZ	-22.0196709462522	-3.1398283128579	-7.76425188079139	1.83724305310831	-2.27475576171603	0.71772112468484	8.3434283820057	-4.58793133736475	-0.766610884032852	1.08311903532881	0.638637175230611	2.78061949843784	-0.0878002827947199	1.54574828772087	-1.07331577798951	3.80785937657702	-4.92892576757338	5.50696025106674	4.33867611336107	3.48210271967497	2.69823867871635	-0.873933085533486	-1.38479410124478	4.04312704718158	2.75075364945638
sub-50032	UCLA_CNP	SCZ	-17.138849294746	12.274677211235	-4.24801616678155	-1.48673679943543	0.644587488955214	3.99219798940728	2.92717540684244	4.5435470832843	6.69593705882707	-0.462396083673951	6.76072612277414	3.54215107072427	-2.53344887841754	4.35493203340977	7.86240228635484	-6.71025776013462	3.21182770751176	1.29028310027052	-0.159316346451904	1.31157982048244	-5.44366896910428	-4.53446040210917	1.54154800918229	2.80488420504879	-3.77252921433656
sub-50033	UCLA_CNP	SCZ	-2.52542099669708	6.33485997350218	-3.77290931550116	0.526405055728591	-8.17728804202873	-6.98567211488348	-6.28792077173038	-3.7685102375899	5.93743810881328	0.486999430686268	-3.27916783810318	-1.97227880429005	1.90960363672395	-2.83718398496434	-2.32039027420365	-3.55690995923905	-4.9156312448324	2.47998186196064	-1.53378892313503	-1.5881366219517	-0.529254103107105	-3.69174847219397	-1.43468825435362	1.53267964082486	2.190981644609
sub-50034	UCLA_CNP	SCZ	12.8654078154902	-15.4176077479359	-0.637493036256189	-5.34132507133718	-2.36472362532445	2.23306798734824	0.620750332235179	3.3103446862341	-1.01480629757268	-7.56811944743011	-0.756540372431873	-0.497202994394923	0.650928252814827	-1.8271881448107	-2.96746125637847	1.36715912324701	-5.07685640213746	4.03743090121392	-4.48274342880411	-8.02574524276234	2.304459341938	7.11520823044804	-8.34819497556896	0.182410310757416	0.0492106070054652
sub-50035	UCLA_CNP	SCZ	-12.6294048780384	9.68990810468623	14.555028892018	-1.77637860912191	-0.636045320576415	1.70728328718619	-3.67102204452193	2.5410963463897	-2.93183840072519	5.89848745716318	-3.31742667373536	0.0879920150115138	0.471960149224012	4.11130060918553	-0.389139412948017	-3.24883010707894	1.34000210877167	2.23842908001684	-4.27872120220244	6.33653359046203	3.21888797005585	0.397747828917465	1.89858136154581	2.76492635455603	-3.73689285123014
sub-50036	UCLA_CNP	SCZ	-8.08709408311538	-4.86118461707629	-1.25560129256231	6.00653469654298	-2.04620287606796	8.81809428298213	-1.90371737439792	-2.31858851270327	8.72127179887432	1.34402396620922	2.40212365391028	-2.7824918618356	-2.07985333341653	5.94971913430717	1.32742610131207	-1.17432109943254	3.10971923817084	2.17053258537305	-1.66127498790721	4.27182249551107	3.55754620561967	-7.93435821418691	-3.15391410607652	0.940672206903774	-4.23267252356705
sub-50038	UCLA_CNP	SCZ	-12.519042761117	-2.17859782116452	4.22428822263938	2.3013602864874	-11.0661533645925	-11.5728032064708	-1.18447583188853	-0.782841966981667	-3.83933709848734	-0.946005357238518	-0.47948386654024	2.76609996101916	-4.8450590579071	-1.6036255248196	-0.638201064393815	-0.847344772211818	-2.04107130817031	1.8388013765318	-2.65828221799023	-7.57771191679037	-4.13547080199826	-5.73024990457263	-3.75723571891307	-6.18785089883021	1.5741701494322
sub-50043	UCLA_CNP	SCZ	-0.269014545340663	0.475103296580568	4.02850529366966	2.25945431323487	-12.2014234051385	5.73214059249229	-8.03263966778777	-0.302516440050723	4.72558978890969	5.7355633859943	2.62621580596391	-2.3400196690179	-0.278289764274941	-5.56188983948188	6.75931087868699	1.06505458163489	2.24753561935714	-1.35755264159239	-3.15067945295171	-2.6970986639059	1.42562636207974	-3.30252066698366	2.06038879795121	3.05305482760931	-4.93047153543679
sub-50047	UCLA_CNP	SCZ	-26.3204775621974	-0.123651733781058	-6.1328355830887	-0.0638311222638914	2.94954495377299	-2.46044293504667	7.17208226487966	-0.11409130729418	0.891139256735547	7.87095474297654	1.15896215983916	2.84644895433401	-3.22965591062216	-1.63652310494052	4.85029621605214	-1.50750647310025	-2.54795600108978	4.84126980756357	0.395540113913622	0.717187400635901	-1.44651421990917	1.41227655799448	3.44056164606397	-0.696287858922544	-0.786540803919514
sub-50048	UCLA_CNP	SCZ	-23.6606031449099	2.08459172030296	0.457160333708137	4.57093303462893	4.48726946954083	3.51496563300234	5.03291614223364	2.63386369004414	-2.79564857418343	4.72913803819549	-1.98213692078965	5.80512658775161	2.83477459689771	1.31223323489802	4.96154337577391	-1.77430910782937	6.20087805456971	-3.66797291947907	0.0741271109252265	4.20778903104572	-0.615498566931925	-2.98927712625879	-1.46195415723775	-0.24154599186608	0.489064313997347
sub-50049	UCLA_CNP	SCZ	-31.0660844196098	-4.39875986053617	-13.9086116577026	-0.912372234390268	10.3045679561712	3.23247175403989	4.51041050628297	7.89740975189421	-4.57257269251913	-0.185796733271631	-0.159550996461744	-2.54029488563107	4.83590855000242	-4.51673789773633	-0.747895118238273	-4.36476459680699	-2.48518796402007	2.81502644241888	-0.38773725084352	0.658421831083274	-2.6066292595731	-2.19811989571319	3.65151758800921	4.20026185922476	4.79469539883671
sub-50050	UCLA_CNP	SCZ	18.6586981967234	2.44493212966969	-8.70323574180272	1.37050257247813	1.86683850965454	7.69004254307119	-3.47130787525585	-13.1862561946134	20.2110481377946	6.62561971883864	10.8976464169758	0.210466267384462	11.2406527472843	-12.7432163459298	1.88350046747187	-5.25044118261278	-1.59637952824229	3.51348870327947	1.79353564805464	2.89798580628228	-1.80764112972469	4.19818026011412	-3.53849993327626	-10.2698967039265	-1.73043130414785
sub-50051	UCLA_CNP	SCZ	-15.1487298542519	-7.46323745887417	-1.65988403567022	2.34383543822171	2.43574580103665	2.16516259857293	-5.58203722597421	-3.20807500012884	2.11722426037031	0.133171659229131	2.12103356187652	2.47303821483433	-2.05012555046425	2.92515389784957	-3.18338691076722	0.913885312782152	-0.632495954635236	2.34799203098595	2.65491202940662	1.64502559928803	-2.91098683221423	1.98260251128759	2.42240693137273	2.1182450979027	-4.07672381751774
sub-50052	UCLA_CNP	SCZ	-11.5750162167884	3.05454479387551	-8.11763161332738	-13.7885533016011	1.13858074532809	-1.96891212866448	-6.81651807110583	0.282922882505381	-7.14395493519038	3.9324187763688	2.54866450994218	-2.52758322475765	-0.565991563920468	-2.57329458844951	1.45421176745687	-0.918213242845163	3.92288082634956	2.00459648654207	1.88207256626616	0.412013249866719	2.24292857244291	-1.57364246621605	1.89497408744366	0.277128676425774	-3.15253762941086
sub-50053	UCLA_CNP	SCZ	10.7120720626699	-4.71861127721725	-10.9779412161277	10.1534181751739	8.1710748560275	-1.70984270385802	-20.4294268378131	2.0859986042924	-1.08371708751594	-3.27332036430167	1.81553693698623	7.03451728612346	5.48686248773135	-7.44667686116549	5.56456577140281	-12.835371153951	3.86642134206816	-5.21398729784285	0.0305334807318368	-4.49501482620561	-3.36993579149291	4.89410363915722	0.161650358910817	-0.133634686937625	-3.41958834938907
sub-50054	UCLA_CNP	SCZ	1.59093579616116	0.890782649656948	8.0313699870238	4.71848092311874	-0.304857546213338	-0.0774795736690875	-6.95226056589292	-7.95586879425383	-5.91512286436853	1.3599358654882	-10.0041281849952	3.2011154623774	-7.16296433591479	0.533280047054629	2.29915342785953	0.857506998026028	1.72651598014085	-4.41066757571339	-0.167745025584027	-0.51916766151653	0.133406590231842	3.60808624564956	2.45186754911905	-8.22135581631018	3.78134875969642
sub-50055	UCLA_CNP	SCZ	-9.73384909043815	2.22171751824732	-0.368320416273102	5.24520570183366	4.49852276116749	0.397049849627595	2.99576075028851	6.5240751337039	2.55744671873408	2.23762766856405	-1.27196183178722	5.20416778405581	-1.21605945902566	1.39659773957681	-1.17449940359278	1.22408857800172	-3.84649995666589	-1.45446612692961	-2.75607167855353	-1.97715310913906	-8.39042373930012	0.751918029659359	-6.79381744491865	-4.33991643183291	-4.71431632837183
sub-50056	UCLA_CNP	SCZ	-6.66147050537851	-12.6112062588193	-14.5424536711444	-1.69425031061487	0.345607271647808	1.28485869228867	-0.369610837607507	7.62764578869841	-5.3621764171151	2.26624179750309	-1.44742624936657	3.42536439911364	5.38000660251517	0.537044204229498	2.33010035136909	-4.20720141031672	0.600726485972729	-3.53052525573988	-2.65435004167472	-5.32048510357914	3.21238471743813	-3.23465905895123	-6.33780844864488	-1.55748266654367	-3.21397932295577
sub-50058	UCLA_CNP	SCZ	-14.4005117570713	22.3480201488153	-6.63506574036205	-3.71982407756017	10.8618052052831	6.81898140332283	6.68376793336656	8.79239970212451	-0.162656434294851	-6.53353548255803	3.74276826146815	-2.33943672746474	2.74078302734609	4.36488254434367	3.63898939870523	-2.24780342789718	2.09415582227796	9.40815819476047	5.09459873496612	-0.468748000873319	1.50008212284216	11.1946333175468	-2.22738870028649	6.65693491098502	-0.280257266252732
sub-50059	UCLA_CNP	SCZ	-13.3407446995346	2.39985429125472	-16.1946626481299	2.46340863127381	-1.17926053832477	2.43698761546356	7.75234618995889	-1.81235523871776	-4.97604667693889	6.39669337207484	-1.07850844662889	1.20678071459794	-0.381374830260778	-2.09457770801785	-0.881405923537807	1.56560332140135	-3.90111301754851	1.06447199064689	1.09829429375666	7.28908677196818	1.26759484151674	2.95582343697078	-4.96873347146048	-1.40817818888536	-3.69272135985379
sub-50060	UCLA_CNP	SCZ	-21.6083418077353	-2.25920067008058	-7.51153948789168	-1.78538570258154	10.0770556395022	5.65921944338199	6.48487627270147	0.571145728862674	-0.0248714398953681	2.26484317097907	1.53450251359003	11.9076052533069	0.165003581029578	3.04109134733162	5.91069634338086	0.258026717430066	2.4725814326354	1.42588988203853	1.56179568192962	-1.83930572020277	3.51018434131403	-5.48654246834447	-3.72988559725533	-1.94172698284053	-0.765522930882932
sub-50061	UCLA_CNP	SCZ	-1.23963800107619	0.606606259716533	-6.83553778859805	-9.12279146163356	2.8736316092475	1.69516668050647	1.66151643413918	2.02360899801729	3.18420169940719	5.78660983240849	-3.22744946756352	2.93142069169188	3.57722696379044	0.190573003832174	-2.41509584987261	0.716272230002519	7.16507158451989	5.5656897679126	-1.6459290725	3.30917748626732	2.72720446432074	-4.2487640286935	-6.52870883133986	-1.8800094530121	-1.38966852236118
sub-50064	UCLA_CNP	SCZ	-16.2812394819882	4.71192706846134	0.09396371897666	-9.39215598684396	-4.24172594348146	-2.27396406262504	1.57108929583347	1.65484237551256	-3.17368893244109	4.16320135567718	-0.0403021406882104	-3.27607545612241	2.27557721185946	2.10785224073444	-2.22771455293835	2.6731700540467	-2.3874960347436	-3.8602499550638	0.260288367756248	1.22557406008289	-1.2422264169849	3.64222091861172	-0.486180709421388	-0.463064343616869	1.05486569029674
sub-50066	UCLA_CNP	SCZ	-23.4719004820087	-5.62638971531246	-8.37929446582813	-1.73997033615226	6.46183593287142	-1.01207778345174	-1.66463255933605	-0.245862020368882	-0.526527452692927	3.71155948064492	2.48904726111356	1.48568990732984	4.88358679591355	-5.8848089579601	-2.44203846302601	-0.892224228839869	-3.84919392182382	0.269056512604172	2.03344764263346	-2.34046479617791	-1.85169602375972	-4.6641335568881	4.63689426594424	1.32601921819242	2.80217398562213
sub-50067	UCLA_CNP	SCZ	7.80910174204672	11.7365695360625	-0.800300557005809	-3.41621091832766	-7.75357236640111	0.672158384213366	6.37741761825151	-1.75104127375721	-5.17334099324614	-8.25515677987299	-9.15566734208958	4.73063315150152	9.03328345566304	2.76672394934135	1.08687983021898	-5.83210906638697	3.15560956276554	-1.7559677062995	1.16554518132323	0.98059711319702	5.90967971305924	1.68231882978575	-7.55909717409199	-6.40522603772312	4.37703268182887
sub-50069	UCLA_CNP	SCZ	0.420313524175145	-2.40183680236161	8.33158540616495	-0.380954442074555	-3.96107388468597	4.19180758607405	5.13711983006761	7.36259402559686	0.0669104449578514	-4.29774751973749	7.34900730146134	-0.870938607971398	-1.50096745138658	-9.43833058578825	-10.3534012305871	-0.596531175552472	5.2863645743122	2.40962485113022	5.72800662813666	8.46296284285144	-2.14805463648458	-4.00522479603445	1.57079181787535	3.78623021875121	0.713836163911792
sub-50073	UCLA_CNP	SCZ	10.9615811601435	0.921079935384823	-13.0628814399529	2.4702362310695	-4.94891472424202	-12.4632786949877	-5.95860522392087	-0.877249702107308	-5.93677980875626	-5.72325339818202	9.6311698167619	2.78265235545355	2.80708993644406	-1.08185115618295	0.225186050134537	3.33068558827452	0.124870872461855	-3.94631601624002	1.50183810347064	2.55620236334573	0.990367730646205	3.12643569712926	-1.0699045751414	0.064158794947705	-2.86180460298734
sub-50075	UCLA_CNP	SCZ	-14.0008623538041	-2.43143496712558	-9.87100785015061	-4.39048593495948	-2.42380652891184	-7.74941518110291	3.55952260295749	-1.54901694497866	-1.08170996278313	0.724310692384995	-6.54229177444421	1.42837605020861	1.48521228090109	-0.402119418048275	-0.581132843445487	0.593439644990382	2.07396533839755	1.68188079087612	-6.52312277165707	6.60157695580156	5.50854968559997	-0.849084792395796	1.38847500754787	-4.57710767137506	-0.48644980197665
sub-50076	UCLA_CNP	SCZ	-5.42533015618527	-9.61036118874664	-10.9950327098889	2.18999113935726	3.39772753665725	-1.23390234443403	-1.38837274729668	1.49192219532067	-0.760535118931549	10.0971217955748	-4.78556147907898	3.86388600140671	-4.11446218987681	1.58598753869006	-2.91236340205108	5.36282179593631	-8.12590657651452	8.83241367935712	1.09362060236573	-10.1921889554762	2.84820434893703	3.25667874853572	-3.67801507302863	-3.16264254799477	-3.93660664392121
sub-50080	UCLA_CNP	SCZ	11.4569856735562	11.0597677350967	-15.4656413038759	7.57753613565175	17.5187290994539	-8.32601902377086	9.7661390686555	-2.29321092606247	7.5488099210146	0.0668985338664707	1.09513510983319	-12.6594400105594	-0.818783449243214	11.8712782845633	-6.02548846260738	-3.65132845842266	4.89788166990024	-0.108620281032479	-2.86359987385612	1.19712395620405	-6.49956250067808	-3.02570272371548	8.37641245032489	0.0534634427095346	-10.5054386762157
sub-50081	UCLA_CNP	SCZ	7.41750576886475	-4.70401580205439	11.6202475001312	11.2949242341051	-5.74691813893974	5.0074979680251	6.54085481183005	5.3109424230528	-4.12199045929276	11.2413526073319	8.95610688101177	4.04575308937941	6.56271686236398	4.06403562456924	3.51943799084908	1.26599384795451	7.49648915022859	0.896556031197805	5.81137602922713	5.43121278041489	6.05196494824971	5.78534310976094	-7.98723577039438	-11.1439244572474	3.74787109135135
sub-50083	UCLA_CNP	SCZ	-14.4857968444976	14.3189775192829	2.73161087132754	6.32840470459846	1.08200979398182	6.54978979632041	-3.89791414271449	-0.752940704525205	4.75015667100794	0.633420755229279	-0.679569786606469	-3.08668783521256	1.54833154964665	5.97198871799461	5.4707835394801	-3.06343487988158	2.46441610509513	5.00768615309157	-0.479735483131617	-3.91194851322079	1.3314348838533	-0.523071528507389	2.82579855607076	4.59542838178423	2.13323760523053
sub-50085	UCLA_CNP	SCZ	-3.083403596267	-4.38582817773655	-6.5189388839506	7.48650882569945	-6.36601171113753	-2.77425048092529	12.1699423274061	7.67434098782307	-0.276582847110826	5.24110180434373	5.16897820110812	-4.5103018336362	-4.98935669018289	3.8011427287927	-0.464947669881327	-0.333169249572701	-2.64204324017771	-6.49949235844486	1.87506491332791	-0.686078067915626	-8.97098971428509	-4.61825924849881	-3.17776694917393	-2.59714936878335	10.096380463259
sub-10159	UCLA_CNP	Control	7.49865773962418	-6.29117915238882	-10.2399378472386	-19.7903349652655	8.42205854279664	6.91155738867687	-2.62425469328781	6.67376999053679	0.613124085087106	-7.58885291951069	-0.663682924349185	-5.44066986200408	11.300935726529	-1.04592010080434	2.35179344131963	5.34443825786164	0.291616285087862	-0.0433980985835802	-1.92471809811768	4.34446013532508	-14.7044798805186	8.34377507322147	0.0565383530907027	-14.1214485285736	8.28416990701282
sub-10171	UCLA_CNP	Control	-2.21822603756283	6.68762230835432	13.182302051635	4.77519441402062	-4.71573925431326	2.55717248078156	2.4837732785264	-1.47858542585453	-0.765405640816014	3.76589810332273	0.602627597105623	3.6307455629121	-6.05895018766471	-4.21528663396603	3.45499456908806	1.95026202528191	5.00742231416376	0.901747108362858	3.5010997062249	3.0934606460467	-0.161218652184379	-2.76118744310193	2.8064170710615	-2.546649336542	-0.740368499634816
sub-10189	UCLA_CNP	Control	-14.7919899639591	2.02179981045166	-4.08445797692662	-15.2372558100483	7.48533855518456	-1.56917984346713	5.24748010373828	1.70003653790894	3.39666757333941	6.81234891230296	-2.47514023242573	-2.98562271143587	0.860038277559622	-1.84300436506702	-0.933723063380622	-7.78959250340309	-2.71719828359636	1.47695654559309	3.11668000005126	9.11751543765918	-2.55103124659723	-0.622623065932499	3.06264103437667	-0.543983796118294	1.00016474344691
sub-10206	UCLA_CNP	Control	15.7117006308923	7.20764287235475	-4.93568517122475	-2.15622792539203	5.34854412034227	12.359893467867	8.49515944701668	-2.07605688514776	-3.5515636915933	-2.0910805911717	-10.6532646728983	-3.55620028487202	0.376215886832406	4.37295497277807	-0.615538317550418	-7.70946435483173	2.65256303676914	-4.0867299358286	1.39462400800431	-0.399879145375652	4.8300557889091	-9.98651270127513	2.68708230062634	-0.263324240706763	1.54671946974295
sub-10217	UCLA_CNP	Control	14.4569090516074	-5.46961236006076	-2.58529997382428	-9.14979134810392	5.06610908764939	4.56210091201121	4.76258333499208	-10.2922003128735	-5.09236948264875	-0.683909860650807	5.22641272581644	3.99001157956836	2.7096444844113	3.7295478596797	-1.38156023180556	-0.736812005163881	-8.04447837273285	-4.7300957249536	3.29862237688594	1.03644654982237	-0.192788955214891	3.30002310850017	-1.56763548227013	0.0714123274614848	-3.44057909917834
sub-10225	UCLA_CNP	Control	-1.54769414114204	-5.6718746219561	-7.948012870507	-5.74355544227628	-3.52970639321277	0.00199427401823763	-2.74624475885921	4.54602330738024	-1.728535716928	-6.56631945784754	7.05092564417679	0.0844633571284288	1.21285205506138	2.37259861067679	3.6637307362919	4.26040326988439	-1.07302033603144	-5.56053654855292	-0.639459742102277	1.37340268263916	1.23362360971077	0.276556128338009	-3.3492961992154	-2.14883938592274	1.28596253478138
sub-10228	UCLA_CNP	Control	-29.0108284211209	1.41283757307496	4.32095855690953	-0.2594492834362	0.363164252530315	0.504472121726441	6.06987080620691	-1.65242078699966	-1.22597449827376	-5.54030972286679	0.637033628316777	5.46023404831624	1.71653898650296	-4.20002928089772	-0.760829333868382	-3.29487675600906	-0.318361121354825	-3.2940040893119	-1.38698341940636	-3.51050173248259	5.17690108817293	4.87730294221435	5.04018642626921	4.08029164146074	-0.939675960209473
sub-10249	UCLA_CNP	Control	6.82215096495828	-3.49408192129306	8.60317072832377	7.61335362892039	5.12292981806719	-3.55329904882947	-0.449503119178374	7.70062415329348	-8.37456626494458	-3.34077029120298	-0.6589192781607	2.53352234818839	-3.9247267561681	-2.54553001928567	7.31335155747683	-0.644601882721974	1.98843683456473	2.56588335378274	0.265067716886808	-2.06599434694971	1.75986409651304	1.05267630148612	4.03171803295704	-3.77654573058935	-2.77074185297027
sub-10269	UCLA_CNP	Control	-9.49281543859398	21.0909514434236	-4.21777238935362	-2.64637548404942	3.92162893288582	-4.99448668089269	5.31198908522193	-0.00431625816635292	5.4187917244477	-12.8008939645722	0.462198377448413	-12.0699285643946	-12.4760752911778	-1.01032320465374	-4.00230197501241	-4.63286371279992	-3.38502751864173	8.10867116800112	-11.080808376406	0.460305206097852	1.96522921876102	0.319988925686619	1.90508151980515	-0.499643513094587	4.89689970659552
sub-10271	UCLA_CNP	Control	5.46193721679396	27.6545468877111	-11.7739426551112	-2.04366757372951	3.44375310231432	-5.36735715354458	-11.5825478428179	2.53529575709907	-1.82063530266115	12.0189229567142	0.45604187031105	-1.90170930744254	-6.47386852370368	-0.750297178311669	-4.50821654960015	17.2033469145128	-7.88323082221774	3.60314556857685	-6.87647283602147	4.19726494282688	-3.14198111498636	-2.99067538130433	4.31407343380289	3.00068050538276	-4.27362389138561
sub-10273	UCLA_CNP	Control	3.947031039229	-11.7426510252934	1.48688735973223	5.92001937157546	3.72404969480193	-2.24578513146618	2.10576393857771	-3.37399325810682	-2.22258502670196	0.741854220136186	4.60932645843986	0.863728392091046	-3.68679448630839	-3.99048133845039	0.753211091742561	1.44887344347892	2.58254312924263	8.34776220565717	-4.40932781699078	4.34067297718684	-3.04089077687789	-1.0001288607455	3.19601532832796	1.44533824059715	-1.51277935728922
sub-10274	UCLA_CNP	Control	47.2365930203462	-7.09923367126451	3.89894631548636	-10.8687378731459	9.05443690217628	-9.74896338738613	3.84778983259782	-19.7195605274274	-2.64091659435553	-2.74031253111362	-5.76637197417576	11.971614426142	-1.75869309178991	-2.50404529432536	5.44260173822574	-1.73410861846872	0.11654732375317	7.50926001953609	-0.622603374244499	-0.494806373623756	2.27653260936543	0.624489152912946	5.90624258909583	7.33256512684788	3.40544721418874
sub-10280	UCLA_CNP	Control	-13.1651488694066	12.7479045365369	-4.71437405214807	-0.0955843293845401	6.36937317020986	-1.23776577989329	-2.93803841512406	0.421806452569344	1.9943712710078	1.52193167782102	0.0611110357243557	-1.4822395261448	-4.55059457531259	1.55773786430411	2.96409803813813	-2.26839186440191	5.67742230438638	4.58956254262192	8.40212132415053	0.303737363359517	-0.306279674252096	0.366112807686803	-2.12320182293531	2.82220626228658	6.11941850766178
sub-10290	UCLA_CNP	Control	15.4541137906719	3.40493069418449	6.10572200603163	-8.92580577143788	-11.5860170390254	-1.97384487202439	-1.90881513892847	0.124408591347759	-4.95747698084874	-3.57373378971581	-6.11136265309909	3.07630135457518	-5.34980104760884	-1.95391916612863	5.63915699603076	-2.63319438606723	0.105073330128124	2.17210582510773	-1.10500609534875	4.44138948820659	0.842090009976114	-0.224553059842175	5.61520987041536	-6.09106658099924	-2.1018214414927
sub-10292	UCLA_CNP	Control	-8.94373521634109	-6.77604087585915	-11.4313650855999	-5.19978460033868	2.06390470255482	-8.27262222952012	6.38548026039544	3.51223463517704	-0.801155619096627	-1.24057789489135	2.24318715127037	-0.405113112320891	1.77493168238643	5.69002914841057	2.27649890557272	0.403812351662709	3.58660817143404	-1.60960665075678	-3.48047220978331	2.08710207643385	6.07447141354931	4.28824302495109	-1.44584066533479	-7.48483696270334	-5.20239692224306
sub-10304	UCLA_CNP	Control	11.8599704182766	7.45909006457113	13.0210768031066	-0.599993522171675	-5.38147771910941	-3.64237420317223	3.62281761488929	-6.47953886501163	-4.7087284741341	-3.01678400481259	-2.18298806818657	-0.0182766486916256	0.230960569957505	-2.85137766653388	-0.115512422102749	-1.46376826446286	-4.3515280316397	-1.69825218082868	-0.109954837819609	3.95504657295984	0.390092117555067	-2.28852112175421	-5.02312520603048	3.09586268774142	-2.56618875157902
sub-10316	UCLA_CNP	Control	-0.686450771218158	12.2502248276971	13.8295990333706	-1.1243936264693	-2.62575245488628	-0.139510790218821	-0.0800856221408332	0.630674210616732	-0.358950057127427	-1.83845454609573	-3.69610910402703	-0.360932960353959	1.29692947578004	-2.5266472959278	-4.40531377720412	3.46015122044143	1.35569164848196	-1.40981534400259	-2.19589740493213	-4.56023962225318	3.79589190879071	5.57285747240744	-0.146500450971894	1.14678359940987	2.70777483183685
sub-10321	UCLA_CNP	Control	9.34716147115306	1.03873446463214	-12.762996635098	6.25427933083506	-4.14716918398197	10.2550013262502	0.488462264590771	2.88311700292468	-1.96607782067497	5.22153668269945	0.716695006598726	-4.43348818533163	-2.68156545500734	-10.0223239755549	-1.66294560066413	10.918664022866	7.84957854001903	11.9756953853078	-4.48969579590377	1.63381753437413	1.01509807466114	7.67884211045332	-4.07208708042173	0.378622307730675	-4.48132348846431
sub-10325	UCLA_CNP	Control	-0.200048328650699	-2.58693645633204	4.81530440432213	8.96343293959267	2.58252411626405	7.1725858139486	1.04097648001009	0.83467755918784	-5.38000686152672	3.946669500516	4.24161573120839	1.95302360045309	-3.40334702146287	0.143089040916375	1.63762561437527	-6.12862659581918	-11.8093448287564	2.46805094676607	0.350573582608375	1.67025219650448	-8.75059332078727	-1.85694878444834	-0.702942989898309	1.30703791677299	-8.08274410709333
sub-10329	UCLA_CNP	Control	-7.75906468407436	2.28681312429065	3.95109033162525	10.7130294482205	-5.16985525937331	-2.72043150835776	0.336807670424456	3.74079299071527	0.824914515724656	3.75973873318761	3.42793585508677	2.20645968038849	1.61922479941854	2.71842340618774	3.49512303460934	2.85679893347165	-1.73374516403126	-1.6999759578866	-2.67050832299172	1.36621261106432	-0.745151996284791	-0.0835701030921849	-0.854458283617688	0.0188658074688787	-0.588158346148581
sub-10339	UCLA_CNP	Control	-37.0084285169301	2.54612383980236	2.36775226793888	-1.89771216032563	2.61640959912624	1.04761176409059	-3.35299466393612	-8.91985262191317	-4.06434947153862	-3.6913712924869	1.90791751223125	6.3995717661844	5.13992742033674	0.118152257992536	-0.977755355838017	-0.310601024630137	1.63515935939177	-0.334866441569857	-1.00342788002613	-0.0565594181443235	4.01254656971171	3.44480246530177	4.00223228776338	1.48533353909634	-2.46071107037789
sub-10340	UCLA_CNP	Control	-8.96296058343911	-4.42181578191837	2.19758733476559	-0.433375587728086	-2.59923131201139	-5.77362145227234	7.26935702216975	-3.50849925538192	2.54997464826245	7.77965018423385	-0.423550730974295	-3.5231149434932	1.62640789203847	5.49166571832285	0.492647092487033	-0.369656770933453	2.72191734735151	2.03175781122851	2.9872847476386	-1.19989086234857	1.7362377963034	-3.82359620620351	-2.18381509870832	1.16015171799647	3.04374356116247
sub-10345	UCLA_CNP	Control	19.8840038716541	-6.00883832658273	-0.238471987566713	4.20421419336871	-1.53629043559329	3.33585435954949	-5.27701654955746	-11.8961040474375	0.495154023725589	2.16863669090127	-1.31008164010185	-2.0933792195203	4.19436148062552	-1.82792870454284	3.74044480012878	1.56570773750685	-1.43605936321862	0.0237140239111002	-1.28386880960721	-2.05639591572488	-1.28284279057234	-6.5906818627661	0.938107713276031	-2.5684228620177	4.73468552196775
sub-10347	UCLA_CNP	Control	-15.1356674596831	-2.63777911062687	5.07382282711536	5.84609156356176	-3.4844474979211	-5.69769108039909	9.71517628428892	3.32379534893313	-5.66322710092341	1.05227583533092	-2.19052013707904	-5.70293879589615	5.57705033881498	-3.46533583297579	-0.693218739541909	-0.714633420071252	0.942446364966316	3.48296703286514	-2.20804933340369	-1.25403601066621	0.524241462924335	-2.91247166967147	-1.12918599620585	0.148274518790645	-4.44834965852181
sub-10356	UCLA_CNP	Control	0.344510638206981	-3.33236622457394	-6.75750269552857	6.44162360650929	0.722801348683059	-1.91648449313937	-4.26111584065206	-6.75934991108975	-12.0620372622318	-2.00286607961589	-0.305971421396153	1.23668322779047	3.372398896663	3.78993196160053	3.37514798094668	-0.874955678043441	-2.91820062386181	-0.642268865626717	-2.58020978803277	1.95080447088067	-6.88776462445848	-5.61126881918142	-6.41361601648578	-1.36415965467107	-5.63095399541736
sub-10361	UCLA_CNP	Control	-12.2581124083461	9.29794803144269	-25.4535794200334	1.2987091009102	-4.60021288158171	5.53653643018694	-4.2067349489572	-4.00408881254301	3.36554449785403	-7.02413447199033	0.738893844470406	-13.9310865994162	-6.78024271712933	-6.7457673141464	2.42112580787157	-4.58016295625328	-5.85331119924584	2.59629973215122	12.6145685363216	7.42227355046468	0.963686426838256	-8.71575307275145	3.47485795463372	-3.63799895344263	0.338202736710575
sub-10365	UCLA_CNP	Control	27.579805393871	-4.65944247142841	9.13757142036599	-4.95768817315971	7.97597100851885	-0.241654943293463	0.909980187452961	-1.43821057181602	4.01979585496868	-16.3924972797437	7.25931302586688	0.291649852496113	1.67575175478435	1.99950031200869	1.18601543586907	-2.02920176505518	2.94298383446704	-3.54694447433166	2.35292006955348	1.33134180719945	-4.81348531306214	-4.30922015892844	-4.06631423075525	0.503533249754661	-2.5986047282058
sub-10376	UCLA_CNP	Control	-6.74887099184031	9.63776042051798	0.324404291609744	8.29246313356188	-2.50456513969661	5.55642817907328	5.71542983293609	2.44826299118093	-0.363846622647396	2.24856465913412	3.32590595006229	1.79498820877537	7.16985461041756	-11.3717926315717	-3.15599525412396	6.09427466442499	-4.87918072288603	-1.14684460021909	2.82072101017611	4.9125118273662	2.4575843723012	-1.5586835736164	2.70602856931996	0.223794009240616	-1.97550392764066
sub-10377	UCLA_CNP	Control	-6.98600569197806	-1.23850695650493	0.42472800096761	-0.130416062082804	-0.237641323912395	1.52565111147406	2.35647376704685	2.09693007151277	0.316180789550606	1.89911873343189	-4.55917203709609	-1.64083637669907	-2.10131036649984	-9.11403801066655	-1.60526096418683	0.453123709587303	0.89977778637861	-0.852195144252153	5.67500568022878	-3.52890633065732	-1.62832475649505	-1.17301808697131	-9.31620360754096	3.82886298319738	-1.89256425329994
sub-10388	UCLA_CNP	Control	21.822026596999	2.12043264348385	-4.7087333679283	1.17256149899511	1.32293744156494	11.7797025739218	9.05270269422187	0.806087078804182	-17.7068496671409	7.19015829252217	-1.20669579872834	-3.56339195297854	9.2099791797822	6.58001516714986	3.37279654108315	-7.82606886368909	-9.30118073661324	0.999976190609465	-8.85502875889374	-5.66402654397466	-1.07917180106083	-5.17535423921206	-1.79505201721205	-5.63902395183879	3.24802012928116
sub-10429	UCLA_CNP	Control	-14.2572363610434	-0.123976116046614	-2.0400980034287	-8.22079163083708	5.23314915955964	5.66176929977587	-1.28836181469069	2.62964855785745	0.996542416078413	0.249620294474667	-0.996753205642434	1.71983043112776	-1.27125311301539	-0.824450825818327	-0.0717123879148257	-1.38260979778248	-0.599450450890768	-1.61786956771917	1.06435343218284	0.538886185379899	3.41026362626615	-0.700587509810152	-2.64889543339467	2.30559984808701	5.77392624316891
sub-10438	UCLA_CNP	Control	2.63677155880475	-0.0530623282458568	-5.48537955886366	3.5778340406472	-8.62031996889395	-3.05176490361966	-3.50822643089628	-2.91033690422337	3.22124625415172	3.16503783279819	-3.78015650830895	-1.57646442653458	4.52434433243752	-0.390765844117014	3.94985800400775	-4.01770105862791	1.61943652797634	3.06483277536643	1.3413599028437	-7.68039450546545	-2.19700773278415	3.07601814516177	-0.272888098275024	4.88140160268189	-6.33963214842953
sub-10440	UCLA_CNP	Control	2.63181445515722	-5.81415054928707	0.84303005119424	11.8081166097373	-3.77272760126653	3.34670883146931	-3.84954056696684	1.80840558971341	-6.66482112580312	1.75181504221777	-3.22399362052307	-0.281270817080649	-2.48520190276402	-7.17277279346674	-5.21419491427277	5.34561369263049	-5.16481599258511	-4.27230889100965	-3.05367967641132	1.29602092237421	2.14025041263522	9.57503152147622	-0.770643141871408	4.15809161703586	-4.57054911056658
sub-10448	UCLA_CNP	Control	1.74750274527017	3.49948304286568	-0.339458473421579	-8.6597534262793	0.152420969471294	1.34692572791979	3.88673929303375	-1.85788560982583	-3.40141546720458	0.230974672515257	3.21833627862428	-2.65282709075791	-1.1812451033735	-2.2913505078318	-1.56907344726881	-1.34683987186163	4.98737612900879	-7.76123657607728	9.21382548587964	0.667342268820076	-4.59181162152272	2.43281758940218	-1.77574250657931	-1.03638975645371	0.664190636736332
sub-10455	UCLA_CNP	Control	36.0968186635941	35.6719036091826	-6.21407377205091	13.7916503599858	9.71858928004669	2.56015122616188	-4.34408293291118	-1.0478505164696	11.6447168703118	0.646675384368016	16.4755493913106	12.4333255201463	7.17704913795688	-0.281290721465924	-3.82844910404981	-23.1107228757745	12.7438117368907	-6.1125479533106	-7.70613478044847	12.1659053441911	0.888565512517799	7.55509951347316	-5.99187334681839	0.502304010323017	-7.40066988593528
sub-10471	UCLA_CNP	Control	-11.2811407063615	-5.76889278525336	0.680803709001495	2.57526259667059	-4.32956368974887	2.0186293536152	-0.167458410936413	4.98671991250251	0.481801865480343	-6.41487392284642	4.62615644441736	2.94645816971575	-6.64646252279805	-3.11169154598277	-0.68089511702417	-1.50168063982458	1.75882231004747	-4.86449637374089	-2.85908533584872	-1.87192595346928	3.48662062559151	3.14617914717647	1.64331494597597	-7.09296353575883	-0.361767738493683
sub-10478	UCLA_CNP	Control	1.65370581141964	-8.83025202637895	-0.553103630919126	11.0067541009028	10.4573789480214	1.1852163374967	-2.44438915610908	2.33369521314524	-6.04903975457455	-3.30083913879683	5.87459538506158	0.0873116490852701	0.323060283587706	-5.40330646337492	-0.827801015661684	0.867108537953165	-1.04616470549992	1.80196616797216	-9.63824288993816	2.92096975259544	-5.35678034000285	-3.13280004533816	5.1412245585001	4.90889368414187	4.92373458050903
sub-10487	UCLA_CNP	Control	4.07695068091613	10.4013765693892	-0.98993769378228	-0.0370853380582282	4.7882701998352	9.54638038611597	2.27728977736107	4.22997827486466	-7.138574414798	-5.24474103944004	-5.20434578170016	-3.58090104681615	-2.31450856650005	-2.56465283540982	-4.10130006206122	3.2171241183507	-3.56648578465247	4.05383920834557	0.563105465899762	3.55318708726926	-6.93375337079439	3.6759898735981	1.67377269067591	8.3588748664282	-7.67510622802416
sub-10492	UCLA_CNP	Control	-8.40510507072294	-5.26173966121015	2.43411706716023	5.58551528600459	2.84273701525001	-1.13760303164153	0.232113416461151	2.22532654325028	-3.8312156964966	1.87938427117177	-1.65182966233793	-0.193652898236427	3.12384450345761	-6.12452991726469	2.16131954736685	0.419860628452368	-0.158344081326541	-4.27481459694172	1.83078700601035	-5.64089246415808	-2.0188197292092	4.71289760426079	-4.66757572449067	1.75891893359074	2.0524179236014
sub-10506	UCLA_CNP	Control	5.00708040847913	6.63325904445322	6.87469177715353	-2.29044955960084	6.92279893625197	2.51118055750881	-4.72571974201291	-3.5728135075178	-1.95309198099571	2.86352333053266	-4.26640241811447	-0.00451981217838693	0.313247556301714	2.19349811041227	2.693353108012	4.77442722792645	0.306976915176085	-0.717881145571889	0.323681549174096	6.05308738201566	1.15329266155575	-7.5208147309479	0.843050952287013	-2.09888654716556	1.52057862630311
sub-10517	UCLA_CNP	Control	0.0868964350490432	-2.16715399727225	9.76744249163066	5.71001273562356	1.12560979772102	8.80129211639177	-1.12408251447911	0.193355524482009	-2.34391363328773	-3.50979766435409	0.233145339116363	-0.425329597119811	-2.7068519959378	0.98998167459307	-3.09669446403326	2.06375091343441	1.12429236476498	1.76203004767804	-0.69942215036079	-1.56710533107756	3.78783415938653	-2.74450975492629	-5.85913621357128	1.23029208934508	3.1903475504142
sub-10523	UCLA_CNP	Control	1.21622736873077	-3.40238344741306	4.03126799636356	5.45786630386953	-2.8454362108326	-4.38561525901244	-3.14063721861691	3.26757998308529	-6.14320790082753	-0.210612485750267	-3.05801431230989	-1.0485232947957	-5.28754643708253	3.85054212101869	-3.28383045054755	-0.856706134839532	3.63473913917004	14.1720289499562	0.0478806532517436	0.162794149063345	-1.97398911644797	-1.60004376870047	-0.4817192681335	-2.28516947814329	-0.166266489141002
sub-10525	UCLA_CNP	Control	15.3840513213799	-2.90986190827095	6.49156562304911	-18.2892781161709	-11.3251493496608	-1.04079188729017	5.125436929888	2.9477514124124	-1.75867903846161	-1.99431992813131	0.977982805459749	5.41658183639384	0.606408607519914	-3.90331797593227	-0.700751147954822	-4.95176246960214	-5.71766965361973	-1.36386651706552	-3.42858830351543	-6.36540277920891	0.569620496029906	2.19869629556858	8.64028425306821	-2.98954372039961	3.92360438509577
sub-10527	UCLA_CNP	Control	10.7153905959565	4.54024194398828	6.85945311025608	-5.29906696576233	-3.82179613655712	-9.99493140999391	-2.43199157448527	1.08112574129059	-0.770650232696005	2.95760655875533	0.142660491918942	-2.39270512808339	7.56095512830378	-4.89713816494707	-1.68151925611794	2.4398871086027	-4.14734844538678	-1.71220969214876	-2.48217866660304	2.47731550471898	-1.75052438120424	2.08753331519993	-0.699453677984405	-2.70076546752197	-0.384591582991409
sub-10530	UCLA_CNP	Control	-3.42297462420029	-10.9844014735779	-0.202758273528131	2.66904029907501	0.378324904093763	-7.02892070988433	2.29683104194623	2.10164523724375	2.97588430092226	7.59372926585536	-1.26548441862803	-0.121661790202188	3.04005195852007	-1.71486480834057	3.91655872396199	-3.62356453718744	-1.52351283408591	2.24713063933022	0.387577915452212	-4.87180931568632	3.60596650452994	-3.32948841766798	-3.41500221555335	2.0325441463175	-3.34284554424109
sub-10557	UCLA_CNP	Control	23.6621360572462	-8.42723372942562	-4.65441127953546	7.20645428805941	10.31974436732	-11.1143202780414	3.43347090341412	-0.627537283629189	8.78928495983184	-0.833443511825148	-1.62124785108471	0.136897831792905	-0.578193591245997	-18.9328345696428	-7.12385755579201	-0.789171651199471	2.22919219102156	7.61211148321497	-2.42724075241152	2.9870625947019	9.9601400583242	-2.37495228337277	-7.69085459591136	-8.71937069335057	6.63091527518491
sub-10565	UCLA_CNP	Control	-11.7450016275046	-4.34286225580732	1.31943990273192	4.10904066292773	5.40466198590128	-6.71256570965559	-0.877688125248162	-2.91845168112561	-6.07583111012578	-5.89506003312991	0.608316947158251	1.97756997416277	2.53644445178704	-2.75416131488945	3.43322358209878	1.24777431720398	-0.817104937411735	-0.530992406210302	-6.89963584712583	0.6777081367262	-1.63788030859899	0.0811617122707259	-0.25258231341806	-0.675749703981985	-7.00788054541824
sub-10570	UCLA_CNP	Control	8.67270447401809	5.08702940818797	-10.5686871613936	11.3698178608533	-13.980414278093	-13.2882488858395	4.34702975380888	-15.3605926247235	4.93596897117019	-16.6035332197042	-5.27408600229552	-12.9805417773559	-9.91028233351037	-3.9936384231445	-6.69451099734993	-2.79534720783494	-3.69226467196246	-11.5217799879372	-2.17050244554293	-4.55121243855571	-5.75643886052674	-4.99245539670422	-3.3859515622079	-1.97818477022134	0.0823256684923927
sub-10575	UCLA_CNP	Control	-9.25183574922405	-2.57856554081725	3.06936663749534	17.5752271963212	-3.79403876973982	3.15031112410221	-1.41088966695792	-2.44415070787981	-1.83280737239473	-2.57233195480734	2.9570683584416	-6.81061136977785	-1.62043872217215	1.41866147352679	1.84399351561594	4.21136305164635	-0.673062752571608	2.86158644310644	-2.95169849688368	-1.29188524098697	0.324603151032548	0.247228415208748	1.28579399543778	-1.0025573133604	-1.70202710697927
sub-10624	UCLA_CNP	Control	51.3274930027771	1.38472872123566	-8.10279423818094	23.652770027927	-5.3065751150783	-8.61746055881619	9.55012185918692	3.24306838070575	2.54695937254095	-13.1907311311674	-10.063505845169	14.7105841575898	6.64664527466407	6.15357262502076	-9.57402513546856	6.75790573802635	8.78828093742258	2.90262405297153	5.05387089336594	0.628042041193001	0.44101829861538	5.17430718046773	11.6088643624664	-0.159398681190016	5.91606622310236
sub-10629	UCLA_CNP	Control	-8.44508966546108	-1.91175983069847	5.51294672766721	-1.92365530677453	1.77056868469938	-0.710250509983558	2.14093343492211	3.47185083050136	-4.01000273641363	0.533616966830381	0.105479279843131	-0.109682490428001	-2.22259059779327	3.35992739923672	3.46933103920068	-1.13289839673913	-1.39119308219624	-2.19846214415409	3.62590276592304	3.46604976856147	1.58303172681455	-2.14738098703637	0.247279773573786	1.69349152862478	0.660292301167361
sub-10631	UCLA_CNP	Control	-3.82903329113088	-1.11434689562189	4.72888152168315	-1.4482010949209	4.57888047553568	3.41015033385638	0.781718507818141	0.984277974182307	1.18092235806088	0.729542876175382	-1.91569662848302	0.525046627730475	-4.95903213741688	-0.912716680848394	-2.58818673825117	4.67075281139705	-0.449279075493172	2.52211550705032	-1.14853681318991	0.607745701244864	-0.646558450510325	-5.48004918117931	-0.688923201316985	3.51456383280787	0.92627556641103
sub-10638	UCLA_CNP	Control	-18.030140858033	-2.65992282087708	3.55677102761569	-1.19867517723368	3.03571618422041	0.732673572511774	-9.95535175458532	-0.34260376999522	-0.556394407622244	2.26591729502577	0.607373705642127	0.302781268388445	-5.89477092764727	7.2318690900794	-4.91265143852876	-1.22431982421923	-0.825994439245077	4.85286168405839	0.672548903146056	-2.0525607222529	-5.95780786544859	5.59179857637351	-4.07479560280519	-2.74732841464475	1.1386979823659
sub-10668	UCLA_CNP	Control	-19.9347164111094	-0.0587459157230439	1.38317527748939	3.01203383305983	1.60348598251503	3.27089456302976	6.12452186239954	0.8977274706345	3.50179904513058	2.64915518744613	-4.588533099239	-3.0395074962059	8.34178101285454	-4.88650421618737	-5.44127923479094	-4.0360695352512	-2.21510274200496	0.894491587312362	5.29441873763769	-3.81918537586732	2.57043815010602	0.453814405116008	-0.0590997283795702	0.625131708028213	3.80003033244741
sub-10672	UCLA_CNP	Control	6.47157684018585	-5.27151688467484	-2.33420254798767	-2.72433421658095	1.21187605928677	-4.06127018477606	6.76573252858558	8.02609387735809	6.0955595601153	4.71700600024507	-4.07849847737586	-6.42616889214352	-2.27595872079318	0.522116335411721	9.8437600307301	0.267722950145376	4.0386445468735	-3.52716514236864	2.47584521430856	-0.985694349189511	3.99730282072709	-2.98023232638373	4.84721070796349	2.51751497006088	-5.79757116499538
sub-10674	UCLA_CNP	Control	-6.54124948637596	-6.6735234255086	0.0869403217362668	4.32612439284803	2.44754693696518	-2.80145321753462	1.34968051108741	6.78835681410164	-0.690126729971218	-1.99534668267035	0.648648239725384	-10.3187475975191	-1.75820926279097	-1.30233880621325	-9.23152499209285	6.32462102128144	5.87459737121872	-0.0862899813147018	-0.895458247937605	-0.466279511766269	-5.68460347460773	5.40460028012909	3.65707679494704	-0.448411571417789	-0.54001393281517
sub-10678	UCLA_CNP	Control	17.0625945111472	-0.565237504408645	7.21731515038034	-0.32989576448422	8.31836191455566	-7.69089772331669	1.80027649159248	4.3281690063575	7.43129624622476	5.1667581316679	-4.87672319424419	5.31336920440495	-7.38131076504988	3.64622407125865	-3.63199348984109	-0.333230795438437	-2.8847259034773	5.10183447404689	1.56900743167889	2.4288665437931	-3.47227271809882	-1.11176649611224	0.247102612772199	-1.78432607670139	3.30258551287117
sub-10680	UCLA_CNP	Control	-12.2399430759467	-0.338048720275254	11.0804748497538	10.4418758590957	-7.98428331368037	-1.21310984719574	-1.77210615843705	-0.411617365898266	-1.27173732232354	-4.09821090154798	-3.61029595263919	-0.804635149445774	-0.402381179796689	1.06182838136405	2.04207539980006	-0.053714523264729	-0.545981773393279	4.57128722894059	-1.89802172576992	-1.61174067320047	-4.85518592230668	2.85578080131544	-4.46892707937552	-4.41894374975336	-0.731408384790166
sub-10686	UCLA_CNP	Control	-13.3626479468938	-4.5898679322156	-6.1420860344176	2.34116526836228	7.10612415645256	6.71732118831915	-2.60645483118853	-2.51696604213069	3.94931738947248	0.502596373706451	-3.65706327234347	-9.49390404141336	5.49797953211528	-2.80218919706914	-8.25535316139727	-3.54061001891535	-1.31133490873636	-3.31323199345692	5.85464448494744	-2.26802331792474	4.78713898525818	-3.06413562439003	2.38782972150085	3.27955034454155	2.79048019930031
sub-10692	UCLA_CNP	Control	1.09190285079235	-12.332062243694	-5.4560306718043	7.74899808818585	2.74363290251751	-2.81076612371247	-6.5411490553329	8.52258358553585	7.23179297719357	-4.2605222893027	-2.28531540445168	2.45984293305226	4.55504897708484	8.9920906908765	-0.402757973608834	-2.07760363801591	-1.46764125856935	2.32588571564858	1.19376626011018	5.30937712253818	-7.47212323591223	-3.57728953276898	9.32909542974911	2.19010681208456	0.345879168850669
sub-10696	UCLA_CNP	Control	9.99776712262132	-15.3044092911727	0.279120557851797	16.4256071822564	1.27144170535482	-7.09020561549618	-5.09682274685402	14.6222018546158	-0.189744833785536	-0.893205865766182	2.66103416760948	-4.32877238915382	-2.05811720531815	12.8468106474594	-5.1464270779969	2.37640547614305	-7.66459316381633	-10.9231633732732	8.98484877812792	8.9069813103357	5.0634100935545	0.0359600291029865	-10.1105489405994	7.07686336399426	0.310449219509445
sub-10697	UCLA_CNP	Control	21.9148195173115	-2.30544577741122	1.62365200498498	-1.52045384299761	-3.48191501596927	0.64727719160737	-1.43798162301663	-7.22167905088222	-0.292005481201082	4.53151930004281	-3.07199821923864	0.46627725912749	1.86919798755152	8.91354699916952	1.69250872023621	1.84379958797431	6.3067588599804	-0.10540587115519	1.34743296998742	-0.691099699868711	-4.6248848911993	3.9752531391202	-4.60354784651394	3.84466667588658	6.79252436637391
sub-10704	UCLA_CNP	Control	14.8769177411781	-10.9079444671524	0.403027390350196	2.7892712109831	-9.62041887344185	3.56823596847592	-8.76117488684224	-0.109982050152291	-4.5187906675112	1.16385794862368	0.189527761026503	-5.84772271101871	11.9342112782315	2.00881634137744	-5.8996681761196	-6.1914026656749	-4.51025253109649	5.81219273478823	-3.68333230523183	4.57584219236124	-3.98655882831367	4.40112650040195	6.21313977360712	-3.02183424509692	1.6647261391164
sub-10707	UCLA_CNP	Control	12.2449733803353	-15.5094993766198	-3.75005525026166	11.2683632305253	-3.42703579870018	-2.78512959799405	-9.47458427305198	4.50640448759998	2.48260294182798	1.01820332329223	-0.555356929998547	1.05642548984362	1.53094945936108	3.99777601645377	3.1995668458838	-5.48010699153032	-0.636377662627182	-2.34758466054013	6.12172282484888	-9.73689951400637	1.53428279770242	6.09483151320761	0.401288581766661	2.25776018204677	0.303010133491825
sub-10708	UCLA_CNP	Control	16.807420974115	-6.03148719647516	-0.276446124233932	2.83943504495709	4.00452079990822	8.30444512054238	-1.394151135409	5.67957083652984	3.06933183114409	2.23830136057596	0.353096173008733	-3.97589676017577	-2.93337324453711	-5.79512879074092	-0.963218438904956	5.17389669511748	1.98473496419557	-4.63204947056362	-6.91288230526354	-3.81400957691406	-3.54613786825224	2.88210654237618	2.42654272699021	-2.8683460959756	-3.57848277829466
sub-10719	UCLA_CNP	Control	10.1899593707643	7.14424488096945	3.20760541079717	3.11671844858638	0.599869430845827	10.6819577480176	2.91605928374005	5.25439410616566	6.28137824063157	-0.88346656657557	-6.74432595690014	2.6541195846437	1.97759544107852	-1.91669261861421	7.75122725590828	-5.50583822886992	2.71362437417192	-3.49880871305315	-2.3530151841503	-5.3226753774861	-3.62298194627587	-9.61487441306424	-7.4513930480014	-1.74919124896538	1.17573819975127
sub-10724	UCLA_CNP	Control	15.8648527491836	-8.28077022846067	0.153685754663813	0.784847983174443	-1.97210357725125	-4.00476840767744	6.08336982538265	-0.951990277200224	-2.60890957571638	3.70849390763324	-4.57986241624713	3.97760246911708	0.305045157531963	3.03230786963427	6.95038859944033	4.43627483763512	-1.58505158712516	-5.27250259704284	3.55540692206238	5.240684242997	-6.33037506567537	3.09332095453124	-4.94687204986187	5.50601738438967	-0.753889164827783
sub-10746	UCLA_CNP	Control	-9.74849155641527	1.32090478906585	-0.304518131747957	0.224458728443877	3.65535776226722	1.36034968947172	2.49252449838209	-4.18836267947175	-3.10651317905862	-4.33266386896467	-1.97770464904255	1.20603766743845	0.173559044024398	-7.17181808054341	-2.46330313729597	-0.0824738273383918	0.836954628641077	1.55980807584119	-1.18653422374432	1.41626978247857	0.925009667940606	-0.538743335724388	-1.18510541115071	-0.657861559907221	-3.58542501076783
sub-10762	UCLA_CNP	Control	10.5308203179272	-13.72811207736	-15.8821966827245	-9.31980653738327	9.40284584270932	-0.0825609996304638	4.01425414064617	13.7338188917227	-3.2043700301379	0.372018038939507	-0.728499641654206	-3.19496765673613	11.3006219348038	1.48417954249959	-0.692066208723608	7.386463424642	5.92487358246892	-1.39454439798947	2.91557315368474	4.09783488542737	5.54897260867998	2.88983969605559	-1.03794196965156	1.3300052193668	10.8326472582076
sub-10779	UCLA_CNP	Control	-4.09816298519221	1.37004114453928	15.6674322193022	3.8677437068734	1.68608825157066	-2.52775944665527	-0.668511036451132	3.74862989400369	-4.83556392102581	-1.39317332492433	-0.12008883980551	1.61205914183461	-2.64148008196809	-0.83199543241447	2.47837194806609	2.30955028020691	-1.79636695114793	-2.77514596808915	5.68911481764893	4.31547696894282	3.42744518318295	1.6813779914623	-1.52110363454897	4.58180845143976	2.80319881745401
sub-10785	UCLA_CNP	Control	-18.7395402773432	-2.75419803644082	-3.98264559441519	0.346983332882553	4.13748699603727	-0.916301425060176	-0.358581354657828	5.06348728475815	-0.31427047548423	-9.46855162075883	-4.41859934977365	0.386230489039855	2.86972462018944	-2.15896143917769	0.834214163868433	-4.58871890169695	-1.92271690043038	2.03777289843541	-3.309053159372	1.59653187805499	-2.39562028958925	-2.63381804260367	-1.4217542468235	1.15905879277272	-4.54361432681832
sub-10788	UCLA_CNP	Control	-24.0321187628641	1.55639216239625	-4.56472346758936	-11.7941922919965	0.444566538486497	-0.981828119858284	-0.601883638965143	-5.66614453779559	0.743460029944522	3.90791737564561	-0.945959312546144	5.10338954570989	2.85448053812343	0.397093440068965	-2.80221288983486	1.30206503520086	3.10929731230275	1.24487789724023	2.54575812470192	1.83708721788969	0.697166487071413	4.96854773505051	-0.117879228698413	-2.53901928922778	-1.82718609582851
sub-10844	UCLA_CNP	Control	6.76258877584907	-6.16602967549767	-4.34426290480962	0.229931950457362	-5.88805122275863	-9.27745829419878	4.29828745421946	-1.06201709964405	0.0713488446506963	8.51840876385819	0.11120735486568	3.79731920875351	2.56672772855456	-2.47347622633727	5.2490077403426	4.22007699155831	3.64431448435954	-1.65731771477747	-0.998202450704313	7.92509853211794	-11.658527207364	6.6386051871683	-4.44294982445482	3.10327277588967	3.04045879916654
sub-10855	UCLA_CNP	Control	20.1898926470847	-3.30741817008715	2.31652214265797	-9.69099804378643	-7.78632826328203	0.466090872228421	-6.79864748385915	6.14748600949575	12.8552602851489	11.1099094526451	-8.40633398479842	3.49534075075503	-1.2179322924701	3.41880784343805	-11.9992324095803	-4.24603069969226	-14.4453563576907	-0.688452527183084	-2.74979485953656	-0.489642572504392	-0.723465179543304	4.55392249903381	-2.36910541096016	0.323592235448276	2.2256778828047
sub-10871	UCLA_CNP	Control	-7.3103576612129	-2.26907134052227	-2.99533456448854	5.27967677320928	-1.00059795067547	1.77105365724001	-3.23345686112589	-9.22486979914802	1.26489272158738	-0.490031014182287	-1.44188599644917	6.07993297489324	-6.43651115875396	-2.48059749206636	-0.0855818418743039	2.38414565980944	6.20842894592893	-6.93986485331481	0.273949041609514	2.32589253351304	-3.31993352805354	5.02343302085212	2.26045987315993	4.02779826864746	5.86451785628771
sub-10877	UCLA_CNP	Control	7.06159045272106	-4.06310544312662	8.38349815120358	-5.14106405205161	-14.9671588480953	-0.49242702318487	-1.4545053446193	1.70806813899423	3.85462855759115	5.65158688536461	8.47675930655509	-1.77616281394561	-4.29306476698911	-0.0129040124316341	6.93605853843436	-4.83938078371762	-7.32869352712196	8.6574296015957	0.524380294453409	8.04310076587794	-0.428803671403139	-1.06363927172769	8.12652913035211	3.40652562892474	7.41716341423714
sub-10882	UCLA_CNP	Control	-11.6205764129789	8.79468997771227	-5.09666494071524	8.8888135300349	-10.0402170454881	7.31547868782983	4.16124952851181	-2.28297790312995	-9.91160312680041	1.17853022819055	-1.59165529537296	-4.06710949809955	6.46714836730385	0.667780995601027	-0.374951885551073	-5.80230976657918	-1.78423885082279	-2.85351780372348	4.72133414067902	-0.00939370312253379	-1.16349460355947	0.569172140589316	3.83143612176141	-2.22703154515729	6.88688461706595
sub-10891	UCLA_CNP	Control	10.3424687216959	-0.369234767744654	7.54934173953053	3.86586624091455	-4.50325764819776	4.50843160957008	9.95718814328125	5.02120856063368	-8.53224226305865	-4.49539978125347	0.0951035576712394	-1.42067454784463	-3.84301556089692	-1.47088397828929	-3.99470477175035	-2.04680623577033	5.56915034064366	1.11144841729091	3.3903782579864	-1.89676281160863	-0.841418862880963	1.56347887223608	0.222159301122488	-1.36273501085459	2.27166294248931
sub-10893	UCLA_CNP	Control	24.3381959379936	6.97320925131096	-6.06559576831722	-5.82665854002569	-11.4143507513171	12.9168668085559	5.20738541668969	7.25739955681514	2.35938685210986	1.16455145699576	2.51994386740627	-3.57894104729658	1.4968286977055	-5.65379998693139	3.79366201009332	-9.69226884994531	5.4300840941296	12.0245620210846	-0.840415171366552	-1.93185274894837	-2.91643866210219	7.14766119287983	-3.09551535646505	13.2372117386213	-3.09995285743922
sub-10912	UCLA_CNP	Control	-16.7806598346026	6.1944825226428	17.2930944531435	2.06980599419763	0.343384588604366	1.70116209442712	-2.11882546029562	-3.49837076808659	-8.53570190175089	-2.56236343798613	-6.5793710908223	4.1261454593544	1.03017525798087	-1.31076519130806	1.98031850507075	-1.7593046859463	-2.22239047887073	1.57335475928707	5.93272816577179	1.83758013120947	2.6484902681846	2.7352107698626	-0.25534353265988	1.59544747570105	-0.869640486971303
sub-10934	UCLA_CNP	Control	0.435892870714621	26.4618631880404	6.9743888465003	16.1023277923203	-0.125328707776317	9.97595154244465	12.3553308688559	5.13753370408773	9.62692126227565	1.96976382824821	17.0708674735527	11.4147609055566	-2.47278659803138	-0.0355274852172457	-0.880031201062871	16.3361611169139	-10.6833940626681	-2.61756969621361	1.58904320234615	-11.9590277732262	-3.07490188219534	-5.44774654435519	1.00079536127237	-7.03036100647809	6.18751396699975
sub-10940	UCLA_CNP	Control	-22.2854012383087	-1.72987288414376	0.326633574635948	5.00890929421824	-1.92300424690914	3.60627857618947	2.96088653553025	1.36820496344631	-1.0084522640106	-3.3713320716809	-1.30754035987215	1.61584007553451	2.7585583890167	0.0586374970781787	2.05284520674938	-0.959339414114173	-1.0007175818231	-2.24974346769719	1.17413848752654	-2.81921289668028	-2.33254072919643	-0.650935130614304	-0.977583327926551	0.646997281620418	3.48130293454915
sub-10949	UCLA_CNP	Control	4.77028969155084	5.9919353981766	14.3677643413968	0.97091830504804	3.82197801475061	0.382906281235836	-0.539912461360347	-2.20024468979348	1.35381334974729	5.99741778091326	10.0927530011212	-7.12382078620649	4.92810597834144	1.70485154157686	-3.50682872310103	3.69838044052274	1.03529105039655	-2.08795695015185	-0.783155297814507	4.54137928415582	-3.12276208291436	0.594746978053533	-3.85134159875505	0.946903992227501	2.3769707634299
sub-10958	UCLA_CNP	Control	22.4370882673373	-1.65601762382342	6.21243604335277	-2.49425737363736	8.76228174389993	0.772059226556655	3.77932348345147	-12.9303566881975	1.10827504209291	-3.17696931277093	11.2827544547118	-5.05519242644594	1.79259381621383	-9.18257534371097	0.571819569064607	-0.650317215926915	-3.80987293061999	-0.623046079571859	8.43355238788515	-1.00294327869488	-6.50191202110593	-1.27304869009497	3.56377389348793	-2.11616323789932	4.00393923080028
sub-10963	UCLA_CNP	Control	1.45906842197948	-2.44971578384676	2.34313245810405	-7.83146323200674	4.19648097776948	5.3970028296465	-2.2989689984715	0.906297690931643	-3.81537940703542	-4.4102549758497	4.69921097959518	-4.50937320558563	3.08451718279325	-9.93296793100812	-5.64309288936086	4.36055572481915	2.47341899980176	-2.10867219275869	4.1012464923738	-2.88661330351819	-1.51241261671496	7.82376870491027	6.56485710438749	6.35429969565693	-1.0170398339068
sub-10968	UCLA_CNP	Control	23.8831882797726	0.689792868899719	2.61208124841366	-9.73706136091711	-9.19874903567682	-2.0429611388224	-10.7995907100394	3.77379315135239	-3.12892460153973	-2.21614137762534	2.82869021917343	-3.77183994446973	-7.80971294615636	4.03222853763113	-3.57590392914194	-3.42151103192487	2.96223421720918	-6.15550202218261	-2.17573473262673	-3.17209894845074	2.89419413260096	1.79381073501272	6.12976299671887	-6.74920353289232	4.60924134917131
sub-10975	UCLA_CNP	Control	22.3593386557879	10.1582002545703	-2.85503678483137	3.83266447954391	-8.1243978374006	10.7664991837318	-6.29900273194495	-1.34144093877637	-9.3189179974516	-1.56538606137801	5.10646116713477	0.773287339313756	2.34980510952121	7.81719376495394	4.00100943371739	0.93442056376695	-0.08815937311646	5.21012309852602	-0.0594682376489713	-4.48343028709566	3.88701448504936	-5.44585666062822	3.66094534400683	3.07551639872822	-6.7603643435213
sub-10977	UCLA_CNP	Control	2.94543969219122	6.61290466429783	12.0263317001688	-0.0189854704300535	-4.99494375932964	-10.656685730104	-1.88503033342289	-7.39203640900701	5.48408107902199	0.0289293561808124	10.6990602500641	-6.98835642691577	1.01770561322654	4.06604623529253	-2.94559968175097	2.45179636908867	9.82301349910965	0.918923260430046	0.166429033463423	-0.783949550169495	1.4649927254923	3.83066621374355	1.27111426572444	-1.49772732061383	0.925642733941904
sub-10987	UCLA_CNP	Control	42.768254486119	-9.62103920763294	13.8418963042486	-0.946966733533953	15.0745940052692	2.17212482361991	-1.42850139955422	-13.4603714190757	3.98450925584786	9.41846033565393	-3.99976931952205	-3.95446156244266	4.27441630217933	0.124847349022412	-8.944419596519	6.08656435677531	-3.37394433011696	0.525598375891796	-3.4909833949917	-3.98491667144976	10.5913060385012	-3.09870710992929	8.22436118201338	7.4988105984329	-2.93247720986838
sub-11019	UCLA_CNP	Control	-2.00357823221486	-3.65055415408736	-3.70666112109105	4.21379691334618	-1.37571510365184	-1.38110696863859	-1.62060106721452	0.67913073057652	3.46429587164046	2.73404635515587	-7.33038999795144	3.35089884776363	-4.6482393187008	-0.0432146771960482	0.289588176725209	-1.80507548003246	-1.34552097860315	-3.56560304974162	-7.11875979229658	-0.615010517088654	-6.64858811343511	5.36924157826452	3.62893570608173	2.23090680836928	2.00635373436486
sub-11030	UCLA_CNP	Control	-2.4477627968398	5.82227432155792	-3.90139646334391	-3.62845425701865	-1.43340594417874	-6.35767725464593	8.90431345819059	7.95092817303753	15.0502557532177	-3.38500099531142	6.52450776095108	-0.326498320455457	3.1638438062335	4.47493801692371	-8.59868570234279	-0.366588444947524	-8.157852423397	0.383845391326792	7.13174278314777	-14.0846954484844	0.255549887720629	3.42246172548553	-0.328998440371249	2.82293150420177	-6.66402188860939
sub-11044	UCLA_CNP	Control	24.256539307419	-9.0127375797312	0.377688149420047	5.37165481128997	6.51360439653264	-4.5888171249838	3.09067337790434	6.6767413118867	2.57011637529535	0.702555230152548	4.59110885189757	-3.08275122580832	-8.68089095260443	3.71116503650581	0.715641925044384	1.44400138734209	6.81102324109681	-0.879456722404302	-0.0837689465681569	-3.68793805091638	-1.23440130613945	-8.39934992584621	1.71097404477931	-4.79222794016943	4.52374565381887
sub-11050	UCLA_CNP	Control	2.566047414094	9.85553012937677	4.35415451527288	-2.86208404717555	-0.830842669378379	-2.86532080344822	-3.17707279613405	5.33760018586668	5.70890864334008	3.3313391330603	-0.523794812280433	-4.20088523968999	1.58957071642094	-2.78509078631816	2.8733229073105	5.72925994215558	2.10440491027788	0.734374104845391	6.50627472186568	2.91451073463553	0.688015550505999	2.84620433213084	-4.72740934622245	-0.877258075086615	-1.34635017759261
sub-11052	UCLA_CNP	Control	5.8449839436593	-2.43537616178721	10.2937317652204	-2.06624592161064	6.73609249039242	0.821863800011053	-4.13366483594848	-0.191724110612204	-3.66543452359303	-2.3350947764761	1.31340698074684	2.3530380834941	-6.02435606629011	-0.714644233943065	-1.66646977007971	-3.23784635601838	-8.57211305706929	-0.817228515614056	3.8514835615848	5.55236561416576	-2.20191045728539	2.98117908591102	0.147620060193098	-9.59031947416309	-7.41092433510557
sub-11059	UCLA_CNP	Control	0.991666533684944	9.76199456937736	17.0985973201514	9.15637760762903	-3.62130518320491	4.90981470151605	-1.58526516814948	1.7098933616216	8.19947751869226	8.04635976689657	1.58163562774164	-5.20929659094561	-1.68429088165644	5.84104147561743	-2.38066290071964	-5.81513108233231	-5.39378998914989	7.2153107475116	6.94485125051266	8.70086365221732	1.68583593729553	3.8641351823507	-0.992393454036438	-1.67033263667832	5.69066967057041
sub-11061	UCLA_CNP	Control	-21.7559918607213	0.270720069821771	0.508038568609563	6.51795051019846	1.80834635136247	9.97900883620944	-0.34231783212858	-9.8772192285475	-1.79769722511424	3.08948193388762	5.1269189043666	4.12768451233894	11.9641473259067	4.37794150856841	-2.19738604434028	0.623244166784155	2.26647587921942	0.512028480615687	-3.17724044339278	0.748988876775623	-0.748379885066955	-4.62250619233642	-1.88566555333113	0.0938291596942875	12.0325081468412
sub-11062	UCLA_CNP	Control	-19.5144873147461	-1.23761386357842	4.46906749643227	6.46406027784062	-8.62387717883576	-5.5843512221364	1.17375028285511	0.756409650815915	-2.50313672746453	-2.77251951725224	5.83047052024102	-2.72978282367399	2.40872433119609	-0.401102034136281	-1.01460702548376	1.68080333640998	1.86460277141875	-2.15424250540801	0.211439921225537	4.75068795797337	-2.8819181523783	-4.50935848420193	0.240207454271506	0.463157033685192	3.20934101923199
sub-11066	UCLA_CNP	Control	-13.3743878253294	-1.71480208911152	6.55665191012622	-1.33188389309686	-0.428110178323045	3.21988140821783	-2.17075145482765	-2.84925218549123	1.32152791884937	2.99803117230596	4.1053684380214	-2.02534284996347	-3.10195513959547	3.61014391818919	2.95832945878906	0.725680028497396	4.375422146872	1.49634533188675	-1.4315033258498	0.799024401354895	-3.21887940125677	-0.234342545237388	1.97180760817704	-3.53028177316167	0.186320675760029
sub-11067	UCLA_CNP	Control	-18.4154235113718	-1.42754219199202	0.366880586242041	6.03273640870792	-1.49835481818194	1.41167893862614	1.73337640385488	-8.11034742017329	-2.79998129851832	0.97442022258293	-10.6261952080879	4.3112284171863	-1.46884856590748	4.76886583045122	-5.04987914951627	3.15855243504776	2.54421321465307	-0.52138785617651	0.477836622525771	3.02972922235805	-3.29612157378316	0.93900848381377	-0.740034842417874	-2.94696703929674	3.0440394749427
sub-11068	UCLA_CNP	Control	-11.4208459346456	-5.36744381755605	-3.13318408459149	-12.7804287336562	-7.27772585729052	1.2200603227695	-1.65151928158096	-3.96541027138523	4.86276448119072	-1.12729864687482	2.25735685715704	2.36792734519705	-2.11804302747493	-1.90137421579834	1.59939000604396	3.42423135871043	1.54807872420573	0.972974507070268	1.71117533678883	-5.25009584272308	-1.9805232562482	-0.645875161677588	1.23398140250487	1.54891885725331	-0.792562096627364
sub-11077	UCLA_CNP	Control	3.44538659887455	5.69645609364512	9.93520852834273	-0.28626025811474	9.02232290127984	2.38843075135896	-12.4022385360684	-9.76035958621813	-2.8815988118865	-5.15793343785208	-0.50212798195328	-2.56592744271737	4.5025941291094	4.61213125226905	-1.39735469919895	3.2224940792845	-2.85097075968403	-1.94853676658281	3.07798787149364	-5.32726695065403	-1.96864538611724	2.40638553178945	-1.60940445924345	-1.98863401514427	-1.93323298473174
sub-11088	UCLA_CNP	Control	19.7640165232828	-5.12398671276221	1.81006479396951	8.2710828431878	2.09559177548324	4.51386053013553	-8.24500080680935	8.03689704863987	-0.921775063415323	-7.71490814482268	-1.55170836541213	2.84538784430568	0.0411445891814967	5.65585924216075	2.93796651774884	-0.533920604694252	-2.74998234273527	6.42683281686191	-2.07908484853949	-5.49147281578165	11.3239694062813	-0.0369353297271522	1.2421104986586	-2.94628777819627	-3.73741682927868
sub-11090	UCLA_CNP	Control	14.1379307897653	-8.08216613092802	-9.81856174219757	9.03646583987098	-0.0428404696731661	-1.89674679222425	-6.6413766982784	-4.68820712621227	4.849380291744	6.94557666342471	-1.44527339250234	1.71351145846997	-2.98725573038413	-6.28893079773098	3.46749566677496	-0.24248452148812	-1.64920803678631	-0.920164131665856	3.42259152271004	-8.02485996831119	-1.08016149133054	1.52393796643543	-12.179305396765	-1.82873348092312	2.84494897946897
sub-11097	UCLA_CNP	Control	7.23136699525455	9.71129042616751	2.92559422632198	-1.93903711636099	12.3217933833349	2.66014988468973	8.55792950061908	6.51005131707242	-3.19589765905612	0.305175899880124	-11.3180137075522	8.45389426595366	-3.5472201328116	-1.97182058140205	-0.312079013085915	1.94159321742644	2.22876481193462	6.11421708012998	5.64850026386134	-3.75084972592872	-1.79682621800136	2.0907357389468	-2.62217035688133	-2.35060764091043	1.38616914930412
sub-11098	UCLA_CNP	Control	-16.5677448409254	-0.923019357819348	-2.70744972538659	-7.22981375382413	-3.83891334358168	-1.43816766578792	0.1601622776575	-6.71726329817067	9.62538152849266	-6.46182865043763	-1.62929047326732	6.4157494086433	3.80037587513428	4.20598686320371	5.02236359222409	0.922829578965105	-0.683421106728917	-2.99420472999371	7.09175487468155	0.128875360321979	-7.67684465678193	-5.18848704135309	-3.33608525295869	5.82187298939574	-2.61549941553181
sub-11104	UCLA_CNP	Control	16.1229426206696	1.79543260342923	-1.49159472921665	-6.80031097644265	-5.7115019480015	7.42366283963604	-11.8767250923506	-2.96241462541281	0.922034986405254	-6.34836800387674	-6.78485084108767	-4.6852705366273	2.31561397925019	-2.41605242481432	-5.92158076900389	-1.70112424555302	-1.16025299294094	-4.50980177262443	4.28462694769519	-5.27534011147397	3.37204436083929	1.16610616510403	-4.61875054259025	-4.47884407137522	2.33645683320113
sub-11105	UCLA_CNP	Control	-6.91232108004384	-6.20263774786841	-8.52707153258808	-0.00472507493471314	5.53447785221275	12.087701460583	-7.59777458859589	4.41411437719432	-6.81384403531483	-0.948655107607832	3.56678657467221	-1.11966704312625	-11.0814999853961	1.8344865531251	-1.52494052012457	-1.71506976787297	3.66390857925014	-1.05599847297908	-1.4016969377671	-10.0251459784025	3.7634883110127	0.0502421647084617	-6.18728730580016	5.76259536562864	3.59472340309585
sub-11106	UCLA_CNP	Control	-1.93007943255407	-0.638963531859413	-0.247467297186985	0.161974096567796	1.26998534589358	2.40580849457206	-6.08972599135861	-1.13686944372715	-5.78266333604554	-5.47781088883478	-5.60199407154054	1.5778428888234	-1.37727807413121	0.336837861690179	-1.21816675709228	3.53488411945942	0.104345795196102	-4.63981822569031	0.792539149702926	5.50687827331777	6.03806565064362	1.27310783268675	-3.62208699148872	-6.07435897031312	-2.54817174435034
sub-11108	UCLA_CNP	Control	2.06213237729744	-6.57288483081278	7.95671868154247	1.19152957578936	6.53077457877687	-0.159421626061233	0.775147565029899	-0.480705256304082	-2.01870369115949	0.434606100400554	-4.44353824330976	4.94983451681441	-5.14160372068521	-2.03578037523303	7.40199276443382	-3.31597644475403	3.68525002328053	3.78199129939489	5.56405511455031	0.126816782515763	-3.20223279774872	-0.623925742304997	-0.646513881918684	-2.77874851002871	2.65138937951443
sub-11112	UCLA_CNP	Control	-11.2707629268534	8.52569991637895	10.1135632577424	-4.92700973067048	-8.70832180155054	1.0468525371975	0.351947573176449	-0.813409749784984	0.529552127165919	-6.7082749469375	2.07177050573788	-5.91353457465678	3.88604465336642	0.250112653462129	1.72184058641146	-2.16474178867191	2.51258916098491	-2.32752710850286	1.36857248585001	1.5886329613238	2.92850714065273	4.01043147249975	7.56756251603962	2.61437685333502	-1.18391294139708
sub-11122	UCLA_CNP	Control	1.61585486861185	3.52726961710243	2.5488104134657	-14.9592079533792	0.681953880731287	3.51649046306001	-3.58983850587217	5.65146502821103	-0.468207553717389	1.55326212456592	-3.86975737172341	1.05355299023692	0.317365480279405	-0.0736389748762074	0.175700302229035	-0.122438419374787	0.157330428694599	0.356528786015366	1.11885871629972	1.53642013828882	-2.44307614519577	-2.87620865779722	-1.98455665717307	-0.351961915222024	-3.06716756390873
sub-11128	UCLA_CNP	Control	-17.6013326558024	-0.653662255342601	5.32510111700444	-0.35157451088873	-0.606479533395771	3.47579814742391	3.35979988264166	-0.70475128303494	-1.07172737694619	-2.16939714299288	8.27879348442184	0.340381776676043	-5.64586439660972	-1.3431882408486	1.63023461851039	-2.67678334159134	7.25027283266304	1.9235520181652	4.16206092706727	-2.29370190931901	-2.43249174118978	2.62179282400865	-0.32158584859847	-2.11963728453849	3.85452357538436
sub-11131	UCLA_CNP	Control	-6.58322341766419	-6.29870752907653	1.30501214473406	-5.72824969451318	1.56081988941877	-0.189913333400204	-5.45063162885021	3.39395658817252	-2.62783481548862	-1.74680383857629	9.04122212856446	2.45298713694216	-4.50346500017225	2.78423545138749	1.14040124611405	-4.79129130027929	1.63690497672997	-2.04527332507108	1.97343739792943	-5.12668859697921	-0.0774835148789411	8.5006461538244	1.35859854238936	4.61776846605591	-4.60188162184234
sub-11142	UCLA_CNP	Control	7.10183592778653	0.695758538262979	-1.36110359027809	-4.41896442612326	1.09032516545037	-4.32841498352941	-0.297456132086716	-0.621909123911581	-7.60390786280066	-1.17574578476185	-0.180248886620269	-3.29436511207307	-1.22887340127507	-10.1361616290623	-5.93269939151565	2.78262564981474	-5.67041830931791	0.890266257708716	-0.760630598272701	7.97155530634933	6.07913546418643	-2.13612052172533	-9.52478440695653	-1.7372002895042	-0.90572797918604
sub-11143	UCLA_CNP	Control	0.620012399682469	-8.7610892685514	0.775240281982559	1.31543301542004	3.81416332270042	-2.74788003078404	2.97787358025053	3.49773290318172	2.71328909538142	-0.720670174463637	-0.157414314585421	0.254517008369778	3.00721187193632	0.924458262314647	-0.455884919410097	-4.60029135795632	-8.79775422943064	5.66090688856076	-4.61833523484653	4.32894448025215	2.98967891297136	-0.640596972793059	-7.81066170139106	-5.3024980697226	-7.08037242547631
sub-11149	UCLA_CNP	Control	-13.670231808748	-0.420215835614305	1.0681116127356	2.23101985942774	-0.303099948497309	-5.69847889006958	8.59113116723733	-0.769353769924116	2.82733128697831	0.689743185713247	-4.08960805454981	-2.63161830653996	3.81064459358127	0.420963581043899	1.52047256084804	1.51762758146095	-2.98839795807185	4.03270815499258	1.46865802557585	4.09101030991488	-1.68660616532697	-0.850700805608882	-2.47612546750455	0.214119424005478	-1.70674920184518
sub-11156	UCLA_CNP	Control	17.0844381257373	-6.1117914149858	2.56996624892823	-2.72750594585482	-6.5415310611046	6.03056181815948	-4.80357377024315	-3.67694486101092	8.06658684306942	-6.08363524017589	0.444789071514269	-0.248470700652006	7.49782898653255	5.34286786530681	2.61172590478496	9.30062580932145	7.49025090054715	2.07463002100514	-2.94024376879782	2.1550024625381	-0.0843542858646194	-4.33784941163588	-5.44556838191495	-2.17151799164972	-14.9247638995354
sub-60001	UCLA_CNP	BP	-4.09349631600455	-1.2334828412161	-1.32216238829209	-5.26408671728194	0.73785438095894	-6.13658313196246	8.37403656035823	4.45684618029127	0.604330169827854	-3.15625393853249	-4.82218126715574	2.88023457571126	4.85157322992394	0.264758460010492	6.47728693250661	-7.18370991242115	-5.40242336135428	2.39545317867217	3.25992069920438	-1.57571459613276	4.09307162022639	7.26362452728828	-2.92481697033798	-2.52846944418053	-2.31624681873513
sub-60005	UCLA_CNP	BP	-14.5713268836814	-8.37958515772592	-5.12315918996106	-2.59622155220665	6.88197893726052	-8.54228744038462	7.34914787783685	5.71747800810556	-3.13825260267599	-5.65310672847104	4.62298283846168	1.73960995936701	1.36358449942201	-2.93385493747176	1.95406270191106	-3.36866984928817	-2.79046375306717	0.703256255334426	-4.31983019937125	1.36601932568811	3.17980454824261	-4.18406405434376	6.22438299736035	2.41904926196078	-0.982169901204835
sub-60006	UCLA_CNP	BP	20.974568418755	2.67134609791609	0.283750615463111	-15.0141350263966	5.06460274028011	-11.6930683218213	6.05009660888685	-4.83890634196792	3.38519781850848	0.802474933663217	3.67486462794231	-7.90958603178804	3.15603479022217	3.49386996734511	-6.56574239009358	5.75140004802195	0.582484442982067	-3.1972487195529	0.142922832298278	-0.120086725341741	1.2973654286752	-1.38292690810287	4.21557744364277	1.65266288659711	-8.39939773480465
sub-60008	UCLA_CNP	BP	0.0183234442637926	-5.01138504683509	-7.10160478726656	-2.20156812668988	8.22901749361499	7.85351935682829	0.98882222201357	-2.62906537874745	4.01863204042774	2.72399154497085	0.164574169085356	1.59524865593372	-3.7065009011755	-4.23212622596881	7.38555538555421	3.83305247782054	-0.418350897110832	-3.86211551728969	-2.97577273715563	-0.730713929805804	1.12862701936957	1.18393369800105	1.51652412663708	2.07354982398939	0.784415716355657
sub-60010	UCLA_CNP	BP	-18.9391934908569	0.772430399946939	-2.86136144056908	-3.0696411257009	-1.05812496440592	5.36241861339052	-1.70088492625692	-3.44920091558436	7.04471764734075	-1.3849640421151	-2.52316787490581	7.67982038046894	6.1923816764616	-0.247136701967587	3.15753429925	4.00728457495197	-1.19439524550565	-1.73388144536866	-2.16501093374017	2.60620741747884	-1.78996302700828	0.974083052770321	-1.70378081458839	1.42886971269453	-3.5811608898639
sub-60011	UCLA_CNP	BP	-15.687254975936	-3.19216039201214	-5.47561702357019	9.97455336588629	-6.91770609153272	2.13723895269847	0.159084780289268	-2.95980241607468	4.8331217940268	1.08895419350412	-0.580457769054121	4.53060975658749	7.03587797456429	-2.73346340160532	-4.55553656276095	0.741384292189334	6.4295936931921	-3.95175365718464	-1.60022208231481	7.33361225504466	13.1866762677277	-3.83387029134735	-2.28896399876451	0.56973279526554	-1.93055162488474
sub-60012	UCLA_CNP	BP	0.386486658556374	-7.40031110528502	-11.7261456045663	5.47929197710511	-1.80005177352245	7.09880231071371	-7.37901544438018	-2.45500140772295	1.37861698270965	0.051955361859741	-4.81447265075828	-0.0837841789287422	-4.07304234551473	3.73709600795903	2.57134240242356	0.539962895897079	3.96266026760051	-5.87116089122225	-2.72912537565094	5.65579502322034	5.85146004842254	-2.11593835863584	5.80118499913504	-1.95087155954273	-0.124177528655751
sub-60014	UCLA_CNP	BP	-15.5241746661991	-0.162899660885811	-2.87243484406317	2.57077304543634	0.371524403237994	0.537473341446928	6.29263066632446	-1.36994060874696	-0.15583197579248	-1.90575560306924	0.303491207344146	2.33553500026514	3.70929951786275	1.45327576010645	5.95577277365302	4.83252086726413	1.27427841713482	-4.15172124450415	0.0719362615502272	4.21507650653019	3.37867882142356	-1.37020076216144	0.78437899034396	1.10506475817093	-0.602147795840389
sub-60015	UCLA_CNP	BP	19.323938576769	-5.94815931693595	14.6697153747733	-3.20892403557579	-1.55290104613342	-2.9259514978478	-2.64019494757583	2.97627706978587	0.868113437316009	-2.01983711082807	-2.73920739901029	-5.13082133526389	5.16717448996008	0.518944738006432	4.21818881541614	0.763869607443946	3.66521620525792	-4.00188103991326	-3.13178914035922	-2.21517595388325	-2.49434831139953	-1.47242109002583	3.77575147947556	-9.64565162983924	-1.32928997617604
sub-60016	UCLA_CNP	BP	22.2566823497008	15.555659973302	0.179022600448566	-1.47156577120037	4.04611405874539	3.39518124381908	13.3762278594063	5.67673289411735	-0.920093430868311	0.125213010124214	-9.1876924273047	-9.14933336183477	-5.91006692421963	13.638529091208	-1.96237133869046	-5.94922246567579	7.28788428498415	-0.0788380910994111	-1.93235176430452	-1.34437802958631	-5.16447013755524	-7.39931050742996	-0.146602857242204	6.37666117189372	-3.17662717374339
sub-60017	UCLA_CNP	BP	14.7122415209984	39.4396459681519	-16.5001406522726	8.19686629687557	7.39630988255672	-17.7929120331484	-19.0492658536943	2.7041011820914	-5.70969586709754	5.00832628860825	-5.33181710620645	-7.1326809541941	8.78327434367575	-2.84261899933092	20.6176973591577	3.29009727461398	-4.04050726553956	-0.458670898371495	8.65788449989266	-8.20564224841288	3.99556796899233	3.97174685142076	5.9158924226428	-0.223681963412079	4.01884962143397
sub-60020	UCLA_CNP	BP	0.286425366625498	-8.77611060971975	3.99860853180235	7.46539218759211	-8.37156824415002	-6.00265507116633	1.73601197169179	-8.23435289265995	3.19543982017078	6.86390481421575	0.427974198795099	-1.09632751784168	-8.05613983552685	-4.49521659036548	5.37279614281668	-4.73091049363795	1.83374397713134	-0.717704606926347	0.270190680729373	0.433327546405236	8.4204755467742	-2.85799616571293	-1.30301284592981	2.0541367660907	1.08611934399843
sub-60021	UCLA_CNP	BP	-14.4239688511136	-3.8959369732476	-4.91195913195932	3.78180217065071	-0.108514166223641	-1.12426525181231	-4.6272192095472	1.47558264244132	-0.220226561910042	0.350163714758989	-6.71288692096252	3.75958101827209	0.262064824590148	1.70651789578626	0.177952646861397	2.01464635254494	4.23733089316915	-1.54163767470174	-2.3154687317627	0.213517914049809	1.87365036523144	-0.131932403406179	4.53855490888338	3.01564208144048	1.27092674948717
sub-60022	UCLA_CNP	BP	-11.901171995014	-6.33084642595949	-7.14254150760217	2.16276936174725	-0.155851091342209	1.646436904689	7.08526127406946	1.65040603573024	0.780928177266404	-3.55062394117052	6.91255632943148	-3.06178427741803	4.14279376406472	-0.735295604100249	7.09695701853269	5.20414876417125	1.00044660992928	6.28471732202362	5.99953569185312	2.29372336458411	-3.63363056143378	-7.52444031782121	-0.657323885796017	1.3730732721154	1.16634259339715
sub-60028	UCLA_CNP	BP	11.81023963838	-2.88462118532701	-3.69390386922514	-5.32761414659569	-9.12211282679809	9.71455142137616	-2.36789399777469	4.58323914381546	6.21636062448466	1.65229318792513	-7.22604185855271	0.206223714788094	-2.53403240386397	0.897451252372483	-4.49367231468063	2.3246427175336	0.622787657152911	0.51533583800721	-3.55466751604686	4.09687823899771	-1.45730328376406	-1.14327523985133	-5.25549740379042	0.0405185106167595	2.38948682690101
sub-60030	UCLA_CNP	BP	-13.6796221180373	-0.968998362754415	13.9526841589166	1.2905004543234	-0.295200774814673	-3.72590873374206	1.3261716231072	2.62615803538562	-1.63829700050894	6.25177837140678	-0.0697120669843844	0.532229593037217	-1.43461891242105	0.878753956407049	1.65511906682527	-4.33294684299675	-4.58517691914261	-4.28245046026632	-1.07461850353382	-0.612622184309584	3.65974066688697	2.93780707169392	-0.264582760984831	-5.20427823010702	0.0514151529171972
sub-60033	UCLA_CNP	BP	-14.8279658790179	0.10086960909683	-3.56453423988562	-0.42878410853195	3.51824592833463	-7.13548557674798	3.60057773817436	-0.354609158689536	1.93697692311639	3.52051328526088	-1.19971765362985	-0.476337663572314	5.39194344819015	0.118103427047725	8.01785421026679	1.35846011760093	-5.65578243999406	0.361302768306727	-1.44583985364244	-4.27594665864537	3.48258969985567	1.46921645030889	1.1416045555568	-2.66559749569395	-6.31878542062304
sub-60036	UCLA_CNP	BP	-30.4109880482814	-2.66032709541261	4.45288216048466	6.59885568459438	-0.707858090441882	-3.35940613009473	1.76747467964416	1.38283125226004	3.00953493460525	3.37108494562019	2.78318366969275	1.14304372669402	2.78006494626067	4.43869279810226	-1.22094552844373	-2.51285998452308	-2.96776634377607	1.32904747396635	-3.86999432765133	-2.44765986349207	1.33678483794872	0.848360326908211	3.12394823340652	1.76472439291709	0.603379567019962
sub-60037	UCLA_CNP	BP	11.8168878680038	3.19539797501975	7.30294433687403	-9.4147056748228	0.772500731176078	0.422081925259345	-5.4235188030324	1.11363397507898	8.51597494777208	-5.04526669391878	-1.75069905987079	4.59130520887041	0.660484794583071	8.65215461907325	2.47369852691078	9.29218646406153	2.1686310923008	7.03529908042878	3.87928075541672	-1.44031178337582	-0.0951467365516609	-5.84080318359853	-6.08559350589801	-0.511344954475434	-2.68454091403635
sub-60038	UCLA_CNP	BP	16.0565238391287	-9.17854382742463	-3.33700202024448	1.81746302887129	-5.08785378316707	-2.10441539915146	4.21645170264324	-4.34066421667764	-8.28044312050057	10.1576891218375	5.91969352090475	-16.0026662776942	2.34573309453269	5.45051242387216	-0.266198374666407	-0.739365502786133	3.70438362012486	-4.15507208720863	-2.46787590069544	0.409551546690635	1.48751136141281	2.26659896580909	-3.39059514540319	7.224850177901	-0.626593141425341
sub-60042	UCLA_CNP	BP	7.22788006440905	-11.8130494211255	-4.39044506621975	3.46525091566725	-10.571916212001	-0.448945446187197	5.75989466073455	5.30684984279402	4.99188079352377	8.46793112574055	-6.74397635448646	5.66307734038127	-9.07656077841167	-10.2588839051164	1.67106840307365	0.768364436604631	-1.51111883018529	-12.4269560368851	-1.75807720832633	-1.43849741353936	-8.4406182200026	-3.05699702547161	7.68830159899664	2.83082012341335	-4.2581181047018
sub-60043	UCLA_CNP	BP	-10.9717269307066	-0.376776752704759	3.22530189245083	-3.7262903912861	-2.72470305662025	0.226630784764804	3.96399547474546	1.32216569557205	1.78941291332762	1.65315670985862	5.25807077113914	0.940825649186832	-1.59997673677338	-1.10518075039519	0.462510779014326	4.0813850679533	-1.30164578493163	0.971096550545137	-5.03106317544334	-5.52245865761204	2.79826093269275	0.376969792325954	1.2643891958815	-2.12520104680194	-0.0124440138255351
sub-60045	UCLA_CNP	BP	-33.9946362138011	5.70387007002562	5.39105295407516	-3.92135379967696	1.7919638199992	-2.31342613041669	-3.44547099826344	-3.68392700153541	2.81130376042174	-1.30100837711642	-5.86544597415496	1.79246736968661	-4.40137829709575	5.79074328501029	-2.34744167839267	-1.00906413041381	-1.53752324730274	3.25819869628523	0.284565282068966	0.835911409348206	-0.749409153377893	3.36703823621113	0.962001619286679	-3.67788230664002	2.92854126170301
sub-60046	UCLA_CNP	BP	-12.1764290726974	-2.38747702209037	-3.4423917500872	-10.3359200542243	-7.2814212161249	1.93685611615856	1.65914010409154	2.23166534809141	1.18601217472177	2.72363052607152	4.36470969930873	1.44861747295453	-0.355026887367167	0.931154699714922	-0.045102432680753	2.75325262914794	2.49717947416399	1.90834710682139	-2.27718614530806	-1.77163837082084	4.73729444548341	-2.01202657332731	-3.5089329980218	-5.1674159364776	-0.465185090226759
sub-60048	UCLA_CNP	BP	1.81114321274783	-1.63746631444034	-6.7246534188735	5.79908979936782	-0.234425006714086	1.9418898093998	-0.560655605101372	2.34691618045195	0.209195057062092	3.96679673014182	-0.157605600927079	4.59224375981379	-0.0540123539523991	-0.785924993406846	3.12890401470531	-2.74703032209157	-2.03236780412559	-10.2975431138478	-3.33148705051376	-2.52274181237873	-3.22934584889859	0.771469129424801	3.06566538752923	-7.83883997732706	-1.09920362117177
sub-60049	UCLA_CNP	BP	17.7502896332651	-10.9933205974682	-6.47690603723141	7.47397145411666	5.41617525661947	2.04924318339676	-7.53939655234916	-2.42423909302784	10.5315170686676	2.28460658557352	2.97966038279426	0.556893182132977	2.82421244341782	-7.83131607649078	-1.03302708309041	-12.5508500492988	-4.19451065122472	2.39536378928907	3.99325303032564	1.43152864694101	-1.9278963076884	-0.717158720344063	4.36365424814775	-3.7657625665946	1.60386935138847
sub-60051	UCLA_CNP	BP	10.8216371189683	1.93670048058657	0.320221646027282	-14.9625656789367	-3.11473683705092	3.40042484877411	9.14621702771854	-2.35258034756885	-4.65918697220163	8.41868338861487	-2.31690269057251	-0.590015527966922	3.65036390233401	-2.41718979288175	-1.31289166498658	-1.21377363679558	-0.638933949360474	-4.11932731596634	-6.85785083308301	-6.14815863091089	3.25379182935975	-0.295222908363156	-3.36637570865164	-0.560826756690541	2.46677988917034
sub-60052	UCLA_CNP	BP	-14.1033448451276	-4.55126053699202	-7.16059141068744	0.820590105548443	8.52070268675996	0.326021356866043	-6.8461729212781	3.80139174035377	-0.367063067093056	-0.121727467726172	2.72338504839261	2.61235927793863	-5.37651444285761	0.730863997526115	-0.198706983465471	-3.11073271349239	5.21079072088634	3.03639548721871	-4.73495208228506	-2.91072510226583	-1.28097768956255	-1.29120410305618	-4.06627398677588	-3.47564077502354	-1.40864877130054
sub-60053	UCLA_CNP	BP	18.8815707058639	2.16396433655478	-8.27410468838272	-17.5474220068751	-12.5069433808711	-19.9854914422506	-8.99249268753268	9.35640312025726	-18.6725919180742	-7.12631923490236	14.2591813795662	15.4322968080027	-0.587112235309448	-3.05047466030114	-9.00956926932493	-1.8787290235023	-3.87193226728279	0.821386992440509	1.35232869368949	-1.20148947920221	0.325746821312118	-11.7206158782661	-8.53959740461584	9.64072392161062	8.96311610334466
sub-60055	UCLA_CNP	BP	-38.6335969985781	4.61565800796146	-1.02939495421772	-0.876805104709717	1.41503661486897	0.325120572902277	-0.548627344683514	-1.03038148066662	4.12681999280467	-0.753760878391759	-7.16963745156528	4.22276075396109	4.44857008995533	3.83870057781515	-7.65670478959632	-1.95886662900198	1.51327056986041	1.05789970142797	-0.951494089676426	-0.475502055353062	4.01104413754187	-1.10825664807228	0.321773085544255	1.70169016011784	3.34116474995558
sub-60056	UCLA_CNP	BP	-1.4391436369473	-3.28992923908284	1.80495369406688	-3.22677808877755	10.5077990112353	2.74299809805203	2.47390283281124	5.14459246752033	-5.41114532450602	-5.95717769708675	0.788110347573612	-0.305131325670162	-5.47086681807257	-0.810764762437334	-0.581972288677843	-0.534535096981881	-1.22967215468547	-2.44038581249696	6.67573201823894	1.3540035774824	4.82906815299666	4.44282696225187	4.61251218635471	5.03030693372955	-3.15884607167854
sub-60057	UCLA_CNP	BP	-4.26797781635789	-5.23889931994418	-3.32809917586316	-5.15924568742264	-2.74297832612464	-1.69560874393229	-1.23441615669398	-1.96120496983612	3.00984669291228	6.44978245474641	3.91698050850764	-0.814395242852402	-4.76483456901456	-1.1765637184533	8.33071110158955	-0.995542808389483	3.65664623104098	1.75172521133812	-4.02610020270233	0.210930538102816	2.56522405295137	-1.59759326542964	1.77427785668522	-5.45589359763823	0.310980550058566
sub-60060	UCLA_CNP	BP	-21.7049491727519	0.495204299673508	-4.97039501015345	-11.8399863149326	1.13846197432526	-4.41596565178644	-1.52272027080844	-1.74953662615877	4.13827730675839	-1.51364225928154	-1.8655276783784	-0.0200443587457999	1.62246873289418	3.76533749974142	-1.7878615356335	-0.35900008332893	2.18586173765685	7.76178640515427	-4.66687736422224	-8.51540705654255	1.79137071576724	-1.04762893964029	-3.61898541336557	-1.11095213014347	0.609065788445509
sub-60062	UCLA_CNP	BP	-9.73400232748339	-8.5624927357079	-4.53027988438289	4.90702745520873	2.6733662801605	-3.30865910174876	-9.21582257013388	-8.81416599184045	0.582111709730668	1.01530185016752	3.55684685171478	-0.392032484454223	-1.27813735256745	3.78156170464573	-1.47138287459755	-1.31777465602253	-1.89901570958533	4.41969410076782	-6.66635918231383	-5.80668532550998	1.99826773112099	-2.99797980476466	-0.0660804907057617	6.06021229155627	3.00457869044657
sub-60065	UCLA_CNP	BP	-15.2687220277181	1.27615688091895	5.77293774277425	-3.22581391605144	1.96924876750218	1.62314909082645	-1.64208088211266	-2.0762559804186	-1.95980981554159	-0.0771761314153367	-3.72256630347904	-0.602035564677384	-8.20204955433925	3.77118913540292	-0.715440135822424	0.537313561141672	-0.121841478772181	-1.15591022835803	1.17348990422526	-0.510875118311305	1.48745716556387	2.94284017925865	0.343485895887781	4.162444982508	-0.487211874758528
sub-60066	UCLA_CNP	BP	-12.2154393697432	-5.36662488957562	1.19275705537263	-7.65029521155657	8.86071650759298	4.81032023881898	-3.87403536071483	-4.13991952223554	-0.365162183069915	4.02732570720415	2.62810703497925	-0.140533567446034	-4.81794159148601	4.25670693888335	-2.12783281915172	-1.20635030245852	2.6396248183066	-5.86946127290781	-1.42876504883777	-1.79907770034052	0.0873193547039461	2.01859099869769	0.80326146942224	-1.82664867707139	-0.428394364895872
sub-60068	UCLA_CNP	BP	6.36295822616841	2.7882277278044	-0.142684211378599	-12.9897438442754	-3.18127645239632	6.61903032419088	0.133703389892571	3.01320033822379	1.5891212782777	6.05851312347938	4.39904725771724	5.44275185009742	-5.26105662396722	2.16096878270659	3.93410855696275	1.45786532058619	1.94317196440012	-6.8845750479355	-2.60406433156666	7.69461858378446	7.36632408431129	-6.51337066726014	3.36083104543857	-1.04063709052297	1.51306563574535
sub-60070	UCLA_CNP	BP	-14.927480897076	-0.937242220833604	-9.94586492669411	-5.41595885824288	5.26557986920561	3.91070469772675	-7.34812635567305	-3.33649586573836	6.92988356269719	-2.10778058746267	1.68901585127542	3.52261401102719	-4.26105425031557	-4.89765984838499	1.27697790969231	-1.70444455048996	-2.70083588073498	2.33283386293328	-3.95348250452548	-0.337776043878703	-7.79203385120289	-1.19016394028624	2.43209980041865	11.8962762726741	0.678167176617537
sub-60072	UCLA_CNP	BP	-14.5893263752502	-0.378338136737416	3.98725316923797	-4.27998763452424	-5.25720111980809	-7.42436008288443	5.17431729260129	-4.90443486370897	1.5131495831384	0.068564657670764	-0.600688826369866	-7.83192871672016	2.77535879868983	5.67762465100398	-1.85136904102348	-0.679337533995143	6.00213111748282	-0.0105337940919334	-4.17316663177614	-2.15633149621537	-4.12245856524725	1.96762297454108	-1.48036124600177	-0.39075157894852	-1.20423132512597
sub-60073	UCLA_CNP	BP	1.76131388470585	22.4117933814321	4.61039605396278	-4.95674634432734	1.43544330058988	-3.50032471099495	-2.61277466361124	8.81554781213605	0.882904841250478	-0.168144035906371	-3.90692266129395	-2.01948938782714	-4.05922867111213	-0.0740831216318631	1.39257000791295	-0.623254193979793	3.75205909580286	-10.4683029643544	-4.16595352709584	3.5138467635598	1.71925684885871	-3.097502387692	1.6037744676729	3.22456319136513	-1.82471444198168
sub-60074	UCLA_CNP	BP	2.4531941409998	21.1646268836103	-0.39347112917633	1.24549606810009	-0.760621867267616	-8.57543923159817	4.76231177257975	-2.24468819592275	-1.91220022111097	-3.71762527618292	-5.68654561201566	0.885424209158156	0.932779390406196	-2.01997536574317	5.9528151436881	-0.125742663182183	0.896990210556975	-1.71228254252244	-16.3120674481817	-3.63886449119721	-1.51699979129253	5.97896775771711	-8.72605242925761	2.36705063864371	7.31486149703184
sub-60076	UCLA_CNP	BP	-17.1733102165785	5.70552814009007	-0.744902125220546	-0.739492410143315	-4.00523971759287	-6.71290717725115	-9.76337775602784	3.71071243254052	-7.88026664514701	13.4681331525296	-2.0322460303352	8.5099310119678	7.50286930251301	-8.94628800566052	-18.0288848127875	-5.33153285111007	12.6370715404961	0.68865575858002	8.88644917704392	-8.67565199860466	-9.26346621069567	-16.3054166537717	6.59778881029852	-6.25651415881031	-11.4785893170217
sub-60077	UCLA_CNP	BP	-4.76945799041736	3.90459668437019	-2.6460202696451	0.0766348811905364	6.82132171755076	3.99538726176916	4.64953229282152	6.57038662821263	1.67606549418966	2.35748911040253	6.43156360240245	2.27853929699264	6.12766417051608	4.80010022424344	-1.23634044917843	0.208695549366612	-3.35254517171043	-4.81063061285979	-5.89801310593162	-0.929919048509539	0.325526849336988	-1.77280125781694	4.71100835250561	4.36290119633053	3.1803685872243
sub-60078	UCLA_CNP	BP	-24.6977719777032	9.18291145345587	-5.93353624494662	-5.27215089138197	-6.10110641174987	-4.28299845193016	-4.69972588424663	2.6840678734274	-3.95455645851341	5.69616633949532	-6.38508074404237	1.98628334608556	-0.358196874535921	0.296952648401941	-3.85414969154199	0.29344762632462	3.10230645577821	0.692371799564532	-2.04771548385161	8.44098326141379	2.54806973646283	-0.834390063872403	3.78758647510993	-0.16712414558582	1.7512400621492
sub-60079	UCLA_CNP	BP	-7.12114993648696	-1.57171381316204	0.0381295819941315	-3.10186901018533	7.20320869790704	-2.97232867223654	-0.60633925893612	-6.10446718140435	3.71415686474903	2.42346521919658	4.55692367332244	-1.16620291421825	-7.68110430810998	-0.999643255755682	4.48879935365631	-0.198507612299669	0.880142988339319	-5.23486789544277	3.17814109968938	0.0646731141522507	1.91999204155624	0.638263509587489	-2.16715135112354	-1.33328569916488	-2.48351068708919
sub-60080	UCLA_CNP	BP	11.5819923203511	6.13227150869441	-35.4425797473965	2.199077822021	-2.05640369926273	0.649419886820031	17.1027280892426	-15.5041918727435	-10.2925340127203	7.88075264637558	5.78778018018208	7.78913747548374	-12.2362903496975	14.3668857339688	-7.81759111847675	2.39513181582731	-4.87687184473566	4.22137395972922	8.57075560670846	0.790198209412952	2.36413483214475	9.51295434272266	0.667396223640565	-9.81462040915679	-5.53174180534437
sub-60084	UCLA_CNP	BP	-8.08021372499523	-7.84463620961608	-2.99972625984851	1.30184067050741	-0.168591434855913	-4.40215158471933	0.356980763669961	3.64862056954651	-1.67007412783475	4.45142123838874	9.55850040870658	-3.05866020086929	1.4114767962743	1.06760493701233	2.55120852224428	-0.767403022454127	8.00782343839082	7.61084003633739	3.47890216790119	-1.82590915925295	3.00563054315602	1.33345360017962	4.10852030266122	-1.80659506516511	-1.28937256102168
sub-60087	UCLA_CNP	BP	16.8727319744126	-1.86553045951763	-3.40650709428414	-8.19078158289708	-20.6705978809973	15.151630382877	-1.02880035610571	-2.54935947997606	8.29131673343175	-10.1385362460339	0.605913832591937	4.65876435157113	2.12960391570653	-4.06185930019885	5.11012277295241	6.37291720979413	-4.12326788286762	5.78444035325874	3.17347190617087	2.63471804751778	8.25020879108162	1.39420983817466	0.64771324293572	1.97510075373701	-1.1412601732971
sub-60089	UCLA_CNP	BP	-21.4877135681022	-2.69471470867826	-8.2388204323582	3.49724925016562	1.58006511384248	-5.23752404257399	-0.12647671000725	-0.927161870951339	7.63867236109246	-9.64397170793711	-1.12004351814325	-1.20315342682988	1.17803421267147	7.25120312390031	-0.464007583342672	1.30205619436842	-10.2023850806999	1.0860853587383	-6.8141130251016	1.76533771257426	-2.01055791971838	-3.31125043126706	4.95415559487498	2.20375608735697	1.73265529511934
sub-10159	UCLA_CNP	Control	7.02866885120519	-12.7956572290071	-21.8131352376782	-9.9227701315899	-3.96326772238254	1.50784922270487	6.25595299552404	1.14979279545704	3.72461864095058	-0.165672510579024	2.37936240704329	-7.94085354142547	-7.40462364175036	2.7267057961967	3.7291501888127	10.2669868888901	-10.5415641456837	3.30459857400002	-6.17758181323885	8.03319807024071	-7.48018980219555	-7.26765990496575	3.93718823055609	-8.6663880626614	-11.6252100707608
sub-10171	UCLA_CNP	Control	-4.21661206085883	9.0717243927937	2.80343752179446	10.5429420240597	2.55473478429846	-1.9881739888567	2.41048105076747	-5.55106090002586	1.86040531389396	-1.93800026865123	-2.26481381044304	6.80066699807557	5.02233516566775	-3.27104053575024	0.287007110188422	7.91227526863949	-1.67165378848572	-1.72123146926739	1.52939682497906	1.11715654609885	5.47740492598942	-1.67270082022974	-2.38382625815469	4.18798192174666	-3.42740187199964
sub-10189	UCLA_CNP	Control	-16.1285172775574	-3.36919036644223	-17.9252773592191	-1.32446832925274	-1.30344713247309	10.7476177573414	0.651030338239748	2.91374599383431	-2.19482695047832	2.99517248568163	-3.5889456519087	-4.70242848093588	1.9683934368768	-5.25696759659573	-2.50085971568609	-2.04594999371536	-4.13660383090615	3.80896661515231	-4.34054892381211	-1.70676420931956	1.73730793284078	-4.31732605840456	-2.33824122698986	0.745108447533044	4.55174655301528
sub-10206	UCLA_CNP	Control	14.7161815587606	7.94357771449125	-7.60163844673116	-7.81441480716549	-8.35501524954427	1.69515856776184	4.00784885755671	-10.2627772989503	-5.49901010139789	4.60395447930485	-2.49015719396609	-0.867595481014104	-7.48852886297492	-8.75323535000722	-2.47398218336669	0.579199411871853	0.881608148870554	-0.138856270601886	1.41747861996802	-4.66345147886611	2.47570765063604	9.85671734123133	-0.361015911586993	5.48672072893613	0.44294648413904
sub-10217	UCLA_CNP	Control	13.7076873217925	-6.59619813413788	-10.1195402554435	0.213516334017486	-6.01992868440042	-1.81889880076073	-4.63347680163764	-5.43968648371467	3.30691821137798	5.42793856773215	-0.835079353692869	-3.62135319011301	-3.48477965669071	0.209541051207007	6.55081802530672	-9.03263061929571	1.87434058664863	-2.7527613611779	0.472307063998633	-0.544465318648442	2.48841592715574	-10.3205356062787	0.150496192108582	2.10108267332048	3.39863058106091
sub-10225	UCLA_CNP	Control	-2.57778428672118	-8.0544544681592	-5.26364014954464	-8.10924617431993	4.07537528129844	-2.53014376911568	0.738186928566522	2.16875408361575	1.51204759686794	0.311057831272533	7.52039150129779	0.0383583715942995	-5.5902682892996	0.538715559442648	7.89552977722626	-0.0625882342538103	-6.4979220563748	-4.90135573895645	1.35989546487317	1.31794657539533	-0.998725409707305	0.30874192908044	-0.161540485416401	2.56739174805095	0.0800641418477937
sub-10228	UCLA_CNP	Control	-30.9235422989966	-0.134667358804447	-2.61664921000894	2.66195887402458	-0.800662757628277	2.0880711514398	-4.28704531758488	-7.23753330720767	0.479892857592776	1.10725718972727	5.42855385224366	3.32507060473313	0.0865045677816622	5.20653632834709	-2.00991820915509	-2.90265204462195	4.54920896507424	0.173861344032751	5.74188224529061	1.17259534853255	6.44109784813826	1.24480859888931	-3.7080557525673	2.50390156760128	-0.559404788160482
sub-10249	UCLA_CNP	Control	5.54374397351348	-1.10390250194291	8.95522954167656	6.64418648439738	-6.36958898247149	1.89017595657787	2.03267081782516	0.238775285021403	-3.77454276840325	-2.31733237579344	9.53082188255609	1.72460449746577	8.40969426141213	-3.73850182774931	-1.23179526365287	5.48816483153153	1.03084125393864	1.89622704086861	4.95626378634691	0.116791829450945	0.34624497509549	-0.679300306917599	4.29239893051122	-5.1456154609714	0.498586274867172
sub-10269	UCLA_CNP	Control	-11.4958525106696	19.6855416292241	-9.39247285991882	-8.41523893469416	3.26428452365623	11.8121855076273	-8.34283012883592	0.14450135237902	-2.63673096593406	-16.7430267983148	7.34031222010322	-6.55838541179619	0.0365651800713485	-12.6891008395107	1.68444615485479	-8.31961412224211	2.72308245987887	8.91234883435929	-4.8686058479267	-4.1560324609223	0.302521520921776	3.14226226974286	-4.30852158145123	6.462688667044	-8.36311324833867
sub-10271	UCLA_CNP	Control	4.39317074050897	26.1643841953513	-10.8947391476774	-12.9157604656314	1.33354013276985	2.90292261059779	-3.37746425369053	24.1149012444072	-5.79882773736162	-7.03371400922889	-11.2152188418699	-0.716171468056257	14.1826509166283	7.66661919779692	19.0095891089815	1.81812356095846	0.809222989283784	1.77026713098856	5.47314580148037	5.45052961840107	-2.8229595266434	1.92439952082723	3.50117447294302	5.82270163798218	8.88383656330753
sub-10273	UCLA_CNP	Control	3.26582757512251	-10.382794221448	7.47127799147728	1.57467635844225	-2.27023920216424	0.87804228629972	-2.38327512473125	-5.47191645638551	4.44039266481221	-4.34217874759185	-1.88259824677947	0.282226970642304	7.02482375053024	-1.9843614333302	3.42394056063842	0.0715688396159211	-5.65080169387333	6.1027431793338	0.660551398949477	-0.481284493352139	0.258411027789456	-5.476752369263	-0.986825748037693	2.57765458691199	-1.49386531804973
sub-10274	UCLA_CNP	Control	47.7415556633474	-6.50918801465112	-8.93529977753444	8.74764099323344	-2.4938382857128	3.21419602672659	-20.0267709968395	-7.02432490186987	-2.44172040451409	8.87975702847489	-4.46755845464105	2.84225548869954	5.13992315992873	-3.74766159007432	3.38843776616127	-0.835816388660654	0.557246766174688	6.24799047484147	4.10520489124281	-1.16647940917535	4.61311866892872	1.68561436301552	6.45149531790823	-4.05930442906108	1.00316292118487
sub-10280	UCLA_CNP	Control	-14.8680259313341	11.5003670403038	-5.90748633218714	-6.54448908947464	-4.15081653094367	4.75021401612957	-3.52306238796797	6.96680132675668	0.836062057115629	1.14379658753579	-1.39427986827167	2.49025571784537	3.46427352220672	-6.46273631124792	-4.04754387743566	8.66813663089562	4.52087866459707	-1.20970763180894	-3.50161184034957	-5.67185957852795	0.936158383923015	-0.513161111101056	4.68957391862122	1.29913369742801	6.70996967162911
sub-10290	UCLA_CNP	Control	14.6349194730757	3.91446214902102	-8.88303278078864	5.47593067198316	8.83651303902623	-7.65299808244139	-0.426850728394263	-2.04633572381121	-10.977249751686	-1.136964583937	6.00784288777326	4.88187974081884	4.22441516637654	-4.78202570167621	0.6983041980481	3.87941100035142	-3.66322976860676	2.16738047449539	-0.340018270383134	7.87878972841716	3.49707846465236	4.2239121223916	-0.169317513505828	1.66679929117689	-7.37064922904283
sub-10292	UCLA_CNP	Control	-9.62937016754865	-11.3388919470078	-3.85609584131721	-10.0577047641339	2.3393359006616	8.09037562722582	-3.03179172837501	3.05080714774241	-0.814004009925746	5.11602086841625	7.68414239282642	-3.8135914156361	1.04194900742415	0.960388816127212	6.45721658228166	2.55703866960049	-0.229522875401777	0.873994003813995	3.51321882214013	-8.31194611807628	8.4497945738359	2.79225197414963	-3.64792565820888	-1.61427496794203	-5.07220671676765
sub-10304	UCLA_CNP	Control	9.99738130290991	9.67826735149291	-1.13022612271272	11.0493110511637	3.04883238550758	-3.91834596252947	-5.40990542091187	-4.50898158713067	-6.64369063876381	0.0345264079436113	-0.023040797215305	-0.564724585078321	-1.64586945505263	-0.911463939923324	0.225306743529483	-3.70855138933513	-5.34301605355196	-3.1634731141673	0.540903734515461	0.628941559257322	-2.32601119600251	-0.108871841918511	-4.01627019518035	0.136715773265481	4.10475999250667
sub-10316	UCLA_CNP	Control	-2.46400328421908	12.8182493304022	-3.04051351585161	11.0517944683528	1.07441747171508	-0.0210915196548236	-0.0772123158161601	0.448773055426379	-2.63673588633174	-4.7560132998124	2.05324845321956	1.81736429603195	-2.31700316847202	6.20977735365438	-1.92344146753295	0.829849990593453	3.83268357445213	1.02309384563453	0.407019008666638	-3.22499062135662	-0.644760597987355	1.69229362870599	-1.50859355748213	0.308537833639203	-3.94166829667563
sub-10321	UCLA_CNP	Control	7.91229994010134	2.42846509819576	2.60586445395272	-17.2594984968416	-0.148818892171561	-2.70685777591673	7.68669389375003	-3.30261246001999	2.84921586607341	-7.14865788992039	-6.39611598619916	2.71147303906101	13.7910980519422	8.5960123890493	0.264267483976602	7.10686012031724	-2.03353548171168	2.32505307674111	1.18827983830885	-7.01582318826661	0.483021976042572	-3.12120104143259	-3.06303394905837	-3.96346029506954	-11.5216695122977
sub-10325	UCLA_CNP	Control	-1.66640864383365	1.21672014701588	6.83994899010454	1.45746206523341	-7.50808789033404	-4.07333129892908	6.21978363004617	-2.92497264797915	1.89156763281726	1.64849603244534	-1.22819847051995	5.25136714794162	5.5578691585748	-7.31976234602942	4.73758202182648	-11.0324670324054	-4.03663055407795	-1.21387281818836	-0.813156494511687	4.3818541102447	-3.19143208403442	-1.31883450135734	-8.38789409820832	-5.50748149083228	2.0876033989307
sub-10329	UCLA_CNP	Control	-9.90983878467551	4.65163984119089	10.8390607825615	1.11537614290202	3.6026851128165	0.371805476263801	3.61085144010869	4.37413513025827	-0.603369144567226	3.12234951645203	0.334430960024938	2.99337983517637	1.89563135972793	1.12539255649572	3.53848543584514	-0.146419078763854	-2.16851392193402	-0.905754980276112	-1.07470435499343	2.71538460112403	-4.7034761401765	1.15233404837419	2.95781947350631	-0.092193075702675	-3.0143095376235
sub-10339	UCLA_CNP	Control	-38.8393410559509	0.228520858938895	-4.68339623454021	1.71839550592945	-4.8177768916088	-6.07668144291913	-7.99590208355899	-1.73390112253322	4.60530997235104	3.62741063806286	2.80856714985771	-1.84474728044882	2.64114604835716	5.36629222758617	-0.657830950380673	0.691643142546348	3.18474622272852	5.21733393690138	5.43327385492748	5.910265442921	5.64064204800437	-0.0950848766925605	-1.19906399677865	6.83127364119823	-1.98760743137657
sub-10340	UCLA_CNP	Control	-10.3930710845678	-5.32891404625072	1.55037738177145	2.61765179562498	5.51646976336996	5.63096927585254	-0.615698869520794	-1.3990249597305	-0.394671748816068	4.70299172141571	-8.79835226161022	-2.6785644344199	-1.72018918195827	-6.28364333003993	1.76329018020758	0.427248576949118	6.17754777876682	1.45767852296541	-3.97928485219382	-4.8091537022278	1.10333609275087	0.239472840375956	-0.351748556682987	3.68733575456948	-1.01163162945793
sub-10345	UCLA_CNP	Control	19.3405244469958	-3.43111294413078	3.21823203117639	-1.88528839215963	0.788163033099277	-9.35563803298944	-4.79934325591023	-6.693678981907	6.55485594482362	1.32814459817528	-11.5281540145187	-3.23828018660237	0.948589082271651	-3.69167326163752	-0.949287272051967	0.305702774935319	-1.72718115262546	-0.103371714832171	2.28599055094915	5.73370574422582	-5.15052367477269	-0.873609650139594	0.246089372754084	1.91264232035164	-4.03065307030942
sub-10347	UCLA_CNP	Control	-17.5107531464675	-2.61223504761056	7.89023654953055	2.75443330877242	2.26195694572222	5.71495001459568	2.04886785865852	-6.83468563222516	-6.26208876156287	-0.259841784520131	1.09367051850449	-5.28016578307507	2.36935222825865	2.55814046684883	1.22260867870159	-2.1451437338505	-2.04189696076959	2.48432262249943	4.01910316355252	-2.58490522785875	-5.15042370547295	5.31871358552286	-3.46047112719102	-0.79667201526425	-0.744865613552908
sub-10356	UCLA_CNP	Control	-0.897405727253605	-1.80554883694877	4.96141305719708	-7.85853580151871	-6.00443019489822	-7.95832495805988	-5.87965943391243	0.654873606757152	-3.75699510443613	8.28548771878459	0.693669721811824	-4.89979889915328	2.17745041792864	-6.15419043911663	10.0603891779096	-2.49900527680866	-3.86402576016666	1.15949199164698	1.91958179688572	-5.28307965375437	-6.34245418071697	-0.943554803396895	3.19443919016227	-3.05220887001573	-3.25014136863515
sub-10361	UCLA_CNP	Control	-14.1160068969768	7.95678881914093	-6.07574456629006	-30.1702245059431	7.46361308089279	-5.08625737715311	-2.53770527490048	0.111078212553703	1.34478895393896	-6.52131820971785	-4.14953340622818	-11.0185005416467	3.28490423747282	-16.5912788606053	-6.34875027366631	0.416534839788394	-1.1217660722464	-5.03677354624564	5.50272999327779	4.53337592161777	10.4786077423369	-1.263062438688	5.62591101279479	-13.3915063349624	1.89379030199248
sub-10365	UCLA_CNP	Control	26.6641493518494	-3.09576723924034	-3.33564484902156	8.33136091785278	-3.33969223784184	2.73161152350046	-5.6667000704012	-2.90513263704376	8.55233001468577	-1.25117799733493	12.7913706974799	-4.33143110376453	-10.6096426162541	-4.28058360537201	-1.38157971025992	3.33879842180794	-6.22270208996243	-5.19120130767645	4.81930094448507	7.27044695353637	-7.35159830176347	1.34580685997751	0.722934651044971	4.64293762522156	-0.787500504243515
sub-10376	UCLA_CNP	Control	-9.21764030530489	11.9000828595142	3.8500851846982	-3.18154380065163	-1.44152379886071	1.89150764752947	6.53238393957494	-3.3020314381681	-1.57808180987208	-0.884062120813898	-6.68097586308052	-1.27078756064076	-1.1733622095927	9.58466714551956	-1.32436958350541	-1.30152042698468	-6.24094546828235	0.864909151845021	8.0177463120798	-4.78293441997995	6.79846972805316	-6.16138200227289	5.44501967668331	-8.0127602064269	10.1211400810904
sub-10377	UCLA_CNP	Control	-8.6116600551145	-2.26977566785679	-2.00949637014521	-1.88420266169312	-0.0037510601066138	2.56100831766126	0.556115014726741	-4.59794463717967	-3.4132191833654	-3.66346833937549	-3.79892494274886	4.44805137204864	1.38083884084038	1.11673726934888	-7.04109390517309	-0.700553377938411	-0.80769370732123	-7.42159981037498	2.56427200531145	1.26592953069137	-6.32105716527062	-1.97569685407293	-5.97997853821753	1.53106095755242	-4.32563464232609
sub-10388	UCLA_CNP	Control	20.8395046523185	3.93064485669611	-1.24710180599027	-8.16787412420139	-8.15584948207249	-2.95385283990381	12.5716789060319	-13.3049866865805	-6.23982236838336	12.960488586661	-1.38679602970142	-9.30397286308344	6.74487607305926	-2.39039263756034	10.0656018490381	-13.701983770952	4.49515747134869	-1.57416175949586	-1.55839752747522	4.56995756336741	-3.47823820650042	6.94139194639416	1.2875801169601	0.51874218594026	-6.27583600557304
sub-10429	UCLA_CNP	Control	-15.5455023250537	-3.26197646143363	-10.5176579310019	-3.30582710204919	-5.21211288165863	1.16792991323669	3.11426809377014	2.66085980723221	1.28147494495623	0.773538225416556	-2.00522648458887	1.49557302791901	-1.70990302001008	-2.62107660276218	-0.422824673670525	2.0127690409382	-0.299535228576897	-3.509843858697	1.56618295635526	-1.7855386238101	4.13865307204293	1.23151657000726	-0.174342274507278	6.02844336416981	-0.345242001518758
sub-10438	UCLA_CNP	Control	1.00206689136614	1.12287969555234	1.92501280661777	-7.73404373641025	10.1869630444543	-3.83200462214676	-2.64915567807488	0.804288687578364	-3.07796822680418	5.69932185819321	-3.96683799662584	1.36119094277641	1.88885091201076	2.39979164933684	-3.69166098463431	-2.87320648769501	8.20135739341799	6.14476537074697	3.23758300841983	-1.74838804270771	-11.017973627969	-3.54405233897077	2.35460668566294	5.10025910289484	4.39485975076979
sub-10440	UCLA_CNP	Control	1.61410126279182	-2.84996271383752	10.6805746296059	-3.68399114776619	-2.66874042432081	-7.59680859701748	3.8143084709904	1.69232774819312	-5.33698327551405	-6.59929722657226	-2.80482797303122	2.1280432278681	2.66922474112426	9.19247508213326	-2.71662384524562	-6.31467411226446	-0.338816708191822	-0.563520662765277	-1.70091648931449	-0.958161528384758	1.2712281192893	-5.8593715646542	-3.13899044097634	6.563833984648	1.66343018631535
sub-10448	UCLA_CNP	Control	0.645313100173454	1.58892517922508	-11.1096016643159	-0.670209241352345	1.55237702441176	1.40609315529453	-1.79010686950344	-4.19249483174305	0.395453721068863	-0.00798555771185002	2.17552517247019	-1.6390552306353	-0.127770800245011	2.59939084665492	2.3530013898727	2.62493010559683	1.71136564203156	-11.1285014674927	-4.52880781918208	-0.617330459862741	0.588696250373121	0.996654661997002	-4.87283188272758	-1.29673895088741	3.17075743190535
sub-10455	UCLA_CNP	Control	34.7338994969111	42.6012855615457	0.486876048133585	-12.151758706126	-1.70346306059908	9.07955452512383	-4.43770017647246	9.11453875602204	22.7559110054833	18.934330407618	12.6126174169097	2.82355918970476	4.60698629591967	5.49967609750875	-15.6495525133332	-5.83008715670693	-11.8767340536089	-0.817931994153764	-4.4976984651902	-8.04829316681473	3.67322838861369	5.43892841064577	-1.93498630266029	6.97869326603154	-2.67802230989594
sub-10471	UCLA_CNP	Control	-12.4236862466032	-5.81161133669013	2.18172376214567	-2.83434683797609	1.22294878285448	-2.58474020026908	2.64618692790867	-1.87204430724776	1.88693040760648	-7.74822733701825	7.88529675800327	7.61771153535929	-1.72987096963019	2.40739695818133	0.00112526886423928	-3.22103605467239	-1.30507685006853	-2.02766400095303	-0.02841765292518	-1.79940546054199	6.70954409767868	1.65077045544272	6.24102008490299	2.13356176010056	-3.28111042294495
sub-10478	UCLA_CNP	Control	0.296719962763917	-6.49073852993568	10.3722287739695	-3.74332848326751	-12.4012029829324	0.263311584529529	-1.1763430896489	-0.847850683035562	5.62807732971023	-3.75998301395873	4.30095275780055	-3.09635325688979	5.4673577344228	3.5846873215382	1.96318727392518	-5.92009376421763	-7.78944989482967	7.56620534915319	-1.79607280790009	1.88880395635688	0.195868954351186	3.32345562393275	7.57385541321787	-5.33705746543468	9.36612194591418
sub-10487	UCLA_CNP	Control	2.52715983831017	10.6687127256063	-6.13988268920771	-5.31615784276953	-8.04731397220995	-1.08287781187264	3.5349256542909	-3.66784648208515	-6.05467277083265	-4.90683003839649	3.19652451455866	2.87960888385313	3.50271637722208	0.764855508915408	1.2972485053598	-0.338718595722743	0.296238799533385	4.3638369319867	0.277626931891819	-0.44977005865188	-2.65769891184969	-3.8992162308019	-13.1570075937817	-8.0512643452341	4.9282626545881
sub-10492	UCLA_CNP	Control	-9.7137548246491	-5.51447284744761	5.05287728469781	0.584249838892521	-3.60847298034146	0.20111294559422	1.19108920841411	-0.897842640742371	-2.49331936309885	1.37858703461882	-0.536029578974155	1.66947511815556	3.15707790040053	5.88085741134334	-3.19392513893225	1.0025095294457	1.72202238973817	-9.06288727020252	2.46172836623388	0.568484710845951	-3.18786187412612	0.0547879152259357	2.60479959110415	-2.06144242341035	-2.70844655421035
sub-10506	UCLA_CNP	Control	4.05527054998655	6.59317892852992	-5.61191048858412	6.1595497542107	-7.80866038947238	-1.93591946012	-2.44310977393359	3.43152770777814	-0.762378550124616	0.263832220615623	-4.94646271057182	-0.569113946536316	1.27603236186071	-4.78187926793724	1.93273349662984	4.99437643503228	-0.835864817202658	1.30279740012151	-0.657495266405858	3.97377060393346	0.112982859852186	1.63151118298538	-0.827067740890838	1.96260721327885	0.744055833004254
sub-10517	UCLA_CNP	Control	-1.33553384110302	0.615552274101855	4.35269868740529	6.29255870402574	-8.68374446152319	-5.6579955933097	4.38190728335877	-0.360255814893701	1.99893248941205	-4.7707563551724	0.229071258448388	1.61303282080335	-5.34579186385945	-2.64529562728634	0.649548048381531	0.193892674904477	0.98244777416634	-2.20376131647326	2.35851573168022	-8.41282954586027	-0.259578515331384	-0.807405790700962	3.12100510595097	0.55067289950865	-1.84634995336413
sub-10523	UCLA_CNP	Control	0.0986865431149202	-1.70259837081511	6.65255538027383	2.29433917360308	-0.166211365620128	-2.62482433845535	0.21447504122025	3.03249337543317	-7.07555789075103	-4.83905358962439	2.48696463412176	-0.77755629659416	3.89740931017747	-5.09007309049796	0.00887147850008638	2.26911286362053	3.28028357250986	9.91885248397275	-6.46374863765242	-3.04867618283514	-3.43958039155899	-4.35302192440085	1.0298956110338	3.58967586003029	-1.87694664328013
sub-10525	UCLA_CNP	Control	14.5493787465079	-5.68082918705299	-15.2166460830059	7.39773819177214	10.8841049026433	-1.85129302485397	5.74238142818619	-7.28759413613444	-6.14897713912617	-0.131326211731009	4.40160843655395	3.92128357823231	-1.7920059986489	5.91166013048059	1.32190978901202	-8.62381824377683	-1.26226466869753	0.807216954687851	-0.461811654975575	4.04983397803594	7.67329800063616	9.12610588233787	10.2514782616216	-2.06664801384376	-0.427593639373956
sub-10527	UCLA_CNP	Control	9.36210709617029	4.00105646962046	-4.31678116412081	6.75140359335297	8.52214293114702	0.463903953328119	-1.25781262892057	6.6817660592725	-5.069094693911	-0.0863392601697232	-1.07352253288729	-6.86272379469005	1.43684688955639	6.90532415509137	1.34939604947181	-2.4804152332353	-6.99605768604953	-0.766643214900305	-0.204333719842586	4.92618801790345	-2.99792501144119	-0.106456614229507	2.7281206770421	-1.45006594397083	-5.47318648831094
sub-10530	UCLA_CNP	Control	-4.5959790776539	-11.7754089302651	5.28773097162693	-0.0794242087797428	3.64688892258807	5.73012593963524	1.89546429997483	1.64763792463823	-2.88477626644424	4.2251008284682	-5.66386962464537	1.44700906812452	4.38138854063054	-2.46378100196405	-5.64247298225465	-4.61272136412293	1.37809619432438	0.188136578605442	4.82930180718159	2.41101023621416	-1.55629766847397	3.67838488309084	1.60076515027685	4.34619279585676	3.8539000964035
sub-10557	UCLA_CNP	Control	23.0641243178243	-6.37486289260697	7.30426711957892	-5.35589042514582	-2.40148406936237	14.6144523652528	-10.460600305498	-0.612107855076901	2.55854446916148	-8.64740295129638	-7.27223200160564	-1.24077571538822	4.54111851992325	3.2034624583119	-11.6372127053878	-1.9440515087804	-10.7275486761287	-0.0200725451091627	8.36774453084109	1.09584016410136	7.20179639391257	-4.96742980103267	-0.648058485719464	4.09186775825161	-13.7033565931884
sub-10565	UCLA_CNP	Control	-13.0421019427161	-5.00988369651755	4.24336263114542	-0.0302518410651145	-5.29335288122976	-0.817889343797059	-9.7371932608863	1.08126001627706	-1.26586370415951	0.260940038386178	4.74529375854874	-1.07407221414367	5.7388594222644	3.06884803276237	4.80479364483085	-2.13387515807528	-5.36644684540629	2.88863360983869	5.43981127080963	0.372936763704923	-4.26571415867065	2.37609265996308	1.60390595618513	-1.53374662248523	-0.210271525343521
sub-10570	UCLA_CNP	Control	6.79509048484439	7.46339997033639	9.02897271473623	-15.0336859082402	16.5368921852438	-2.49342070379801	-23.506629984517	-5.12253180537211	-9.86296657286089	-12.6330046466799	-0.263533895058362	-2.90862403397165	-12.1428653798386	-5.36485998769725	1.25445236401933	-8.58803775099923	-0.501032849938026	-9.59450536654346	-2.3895566781229	-5.01449976337532	-1.91779766851816	7.89344595801207	-2.09399124495685	-4.91533785076576	4.00211233533115
sub-10575	UCLA_CNP	Control	-11.3694319280018	1.4952994111162	16.5737785742046	-1.63154933658879	-0.400499753930593	-6.0628352351687	0.541333960231835	-2.94752077586077	3.2748869978855	-6.26981148776417	-0.743197313640241	-2.15050120942402	0.900040677218467	-1.79995652542608	3.01362413480035	0.662393040528187	-0.0274051647166364	0.872400221700787	0.376344904265823	-2.3501179510624	-5.19895345597566	1.20957252728735	-2.61391854747587	0.399190810943249	-1.35222743842766
sub-10624	UCLA_CNP	Control	50.7388641250523	8.80737196080699	22.9539933814607	-12.261015396049	4.47165742236289	8.18811418592482	-6.92085186144003	-5.13137647708039	-8.6094185674234	3.89370783369138	7.63717988516639	2.95135104400972	-15.0967794570078	10.2732512387825	3.19940577527951	11.0658867721119	2.80296543600817	11.6054517458361	-5.5130220749088	7.43463511526388	7.63483506592743	-7.45305357606241	1.35464139746455	7.7889490811576	2.3256633371093
sub-10629	UCLA_CNP	Control	-9.77833231444973	-2.80299206916714	-1.49124981028668	4.62927965584866	-1.6492932748607	1.03205494099095	3.16880367162954	0.640292638235769	-2.95667994884349	1.99413801083114	1.87882509826495	-0.015366805689518	0.976806041930195	-4.77570004727436	3.54319424532552	2.22169538430138	-2.3809795772078	-5.76621411766171	0.575247238739899	-1.45976652809422	2.53071806947734	4.61200468381371	-3.71381392920805	2.05523641110235	0.755749009010276
sub-10631	UCLA_CNP	Control	-5.0007456321476	-0.849414725877867	-2.07177101771944	2.1983785759417	-5.38693540455428	0.0661429323309265	0.891045172249806	1.85632870757188	-0.387244621693722	-5.47157989170979	-4.60718389262992	4.26532798136516	-1.97382030498145	-2.04712101105022	1.63079211808321	1.65314676309959	-2.01001035173118	2.12710046064507	-0.706328196189601	3.14833611231131	0.0718466649819534	4.82191023412664	-2.1347806654759	2.20617886040989	5.54689103100436
sub-10638	UCLA_CNP	Control	-18.9800936438102	-4.5976165264825	-2.32562988100421	1.8595842126644	-4.66591022977181	-5.4312253586823	-0.635232591465607	10.0808470131937	2.98140944822699	-1.70419206201234	0.460936225935623	3.4908976541791	3.64761174599946	-3.12978614971584	-0.179396138831707	-2.41920912194681	5.49782064509608	0.918153441312625	-5.94213885754142	0.1370773952174	1.7748536720134	1.64527430437832	-5.25489971834465	-2.27858006007399	-6.9875346600988
sub-10668	UCLA_CNP	Control	-21.9192782665578	0.0369645969057271	0.285423233287822	-1.66871960877497	-1.74869571778994	4.50809212469312	3.89942241928874	-3.03658450922528	-1.91508287947306	2.65922884873148	-6.92616548163314	-3.8493227063059	-4.42810994083586	6.10525863518281	-9.77639508434877	-2.23108377142168	3.6366979708116	-0.856787478912815	1.63877222009079	5.14988638738742	1.36852082591984	1.03794200977735	0.358600039922472	2.76876011121888	1.54995606467586
sub-10672	UCLA_CNP	Control	5.20527993616381	-6.93046359021867	-1.15788033872247	-2.83295965850246	5.03275087817909	9.67548384801078	5.01300195115235	1.91214271700677	-4.33983197709307	1.79285246426642	-1.27289703583219	1.94740878822982	1.72495288134719	-5.18359708428625	-3.67350243801091	7.0832367936935	-0.199690231214968	-0.609865499544318	8.15032371098133	-5.42607880299576	-3.34247908146995	3.31235956032111	5.99713240413793	-3.27013284737652	8.2097310544724
sub-10674	UCLA_CNP	Control	-8.20977119580111	-7.23053105021979	5.31371800013837	-3.39201718639245	-1.38612898791638	4.75816816472849	1.83102238189543	2.93331186436927	-0.777250861206437	-11.3222034069443	1.99061256433534	-4.39383673139699	-0.39403409052806	8.20440354190623	-1.09710404748385	2.9332642057667	3.25552981438043	3.8303617084148	-8.90938069351511	-0.917225923022874	-2.4685914944158	1.72798654325422	0.0416080026649892	-3.40575013172738	1.89722956953776
sub-10678	UCLA_CNP	Control	16.4546514776598	0.214695636472705	0.491506594734259	7.32680659212648	-1.62796443808676	12.6362155353961	-2.78667859776663	8.73775056600452	-3.23075299241641	0.0715963034922899	-2.50907967387026	4.8798948364443	2.44035338080641	-5.40985008730017	-1.98121714673411	-1.3380052521515	1.16961787555461	1.9615648008191	-7.34851279743964	6.74750577565617	1.37648657158507	0.458760652004276	-2.39041767810382	-1.69514368407403	-1.46896598261631
sub-10680	UCLA_CNP	Control	-14.7059831560869	2.5129804556449	11.0749675589498	6.84232912306161	2.42144668900056	-6.25901472077556	0.386504331074469	-1.50922909879219	-4.49961236674487	-1.03191282620445	1.8417872420582	2.17627022742982	-3.04049882125775	-0.853487811536351	-1.31729601174748	1.28567094102527	-1.60893416439718	3.31644968951917	-1.39025766603026	0.476758020856503	-6.05701535178289	-0.218273826537171	-0.415289946292814	-1.34627037161617	-7.45686852309906
sub-10686	UCLA_CNP	Control	-14.4039086897248	-4.87296845530485	-1.57803868443478	-9.97829372553537	-8.75080660841137	-1.82828060323714	1.68627768948285	2.05525236510263	2.36724416534202	-2.15957282864122	-7.66832872535483	-9.2260494727733	-8.3542056990065	3.13664412423313	-9.45239504794374	-1.20933779269558	4.74910778595712	-0.41856925024462	1.78567358913747	-2.64652243292253	4.56358737135774	4.03433542198137	-0.907022753419112	-2.48798177221457	5.71792939519693
sub-10692	UCLA_CNP	Control	-0.15380800488166	-11.8327495846307	8.54615665143923	-8.0096816548597	2.10697577286185	0.990608567016361	2.63855027392544	8.39409644325882	4.0933677712648	7.25637044477911	5.72679439867274	-0.68408420001388	-2.23530213697549	-3.59187702814899	-4.26745671886517	2.74292555794452	0.173315442329175	8.40678336790264	-4.69129325398051	18.8430676997034	4.97787228796056	3.69061370928385	-5.19533833721575	-5.41509564735584	6.18108623654267
sub-10696	UCLA_CNP	Control	8.87040124221633	-12.497489851838	20.3747121878309	-3.16109452372521	-1.59171395452766	0.399492790492986	6.21113939772233	18.3740783126513	0.54008038884668	-0.0285115476040653	8.08352665552133	-4.75770925965341	-6.35210431078881	-3.95508697908051	4.11549110705603	-2.47958016185633	-1.99451566667902	-15.4334254405347	1.24893434077872	0.62052790362188	4.89409702047466	-5.63415644757695	-14.1135043782306	1.65173217302308	2.81960020451858
sub-10697	UCLA_CNP	Control	21.5332365611546	-1.22599355745557	-1.32459729459813	1.68425497658243	2.49536919840785	-5.57954435983973	-2.99853869570541	0.558674829738714	1.41844467753998	7.28515024983815	-5.38141252412277	-1.97251783753674	-1.47962072504844	-1.43085108326674	3.93438273650939	6.53848526198508	8.83622159476531	-3.20351704450328	-8.89556450546274	-9.09166163157043	-2.117470696944	-5.59555840514158	-0.325530923681289	-0.391165351852872	0.0700507721661118
sub-10704	UCLA_CNP	Control	13.7643366460889	-8.25019224684562	4.39522305043298	-0.957198645598977	7.40710118318982	-12.6136780350045	7.50371832943256	0.785659312576039	0.87492733064388	3.146929986949	-0.888006506907921	-11.1279769261178	-2.49984411137681	0.996247238031638	-1.32914229448248	-5.52833817477585	-3.49922124287907	11.7283898191267	-4.13960346394249	1.79488799982535	1.71213231172141	-3.00215308305546	-1.35042305780738	-0.877415053283941	-4.83820022633817
sub-10707	UCLA_CNP	Control	11.5558755555062	-12.6357360814093	13.5718060060638	-5.64850685390488	3.67024772549669	-4.64920399508794	2.7227407762278	6.55506828475904	1.75670723888184	4.04722847348812	3.74646753682592	0.0207957599476151	0.472082898746191	0.0574779384084092	-5.12689239384845	1.81359975628795	10.4783698901843	-3.4351090805914	2.92090243608676	-0.40039717557528	-1.80455854057559	2.88341528473862	-1.81373294321446	-6.16775953808722	-4.39950678543624
sub-10708	UCLA_CNP	Control	16.5566455276658	-4.6681313629334	1.15915203878151	-3.9502140255151	-4.04254311334526	-0.426822826699607	7.99556996141906	-0.259580905721145	5.62607979250399	-9.076263639633	-3.1216338679231	4.06466213882517	0.0957969771907149	4.40497210079673	-0.896432385565663	2.38033538488084	-2.27690260512213	0.453639001750825	-2.05336387240423	1.17171155628543	-3.7275052418085	5.4113239040705	-2.89381168856282	-1.49972250713282	0.599457243179191
sub-10719	UCLA_CNP	Control	8.50053172638804	8.40618833135298	-0.391198738215505	-2.33548634851494	-3.72924213301929	-0.341515814387772	8.46011358818334	-3.61279587980022	-0.254199455372317	3.83748380650718	-2.8205219872032	8.94403941279759	-8.38556557509823	-5.17484058415017	-5.58192136084311	2.43929787419781	-7.98986035635662	-2.47167588357052	1.35131079272454	-2.89127406778026	-8.03602501408568	7.53701918508984	7.7471860812295	-1.11286500900703	3.24745675737957
sub-10724	UCLA_CNP	Control	14.7980460079073	-8.3461293504497	3.18297517457479	-0.140526914402919	2.14459764448645	2.81741592280221	-0.210765198872599	-1.91711596533521	-5.95416882641012	8.81976704644762	-2.37325881609589	1.1507176633646	0.434505583846551	0.810911707989639	7.38460451911402	1.54595386901307	-0.339553265806749	-6.48323070278522	-2.59191320641856	-2.73545195269255	0.148234031670396	-7.16849973098013	-0.781824110177741	0.272865058909724	1.80266789291492
sub-10746	UCLA_CNP	Control	-11.2803228483726	1.51883574284337	-3.15344876858609	-2.09257611891981	-5.44959677287758	-0.386926864827577	-5.39131945008465	-4.4846276778437	-2.16316563856644	-2.90482390752283	-0.74175360205789	1.25907656116783	-1.27715405659078	1.91830326094093	-2.41457782851468	0.304015410178304	-2.90173368889822	5.62167011371183	0.732558527205964	0.312463320593338	-0.978373901361008	-3.77343433265534	-2.8635567549067	5.07941509581864	-2.38460237895156
sub-10762	UCLA_CNP	Control	10.271620783895	-18.4907736296007	-7.89125725834739	-14.4023732562656	-4.60499808052285	11.8284115488696	9.82713750190672	1.44882621406323	-1.35245798514543	3.27168031055292	2.14058917521478	-10.8557265052837	-1.01933826049615	6.02101952219988	0.978535548744078	10.621473729589	0.558236262049619	-2.0600267447312	0.810581396885087	-0.206150382347305	4.00183075990983	-4.47374494356596	2.87826100860348	5.71184073492712	-0.308615968316591
sub-10779	UCLA_CNP	Control	-5.90915291725695	2.87776208475054	4.25030680488007	13.4303459689873	-2.71790389027369	0.000378565560632275	0.383514590156277	2.10474531677229	-4.68307901492926	-1.26203533282873	4.72120916113875	1.17116907289545	2.47792105162499	0.540829562084559	-1.30399643931684	0.191678319579446	-0.214086531310686	-6.11591687862774	-0.400785117980198	3.93645030172844	3.19981579363633	-2.6543729214668	0.453718613893069	-0.54448755359512	3.1568991136044
sub-10785	UCLA_CNP	Control	-19.9401257666205	-5.03842044592608	-2.01185857508271	-7.24998042806077	-4.40637051714095	1.34021108213265	-2.4657985613962	0.93676064907203	-2.72001877565224	0.598938955008542	6.52926517534235	3.85200827729174	-3.48962520469602	-2.23171762013226	-2.28027284401457	-2.04956959836513	-5.60817873921496	6.06332305582517	6.580537512005	-1.22755423560098	-1.67928112236626	1.0548560212459	-2.06628392389955	-3.88083045908319	-0.568616734755959
sub-10788	UCLA_CNP	Control	-25.1265662984107	-3.69388123413664	-13.6452186634996	-2.45403227932774	2.67178558351643	-0.743180507800179	-4.9154903649956	3.42215369088531	0.881388048350927	4.99275425335106	-4.70032209411814	-0.0919144495062341	2.31325639543767	3.65298867503389	0.691132127226025	2.81372840313229	1.96082955434792	2.58300973346198	0.610660291596008	0.786260351609545	4.86644177594968	-3.61865184117091	-1.03536805982857	6.5655890793839	-4.71349362488203
sub-10844	UCLA_CNP	Control	5.58604879451507	-7.637441869211	1.62165691829278	-3.36078897181382	8.81552850842887	4.73261316438446	-4.30421189096936	-0.171187766868639	-2.38687538912201	8.45656144486411	-3.62634101469437	3.70623091651218	10.0690752347093	7.42138871026244	6.0012281895249	-0.296615522910274	-7.12935057960309	-6.85659542750109	-10.9064118933395	-2.77127309500315	-1.71626171155224	-2.33085731005945	0.977211200715522	-3.02180449932735	1.95494421156438
sub-10855	UCLA_CNP	Control	19.7590705123392	-3.90286870284741	-8.2742060486803	2.08149686535409	8.74489188562977	-1.71959080860179	9.15190322268425	15.34594556445	-5.92442928631693	3.34330883749608	-10.214869752991	7.78083664222471	-7.79736028483073	1.25686404660957	-4.82774027154965	-13.0337873221704	2.00571540781394	2.25295111625832	-4.49023458485586	1.27129613738488	6.51815550011813	2.73133502535766	-5.24923624670606	-2.41399814903144	-6.56101353882372
sub-10871	UCLA_CNP	Control	-8.59120442861228	-1.45065548092056	3.16610164695658	-4.80425755019041	-0.700482680728917	-5.32003286892667	-9.73232362442781	-2.13586183285582	4.39278301078128	1.72982042110149	-2.73680924290897	6.81908108235448	2.09517305575472	2.77270379756853	-2.04451308615449	2.59634691294526	3.33634898661588	-5.06511661869807	-8.28589813210484	1.54874871999661	7.73311202898323	-2.68424020646405	2.24277168085901	2.93943013965736	0.391219023244892
sub-10877	UCLA_CNP	Control	5.06537154527528	-3.19973734175548	-2.38254899102906	9.44473628096186	16.3991975666291	-4.79620134263142	9.14231553807349	-0.447476698700885	1.72969677013791	-1.49074970068377	-2.49078993564395	-1.75169365817782	5.19261608860382	-7.00579902739679	1.19467854913566	-6.70517571991015	-6.59141612090941	4.71759698470655	-5.55809206095029	-3.08257160923729	9.7012984420806	0.343159809252918	4.80854179426845	-0.654610592729713	7.75797951766214
sub-10882	UCLA_CNP	Control	-14.2191539937913	10.9251085700431	3.6808764541303	-9.66716151068113	2.81731256256359	-8.50948341951281	5.93765685562356	-9.71750542181865	-4.46341850515042	7.08119238600043	-1.68844647337266	-6.84531707558822	-0.57643470406821	-0.0158828134878477	1.40125222569729	-0.459219148332406	2.50965009895593	-3.53325767475441	-4.04667447808294	0.837495028992921	5.60110433082676	1.41615501127333	0.351673926813967	1.8174712023056	-0.58851674784388
sub-10891	UCLA_CNP	Control	8.59535889495676	2.65570944568931	4.19430627015319	3.15565058167988	-1.85278874009494	1.31360590916904	6.75319236891197	-11.1304563535381	-5.77325804064221	-6.51831204749257	7.41042859883354	0.914400483018131	-3.16500413955206	0.0578141232861736	1.86656833953467	0.613810140523175	-0.638771737010617	-2.44207524803754	-6.28844144205433	-6.53876470662006	1.98457726742617	-0.827824657283367	-0.17772312537929	6.66002022085981	2.7621259149653
sub-10893	UCLA_CNP	Control	23.2911653712304	8.03775592438693	-8.62935605360075	-9.65833172414633	11.172293440004	-1.53022568176883	15.6353085687306	-11.0802510873812	2.80628066917585	0.241049462441016	2.80375797582604	3.61498788635512	4.99681783944769	-2.00936188073541	-8.91110247821682	0.895223891635012	-1.02987811443706	3.2791402869483	-1.63099231689324	-2.92110768317361	-10.588737373553	-8.07444259144691	-8.11935480842373	5.62115708205826	6.81489427546877
sub-10912	UCLA_CNP	Control	-18.6128350433005	7.30859220594913	0.775245849294778	14.7524139781789	-5.5808023887019	-6.95311994625601	-1.92252335086172	-2.336055475463	-7.81611973734699	4.64039424405626	1.68796906258134	1.56867003296198	1.23359087555268	0.0756185630561749	-3.08791239056685	2.07108733333019	0.208859139239229	-1.09500191367309	3.45966826951157	2.19840665896742	3.99831048491303	-0.0870514703974317	-2.89960769534513	0.00791155199571954	2.23270584699736
sub-10934	UCLA_CNP	Control	-2.50935782636473	32.2323925666304	9.86400740054058	1.0449830017915	-1.07037527468901	10.4400092741786	11.8055056247758	-5.22077953699584	14.6987757330461	-6.08257942505809	-7.40677799398165	14.2755568152091	-9.82989482161438	0.297164691236753	19.6994189616663	-2.01489824442604	5.05121744047069	-4.91395311030711	4.34311558752572	13.4554432220501	8.37332658735271	-4.89790126644612	1.96309161794758	-7.15891234327417	-6.75707437409353
sub-10940	UCLA_CNP	Control	-24.1476719285664	-2.31289162876539	3.32327005955781	-3.0574648810081	-1.60107186825534	-1.63294006149749	1.61018447006047	-3.94065484393706	-1.15259066520497	2.16764033807036	2.90773887540477	2.03242982660997	-4.30368773910138	0.417165140553452	-0.491189397280736	-0.986281194538379	-0.519004834581592	-2.18137590091551	-0.887242140937235	3.61420841319327	-1.0975272157115	-1.62435637132821	3.47579326031502	3.63899928637123	-0.291671377266775
sub-10949	UCLA_CNP	Control	3.0240596682318	7.8498936981227	-0.638249759571126	13.2420406315407	-0.725498501792462	2.2319682398834	2.59450373141695	2.58982462875818	9.88271878560078	-2.06467236270316	-2.48459645377367	-9.09533370875134	1.19500713648586	4.99045033932313	4.27430124429952	0.313296814835522	-2.01832678454021	-6.15417021213373	-5.29196662793589	0.442373462271969	-8.26280341637922	3.07643285468832	-4.92349674162909	1.16819250355925	0.554735038938906
sub-10958	UCLA_CNP	Control	21.3397259177578	0.547835304930874	-4.20057842282683	6.79014782032631	-3.42483474772799	2.0556089752399	-7.78297164194893	-8.08157921286501	11.2576080775437	-6.65560678625511	-5.20845398117296	-10.1090036386884	-0.693341455071145	-2.48533938238161	0.943557371562576	-2.26293726581559	-5.62280288190803	-8.30244627887431	-2.08639193167767	4.09741688733214	-0.683201609691805	-5.27439045308772	8.52117816905407	-2.34866433017651	6.89600164745932
sub-10963	UCLA_CNP	Control	0.102113361282224	-4.41564020986461	-9.33282911267764	0.657802874200494	-3.02539031118984	-0.898978743734379	1.75131545640212	-5.01660789197747	4.52197783212893	-9.48826745476737	3.09109690008708	-3.47511951055584	2.38321307835175	9.94383557573346	-3.62403101303882	2.03396931006748	4.77493912691584	-0.903453039988868	0.232401927553402	5.36308353943648	1.51919739118589	1.21907642053878	-7.80800528673519	-1.65453767447188	4.43727660650766
sub-10968	UCLA_CNP	Control	23.3611754441917	0.545543412698875	-8.88459768711921	1.85490065036818	11.3568363153785	-9.12927098212213	3.05814928720934	6.55564639051793	-2.16929043135346	-7.47369148789462	8.99718201087425	-0.685573017113067	1.11789565304759	-4.64474506997279	-0.155964316975483	0.200502897766386	4.99971410517496	0.0142856756300781	-3.08700933820887	2.84600352688264	-0.0999970463834384	1.39752866218795	9.17926791251771	6.1602290123588	-4.17550470256661
sub-10975	UCLA_CNP	Control	21.3576552180334	14.2706510068847	-0.672241900212502	-6.36791679066026	2.3442300095883	-15.3172291655336	7.32956091446347	-2.8815046787352	1.27593017473643	3.58731387015448	5.68324360044902	-1.9365879166596	3.45117800936255	-1.55600609434098	9.69793434428813	1.45536242248585	6.86719654465888	1.97030319037977	8.14894949275006	1.51248617696706	-3.02122994325189	-3.77523090932562	0.909960896765954	7.82522269736752	1.81192378938276
sub-10977	UCLA_CNP	Control	1.10901472951924	7.17466488287255	0.727233276053473	12.5646191364445	12.8070617493897	1.17426857258126	-9.48252208982844	4.16050380923398	10.1445009139056	-2.95942005515003	1.95596632050776	-4.09338201133921	1.0193993338485	2.23841173520678	2.62872360831886	5.16164888685907	7.35506594803987	2.04210518606981	0.0850804023769408	-7.89267292114425	1.17357344538995	2.43277825497422	-0.485936847697329	-4.33596355171703	-3.18219739718269
sub-10987	UCLA_CNP	Control	42.6105995610829	-5.4094452582588	1.12248515549608	14.291943410315	-11.2251890049166	0.799316931224817	-3.01342663688086	1.00721710106385	6.18035373369075	-1.15246943896876	-16.5548027704138	-8.82628236853782	-1.30931379981892	1.46393562564669	-5.09088903072056	-4.94102399726494	7.09602045940755	4.98556989727839	7.38200977152514	7.76830042348925	3.25956605654047	10.9486609170801	-8.78389901399575	7.66172760494956	2.11606995266002
sub-11019	UCLA_CNP	Control	-3.02022912275043	-4.48926690702379	2.38761005586287	-5.17422848593423	1.66330031605607	-1.47944681682813	-2.08623902485217	3.24747833667316	-2.45097647894055	1.4706798512486	-2.36732150567698	8.45820005928535	0.31550000800955	2.26060463136907	-2.54850857452107	-3.21929165400451	0.0168248429685988	5.21033311636943	-7.61807335920058	0.980644302432052	-0.332185348005303	-0.030409949169617	2.91980224066013	-2.97452513375603	1.61574483257363
sub-11030	UCLA_CNP	Control	-4.0404189545247	3.48066630500877	-5.2878970682739	-4.19370112217154	10.5433384451392	17.222953858433	3.55544441259268	4.1045662628867	2.99360352069488	-0.358585865932695	2.63998684142476	4.43738114202247	-14.7312897846383	2.66509661968676	0.00446257711373172	-13.7346170800416	13.3454617288962	0.470066088462434	10.22387594468	-0.818865831337225	-5.99058462326562	-6.6219526475218	8.2341472071457	-4.41847453966855	-2.78762611547593
sub-11044	UCLA_CNP	Control	23.8999545989574	-6.77010742758188	7.55899082615818	-2.18848417677194	-0.987975215394279	8.53531315330454	1.23302757269205	3.92728833507011	4.46707269274345	-6.35187264212708	1.12891340896475	3.29878486717975	0.998126041046924	-10.1011288795018	3.91575224785661	6.15275607070104	1.20967926684883	-3.71816221428031	-2.34762689837848	0.930848071310343	2.0300121734513	10.404794983022	5.60604790182253	3.64726986902618	1.62606910539509
sub-11050	UCLA_CNP	Control	1.24598814445717	9.40842774092385	-5.21910176512366	3.27423731168159	5.45427314462204	4.45389797039519	3.3100466569044	9.25606969348426	-2.94705424260161	-1.22819224682024	-0.551197799548676	-1.80640014980971	1.53401776907997	2.29995427300864	-1.52931659905403	6.34963903487467	-2.61195708442257	-6.05612478228019	2.34670588073766	-1.13024285499611	-4.53048475072139	-3.0599760348928	0.77526861922711	-3.55695524241651	1.8032413653497
sub-11052	UCLA_CNP	Control	5.13462691780491	-1.29847191472956	-3.06657389998361	9.29481371674772	-7.54908619424424	-3.53392374364773	-1.67647660585405	3.86983555089055	-1.52424443741884	-2.818355910766	4.50037826883876	1.35169857326304	2.10846775160849	-4.04979691594852	-0.64140474529232	-7.05983144070425	-3.20322518285715	-0.389997131910168	0.761482756028704	2.38194511245791	4.95654069221922	-7.3837021803765	-0.00949266532649145	-9.93470417932554	-1.84944103160619
sub-11059	UCLA_CNP	Control	-1.43658830457971	14.1854606283928	6.14827008610358	13.9377309734317	2.81080881284898	-0.313415596784071	9.45044875071358	7.46181529268141	3.74273458886984	-0.810882877449022	-5.77096826183255	-1.7137287506246	-1.38264874820921	-6.33744418439814	-7.68946396825938	-2.07473386096969	-1.46108205617773	-0.345115294079561	-7.62211697759869	-2.49558647755345	-0.0652092927487986	-4.58093587730416	-2.14937779926306	-3.47318805609483	2.15258459307994
sub-11061	UCLA_CNP	Control	-23.4607564731135	1.31728958166488	3.15002551274833	-1.09491239053223	-7.27179491763603	-7.17185645676709	0.499899258167869	-5.65695471984162	10.9348340622049	9.26718643773119	-8.46287021957296	-4.85946833683059	-3.93061498526684	5.34419639777239	4.46379913915034	0.239510956031329	-1.44955043806332	0.2494639292389	-4.0960603067167	-2.44427351534032	1.29487779435006	1.21574638625122	5.48534004798264	5.21357110248029	-3.28372177883862
sub-11062	UCLA_CNP	Control	-21.9247592624515	-0.354280635163299	7.42300132704152	2.39529959211756	7.57354188106825	-2.23100471850239	-1.22023516467706	-0.836228976210123	0.377443127701914	-1.43093373518749	3.59593015065961	-6.05430538225646	0.0580100352483531	3.15688774548457	4.4312141307782	2.70986237919886	-5.17095310100241	-3.36908499961033	-1.73914367399712	2.18320136339218	0.214673684947672	4.72881580797033	0.319382879552772	-0.861309369590621	0.366019646259767
sub-11066	UCLA_CNP	Control	-15.0239123916065	-2.35374298888218	-1.37623359509858	5.33808868013543	-0.424159033875482	-2.86006036451201	1.54945959062504	1.27705016990673	6.75701746698038	-1.85266576721515	-1.63157674055602	0.877126409768728	1.84991171247476	-4.27556160110425	1.8516331521069	1.98111409812635	-0.119566672267468	4.680128278584	-4.19675572528533	-2.03952183028363	0.112424856558576	4.84623943621285	3.95627642277637	0.404567571082677	-1.17660742103969
sub-11067	UCLA_CNP	Control	-20.2049648349711	-1.52613706721881	3.88473911187683	-1.52527691545272	-5.70655593485253	-4.46190987430171	-5.54649718670437	-0.393318441245192	-5.65446365337658	4.01090720575243	-6.76930500933515	2.47467746417691	-4.43416166356815	0.753028805878513	1.88984431221751	1.72740092485069	2.93116622966101	5.98346756926606	-8.2868996727149	-1.87274681545467	6.21318303061932	0.325344402579592	1.1957986066701	2.13137001791486	-0.849093638268211
sub-11068	UCLA_CNP	Control	-12.3749891634838	-9.31528039232851	-12.0917507022597	-2.57759549442783	7.35005904597075	-4.26661935855042	-2.74707055382599	-1.25309835816224	2.51559663560388	-3.49667832898989	-4.01556164924539	4.74090358239144	0.278803494557209	2.00717946055314	1.74577723014217	1.53569786287325	5.55334817641106	0.304209318231357	1.56866742695871	0.49465469662889	0.536433868535415	-0.627023361708647	2.404285361171	-1.36105286817234	0.730718311274236
sub-11077	UCLA_CNP	Control	2.39955226561801	6.85011595848427	-3.85719209675569	8.1366680919841	-11.1303474102756	-10.1437843450426	-6.97279263576068	6.35204739990935	4.09082960895345	-0.899285037830202	-0.80781208657463	-6.24324968126487	-4.89252734218538	0.320190311829769	-2.27985078716246	1.05468417825192	5.32621819902187	-0.773672064476299	-0.453660176414055	3.61714285946756	-7.19510527284508	0.438610693682603	3.91600445507425	-4.71949860401097	1.28696528218506
sub-11088	UCLA_CNP	Control	19.2598692253846	-2.17228546518578	8.90549400451042	-1.82060681692971	-6.35355100732699	-6.41960320729005	5.5325623064943	7.3754121132632	0.396989595013669	-2.29287149768846	8.80372963439228	1.45121426665552	-1.95375111669999	-2.99780438662463	-3.97796248703183	0.0682270776247206	2.69919866198727	7.09235462502918	9.86080871022488	1.50811355486034	-0.0675686005511395	-0.0368187212645337	5.54263127837052	2.24564836362995	2.20830399053883
sub-11090	UCLA_CNP	Control	13.5762364677818	-6.69977279259866	8.0228357344274	-10.6975718308612	0.71495702812032	-3.91547564863401	-5.80625681812014	4.24354996258044	2.27915642732802	1.04504100055755	-10.6485330160673	7.37327256210533	4.06097177060959	0.135471884774174	-8.10527564080252	-2.43796340951676	0.123559220718853	-11.4999434457766	1.01155955704348	2.23153083862176	-7.43476621224725	-5.89048281612251	7.4924000998729	0.90296498944955	-2.79594960498052
sub-11097	UCLA_CNP	Control	6.12569653744849	8.44974847773462	-6.53509146483503	1.15205621605097	-13.4264403386717	11.3648281860937	2.68376495611458	-2.50344524503428	-10.3580771133036	1.61031861337963	-0.330856630722711	9.38040525964513	-0.371537863519151	0.914867681912493	0.182671068014307	7.09781915143355	2.18681149183115	-0.323399853967087	-2.8219096351812	1.3710509077663	0.899897392370162	-1.29825995562808	2.21946603096958	-3.26142813588661	-4.1141107807281
sub-11098	UCLA_CNP	Control	-18.2564911503802	-5.15175597931552	-7.8068355066684	-3.37036121757276	6.379025928874	-0.693732958687668	-9.77559262508063	-1.62982295121649	5.83973881668971	6.96269537050705	-2.49064127787569	6.42779095908216	-10.1939872908321	-4.00346787410762	2.39530909213322	3.39807107547627	2.36018216839156	1.54183546816332	1.3728443601528	7.73561029725699	-2.73014110532825	-4.46435822589764	-8.01245700722725	-1.5435079783383	5.02360186531378
sub-11104	UCLA_CNP	Control	15.6236485509651	1.40643165384169	-10.0944208299609	-4.31647860228676	1.97777923176992	-14.1840973720953	0.437521958415029	2.13377642013592	-2.20857445488153	-3.67113430405972	-1.10513858891083	-0.122100188050838	-8.47144406910401	1.18950505320431	-8.44984286595897	1.34949008583597	4.07305687027064	-4.90751171738523	2.64059303132071	-1.49294610415566	0.111305568627671	1.45624158586469	-0.278976412663956	-4.12449369074399	-10.3811247250579
sub-11105	UCLA_CNP	Control	-7.53735119727044	-7.38313316792818	-3.15708254748018	-11.6032859157891	-11.8549731268509	-8.06407266027694	5.40441774290054	2.72541431295111	5.62473567319202	-6.34616219664365	4.56423202448569	6.73019103987239	1.31598580697675	-3.20072453601064	0.670661756435535	-4.05641620766859	5.79299827320976	-5.51413339196113	-2.60544619667413	-6.77648009191884	-0.263499488499377	4.88685737517562	3.79908843618729	7.88117762222896	-0.4072195477975
sub-11106	UCLA_CNP	Control	-3.15286809289809	-0.758762696638623	-1.62397819536679	-2.30323264416285	-5.96269585563504	-7.35441967729991	-4.21228850340107	5.43803736120464	-4.90297226669616	-0.873172685937797	2.16403238613634	-0.579260705389063	-4.84617063993917	1.50355800579274	0.359943714248009	1.36077797120747	-3.52173195465148	0.757856269309613	0.882111557088195	-1.7984758426376	3.63966008950165	-1.93238978088071	0.20615297018219	3.69187155158524	-1.28246084282929
sub-11108	UCLA_CNP	Control	0.996967733680414	-5.83257712441804	1.69420313010239	7.36315833335688	-5.78728338921911	1.88183067693098	-1.60461468648338	-2.51254949148877	-1.98528429254143	1.45091165831988	0.0508391175469815	5.09152035793849	5.74166702298529	-8.21670636855909	-4.15426235560333	7.05972530064166	-0.652454133341033	-1.97925112786953	-0.206423038237204	2.20384276183369	1.1720948363767	0.355867670445782	0.749569304141894	0.691396420712762	-0.946646855496583
sub-11112	UCLA_CNP	Control	-13.4863007330862	7.58572643977049	-6.89077366892449	8.32510882607851	8.35546245594028	-5.17910977874308	1.11577341676974	-4.60651063150778	1.07991154270952	-2.6779171993376	8.31919291003484	-3.58263100087921	-4.61195263997166	3.33945375073293	-1.94746609025839	0.713223176542662	0.507084789518984	1.48319198444121	2.40769830482188	0.259762902474431	-2.29376648332452	-1.18343047932223	1.21936295873933	-0.631157357511976	4.97911636444478
sub-11122	UCLA_CNP	Control	0.711677348274898	-0.315257109018652	-16.6693664566324	2.13312741753122	0.79443848734102	0.210944314826603	5.08545045760955	4.01787585336185	-3.05286593191342	1.26975467959826	0.623706092446471	3.17760286880075	0.684434939054798	-1.67157093071837	1.02986990952234	1.82096133971162	-1.53088946539303	1.69871663130206	1.7342047189974	0.606800510304027	-3.05520285861271	3.44958577466958	-4.92801133573684	3.98592916929454	-0.00460694808837191
sub-11128	UCLA_CNP	Control	-19.1318375342982	-0.934805537719684	-2.136509933177	3.36481263349437	-0.693393269375007	0.0379018109943215	0.659201268338302	-5.3159819287261	5.76932516289008	-3.84704830866535	6.30540546835696	1.58389758012424	2.69147299050968	-0.660954365940108	-0.961830969798016	0.424090158218417	1.87628140221064	-3.20144541146985	-6.89638472706448	-3.15393477218686	2.3012524544069	-0.169765797914286	4.44584822229308	1.83086476524521	0.204134077391986
sub-11131	UCLA_CNP	Control	-7.44763490728406	-8.5196670641568	-5.50041309061488	1.28962389643265	-0.344883486715452	-3.06832438408312	0.192510189565409	4.42086653749979	5.71288284320082	-0.393901469755172	11.4579018952202	5.40980815303771	4.90772592347533	0.21402490728137	0.317218957387351	-6.64107456244014	7.57241467606311	-1.0043120080597	-0.300242911948213	-0.734254469799115	-0.921925029820883	-7.18400440034	1.50891584286563	3.4733557884301	4.25298759777588
sub-11142	UCLA_CNP	Control	5.93362418037185	0.832420214267559	-4.67469704139463	-1.54655924003318	-2.49442007381064	0.1402973790696	-3.35127714350647	2.28740913926952	-10.5968055538586	-7.84576960108845	-1.27004251962792	-7.65413417946563	2.06087626463271	3.29948144330839	-1.65470978107632	-5.85490646319865	-11.7810176635531	-5.05407535190995	0.0226564110773063	1.54269911786582	1.03320430067651	-0.698908249326521	-1.58780896948731	6.13381525403927	-0.760079600814053
sub-11143	UCLA_CNP	Control	-0.613156966166715	-8.61767174083083	2.81544591287307	0.675874959965317	-2.64181093281638	5.02792105510478	1.84700452245463	4.47555802406044	-0.112643935339558	1.99521109133792	-0.137837074773032	-1.21007465077143	-2.83668239100778	-6.52903015203386	1.07520874735341	-8.9229277740158	-8.40054779251606	7.0734848357373	7.26209121884605	-5.82613612513497	-0.0622465341351786	-6.05682714708806	-3.26711627285158	-1.98305774651509	-5.60832731489254
sub-11149	UCLA_CNP	Control	-15.7083186625873	-1.24672773678642	2.28183102473405	1.02948417864256	3.38972213937936	7.30976608977297	-1.40947534714078	-0.321148148539705	-4.35138441844063	1.63939108983783	-5.60370071551649	-3.35363011896866	-2.8802317744832	-1.04838030269503	0.800992779442136	2.18933963027778	-4.16909704155108	3.92986169921202	1.33852145205456	1.45154923914983	-2.9730004098663	-2.37307131140049	-0.728360454500787	3.56157573198496	0.368679279694707
sub-11156	UCLA_CNP	Control	16.4683534562592	-4.4600410376963	-1.6012289118695	0.990667765068355	5.69743859571709	-8.86142371072968	1.6014623563871	1.86452504609695	6.20112507951232	0.717119000336599	-1.35891797308128	1.92593575766842	-10.3835940187605	1.72129941311895	4.31690919456373	9.03289971824288	-5.83330250880404	6.08916957915043	12.0984088716357	-4.07719397872638	-9.010936649	1.06807274283008	-4.64528140956501	0.36007231696076	0.761738071304944
sub-70001	UCLA_CNP	ADHD	-14.5678592123185	3.71244644866791	-0.0758678412986705	3.40610019812654	-5.56926136286762	4.9656760090043	-0.548929628857269	0.286393647399932	-7.63652309657695	5.56042877791636	2.88186902581976	1.10572800221746	-1.698781449066	3.48096086636354	-1.53372532414525	-4.23200472878938	-1.49424192909117	2.54051136058295	-0.0518460378416342	1.04566296802851	-5.65773648737248	3.94524850002103	0.676409189836497	-5.07152111440782	6.59155747752226
sub-70004	UCLA_CNP	ADHD	-15.7825580372259	12.5145494012766	4.64072561323372	5.26542203132828	-2.75028231580641	-2.3823895178686	0.861407554210811	3.18286859172849	-4.16375130321865	3.94479394962799	1.13864341813324	-0.0476596817917176	-0.811268356565881	2.30600754281275	-3.76689094200867	-0.941947631674025	-0.159737976776224	-1.11806955062208	0.910760995128782	1.91630825325215	2.00187062057481	-0.937021581659397	2.80545581925467	-1.17798170816509	2.71020022391119
sub-70007	UCLA_CNP	ADHD	-11.147451126396	-2.39144632218008	-0.192539123064608	-5.29768881629802	0.864716626259145	2.19127363203412	-1.95222435411193	3.17599517092604	-4.00268823481169	0.0843317502111142	0.470153988003512	2.6534268871338	2.10394933216443	2.09362134735194	1.38506821134791	-0.0964736656773951	0.225671424420274	1.10079779708754	3.30803885277899	3.44376627341416	-3.6612696593807	2.0391315551174	3.0062184028745	3.17627891989041	1.1131461015425
sub-70010	UCLA_CNP	ADHD	17.498536957354	-7.5715878652277	-17.5986414788331	-5.97486247609029	-5.82072393778767	-5.72362582526161	1.64567019130007	-0.642209274568016	-5.74216655375379	-0.830010399158047	-2.47878982546943	11.8537011619462	0.52029888460306	6.39502940906134	2.11139444711425	-5.70568513784701	-1.17064316055535	-6.83045251996661	0.138469593697656	-0.572717950344749	-1.21352405458538	0.999921553262759	-5.46313196350972	-1.95095659764007	0.0752007773933955
sub-70015	UCLA_CNP	ADHD	10.8696271514856	-2.84665778632705	5.78507082501151	-2.36377151501706	-2.84983464719634	12.153363995093	-7.07261901097051	-15.0455023553515	1.26198057842771	-9.94875330211839	-1.72471028999561	6.43598389925937	2.90078242567729	2.25932819682522	1.51092019720231	-4.69244236557725	8.88639861029807	4.62273924232345	2.49826921067864	-2.35637960989974	-0.75396954633073	-1.79719879440602	-3.29775781583371	-2.27840768004044	2.87885349340673
sub-70017	UCLA_CNP	ADHD	-2.96205711436851	-6.25959029920606	6.01245329011273	5.92156348435867	-1.09772356327032	0.899655175861102	2.38525033396908	2.09328941313605	1.82356387047887	2.01105220754371	2.2652373178873	3.19055268801701	8.65883308781912	0.891386979117852	-0.310412133685859	-8.17119246966196	0.637286517455103	-1.30546416938252	1.34036762844251	-0.310101194282295	-1.22357687224452	0.197213323531991	6.41642311860573	4.40810656631025	-5.36994717525005
sub-70021	UCLA_CNP	ADHD	2.57918762755313	-5.66834190573845	-3.31946533526691	15.9291840432553	11.2077077432638	11.3442095493894	9.86053926085403	0.923693388943383	-3.0331973467429	3.71736319352569	-3.44388389944667	-6.59953120456853	1.34275127796737	-5.61641623123599	1.9336605737492	1.91335667533805	2.00844237136648	3.12333180195488	4.72231273960358	-4.06671387310135	1.20095985651508	0.133589659079627	2.33998975605964	0.798264845045021	0.0704406917302218
sub-70022	UCLA_CNP	ADHD	27.9813596302084	0.424772259343139	3.5191232492668	0.931026383121555	5.12142609465303	-1.11044789798574	3.46676252971207	-5.5041413197497	4.82074649022513	-1.75005019014877	2.59009003870994	-8.83746277146788	12.734384227705	0.783082255106915	-6.29518093784141	3.37895016801006	11.8259129597146	-1.73566209581887	9.71740835192072	-4.2662351086075	6.12099812949623	-7.03426702599799	-4.25645696109053	-5.76079614106855	3.00018761931357
sub-70026	UCLA_CNP	ADHD	-10.6994957908636	-5.70976989166	8.20082984518886	1.48955773653019	3.71261972962812	1.08805701297772	3.69724324248541	-3.66780304425989	0.741534607651456	-5.05288125162081	1.87090133416238	3.4823579339338	0.413597517091664	-3.4450284867941	2.39603298232638	0.813307151433174	-1.71051327356142	-0.917293595899815	2.17491356213775	3.04187936119971	-2.14807177350744	-0.745805072117144	1.06995843354514	5.464439607149	-3.51942223759458
sub-70029	UCLA_CNP	ADHD	-23.6041527428901	-3.59729131772048	2.09470286038639	4.21578558075418	5.96774484193933	2.7446031844927	-2.00589002062331	6.06849973194343	6.61825369858038	-1.21448941473764	2.83777024933622	-3.9919178214551	2.49052531761438	6.86737203306816	-2.16151221722722	-0.125660082897636	5.32980741110549	0.553112441882761	1.56065504423833	1.89097408969403	-5.29079605437923	5.30373283010715	3.73479953166923	-1.54428731359988	-4.62926237073046
sub-70033	UCLA_CNP	ADHD	-7.24519035204198	-1.29212317688427	3.78052060618883	2.52358675317216	6.35502774268401	-2.6327307687307	-3.41195823563753	-3.90565282647797	-0.232173528331079	-2.09611242109029	1.89545129719538	1.151669626861	-2.44522609098622	-2.51847731888548	-7.80587476112162	4.06178686816995	-5.2435319014192	-3.42282170207767	-1.92601798533049	3.32707811125431	-1.80626446051189	-0.590880731129891	1.30989069001574	4.93024050064916	0.748280757793568
sub-70034	UCLA_CNP	ADHD	0.652648233284487	-5.63055705061731	13.8063312832012	-2.32077808563482	3.58050616900375	-0.75836275758583	0.732094172740871	1.62601076214929	-0.684688291569722	-5.2767241826167	-0.555337386461294	-0.318208423118983	3.2228185501095	5.30393867104909	-3.30024037926217	-2.08728331786791	1.76591149529855	1.50144443404888	-2.31971791827607	4.10190989521864	-2.31339139638011	0.668488115128114	7.49347501382169	1.86125513370115	5.51461822317073
sub-70037	UCLA_CNP	ADHD	-13.7507615552389	2.9473764047212	4.46615176452586	-0.624321538444445	4.8584316277975	0.32817997469658	5.02885290386666	-0.823015045000215	-1.70757862296194	4.74987833569236	-3.79125354833929	-0.645884536737512	5.45403166142428	-4.94951764773292	-5.5591085815143	1.59631652583908	7.20217851023454	-2.47445919340718	2.94272477992628	6.05156604084395	-1.27629130375649	3.77253778665751	-4.53428698575227	-0.315190549740775	1.07597259426349
sub-70040	UCLA_CNP	ADHD	-17.5113101041234	3.17837010711849	-0.810137193543218	5.43418992778566	7.06109933687269	1.59689073741018	6.24414519190374	-3.73234497467921	1.4183096640224	7.12877320998747	3.55286862048198	-0.704860979030656	-0.132581582437407	0.789227491722232	-3.9854400877697	-2.7507671291559	-7.46017056130702	0.199756849821814	3.16525603794059	3.65561209663826	3.42339465629118	-1.67854039259737	6.25772954677254	-0.102037850295745	3.36954880322125
sub-70046	UCLA_CNP	ADHD	-14.6182101751984	-0.859299603993332	-2.91351354333401	8.1485832908235	2.05253048732039	12.6974563075717	1.83383500790601	-4.95578788620833	6.08094614762181	1.960443005492	1.86768244353685	-3.49941974016639	-0.65263972166722	5.60715713180559	1.25949909193043	-6.29339248127694	3.12671682010206	2.32069665161129	-0.0089400441367395	-4.54262173328653	-4.53169013111294	2.08077640638008	-1.57807507576124	0.844185627959705	-4.13078897402065
sub-70048	UCLA_CNP	ADHD	-0.550842119549031	4.52427900631997	10.0884341482864	-1.51753705578631	-3.30571791419571	4.97568533507224	10.8949018183539	0.134602157464705	-7.06317959025782	-6.7268575301925	-10.9332722446073	-3.23813022098636	-7.2510696882254	0.358687086931336	-0.876973797801957	-0.846407806928693	-1.34566482698214	3.01048423777956	-10.9227221846241	-2.74726352268819	-2.44920158497253	2.05415095802954	3.11727089875669	0.0995818254924125	-0.865040245967187
sub-70049	UCLA_CNP	ADHD	-1.48184580842631	-4.90599909307919	8.80989847670148	8.27174445165961	10.7093745905147	-1.83987482480686	-1.17335179229067	-0.48200729082918	3.0933005223475	-2.80482720164129	-7.60566565499801	2.36083465567361	0.0304912614549881	-4.36810509534373	-1.16449173253216	5.71473367250375	-6.18210634933886	3.75069766087733	1.87604173674104	-1.91189294630355	3.50899855659382	-5.35574486172455	1.23871131011967	0.568108434262176	-0.255237957479837
sub-70051	UCLA_CNP	ADHD	33.559737234261	5.81075570599545	8.41082393562013	14.7309221938635	-11.3375147117691	-2.87616850049587	-3.76529926819902	4.55152317877997	-13.8349091419861	5.3731566342811	1.05902920284064	-7.2244983827018	-1.71864899669936	1.75247598073445	-0.00231039498831715	4.85510776215129	7.77561471816526	-7.39933869282899	2.48409948092677	-6.17589664566588	4.6961541061591	0.174336565956795	4.37855115828848	-5.36518460185254	-7.52225442420304
sub-70052	UCLA_CNP	ADHD	-15.2322292394324	7.79367433385626	3.21570887086921	-2.81642626356627	2.59663134243479	-0.551682690102361	-0.843837001095997	0.556224623499743	-2.80629797874461	3.44222772264214	-4.17042675698117	-4.03288689294221	-4.19618118864973	-6.46916675693401	-3.3617797422189	7.01431312798487	2.41118737702707	-0.0790566515610516	-1.95330073415989	1.17011020763438	-0.688852018659087	-1.60307210006686	-1.99157370671075	3.25216588795324	-0.16678348966209
sub-70055	UCLA_CNP	ADHD	-18.0153081946451	9.52871062753733	-3.47595639647775	4.98190023524851	-3.00834046269248	-0.188177008546909	-3.55814499788438	0.997910058716282	-2.84405065371089	-0.536148137128884	0.657075803496593	4.71818250892209	4.12495463008317	-1.58137260196336	-2.80032069225931	5.71907087021653	-4.49028228282376	2.03492441764093	-0.119379272928941	1.85171125261019	-3.57262063984116	-3.34652912527062	-1.97011646125504	-1.6138229783249	0.147419113191907
sub-70057	UCLA_CNP	ADHD	-5.11535175803724	3.41717225560828	1.44892186016392	-6.36164082946008	-1.56928462306547	-4.40236470116921	-4.11264239965558	-2.16025499978018	-5.0662559158297	0.223388882571669	2.17564081675708	-0.504627614083788	-0.0561413138669687	2.28119406689973	-3.8097028259665	2.0828581288472	0.971774409647984	0.421525672769644	-4.7500190121642	0.527373589003131	-0.408695435143104	-1.92013401655722	-0.945656604664987	-3.10408510939093	1.92082934813373
sub-70058	UCLA_CNP	ADHD	7.69953512490022	-0.0675890961938991	-3.81674519871369	-2.78373537028291	-11.2309427656337	-8.53172467565008	2.99504335091109	0.787061962649086	7.17583616806538	1.02220279771977	4.16632868443569	-1.076853471932	-0.2224451112126	2.76081862471089	-0.521667469100795	4.16537351611876	1.1399142792452	6.61211523551136	-3.23260980265629	-1.20374962187143	2.97028058253274	7.36891432977461	5.39562589458	-7.75692173591004	2.80074882823663
sub-70060	UCLA_CNP	ADHD	28.6391332106176	-7.4548624346497	-6.81615277247253	-2.2393576366116	10.6192734008165	-10.3010658789897	-8.01147496108017	-4.27691733976245	5.73222368264312	-0.295384674296459	-1.13965071384968	15.4258872808389	4.08239189124893	4.35751548767255	-1.11516111913402	2.27519089703823	-2.41612298641741	2.29935486637342	1.07253532488609	-0.0436878112656781	1.36442367294445	9.52313484316956	-5.87619439249749	-3.62674032002215	3.10579747856326
sub-70061	UCLA_CNP	ADHD	-14.0370297588732	17.5671167568126	10.9515410549613	-5.2086960544894	8.70053489877666	-2.83147118643241	-7.34525677078637	-1.68187604908399	-5.02851472955371	8.33695497756633	1.77453161202697	-10.3013317649378	6.88822744686821	1.7120702226187	4.38912045148863	0.633476878636187	1.36859535240189	-0.52433515614561	4.44344887110103	2.58955751185293	-2.52020418767594	6.17804555610824	-4.55985113223868	-1.47675696161159	-3.5121701830573
sub-70065	UCLA_CNP	ADHD	9.98342162702424	-10.2551710574569	2.08165832273362	0.781626306281265	2.34979900644158	-2.03558779191319	4.36484363888482	5.62716983807267	0.882551335453265	1.2026554197126	-1.96348065072744	4.72908096513701	-4.98610078487185	3.44583118060208	10.2950445309875	1.31197340479562	-4.81847511998843	4.31491473084024	7.61446337674688	-15.0949944709788	7.55933334802068	5.73016819695856	-2.98347143656245	-1.60521352642169	4.40177616995486
sub-70068	UCLA_CNP	ADHD	3.37645565756909	3.65456714934498	1.46857464461216	-1.59993685113917	-6.03493872576435	2.24122966136931	-6.09747702465715	-2.24180547621541	-3.28947705057531	0.59395881642228	1.76848984813585	4.12941797402699	0.373570660420271	4.66169807830898	-2.38570656730058	0.366257766249416	-0.964056722582454	4.3124686854213	-3.95506856823806	-3.88285679477762	-4.40497012902286	4.82439160191448	-2.01138527439434	-11.2818456730601	-1.39493705890942
sub-70069	UCLA_CNP	ADHD	-20.6284020102098	-0.174798578081236	3.92176924727997	-5.76016948144109	-0.558238438837333	3.11594016603909	-0.0524467410282153	-8.24714373703318	9.79926764533295	7.56942205403311	-1.48852948661373	3.43939349144557	3.15444507135485	-14.0478038645572	3.21595087745295	2.11989653954433	0.310595734618739	2.35188642581427	-0.329454941957097	-0.447327885787674	-0.884063815949264	-2.42853152434126	-1.71512961329332	-7.14454649591973	-6.31626223644117
sub-70070	UCLA_CNP	ADHD	2.1700987920898	-2.82780191582078	-10.375773106943	7.95128554978436	0.108441251891995	0.508034310328769	-9.2176384112863	0.0574762417947807	1.6310180333836	3.30462338872685	4.58565383772071	-3.02895136016679	1.22284880835538	3.11639895035748	-1.99897903208811	-7.09857174846109	6.29644901727399	-0.114014815044885	-7.19606456079076	0.990154856790861	-3.65669883046043	-9.37443425834617	6.02171791094472	-1.87050046034429	-0.618119477475958
sub-70072	UCLA_CNP	ADHD	4.07689073289509	-1.41524135232569	-8.18340925018628	0.34573702319146	-13.0081352862498	4.93121760847891	-2.04815437301073	-0.371357911140215	-1.52675093746176	-7.41227345337424	-0.384241016486333	-2.59492636063907	0.123735459433222	-7.67460518935715	1.66246732391656	0.642733942164755	1.91394285069252	-3.67233407849201	4.78799182517066	0.528568365550755	-2.66076600416618	-4.47913921296624	3.48693478702976	8.12881073094134	3.71512642593881
sub-70073	UCLA_CNP	ADHD	12.1420713443846	7.74220373646073	-3.74707914905566	-1.04591141669665	-7.64739476236627	0.61075212761804	4.10866342498733	-2.1891114190903	-4.24432366817493	1.0287052674903	6.36545390585294	-7.52163994214748	-3.39936916099031	0.729417872425139	-2.25582783527318	-1.69458829336935	2.28321648853321	3.7222790636013	-4.08364973198036	-2.43737365411294	0.823608948234505	-4.63272441677924	-3.90824985714557	-5.25989744474783	2.19209775490107
sub-70074	UCLA_CNP	ADHD	1.43411446411023	-2.52332147224908	-3.99154216294722	6.12308604953608	3.66726795509075	-1.36564304593004	-1.45366769666028	-1.16106360676296	-0.994244000983551	4.65422947235604	-3.74459655811728	7.86753366182658	-3.1462641346273	-0.243039231910798	-1.3436699535676	3.2421585105325	-0.165734374823441	-1.4000982334356	-2.31773749330817	-2.59854967824442	-0.149390190262246	-5.35171880962334	-0.849359787566359	-0.717440063150823	3.10975901541134
sub-70075	UCLA_CNP	ADHD	-3.66119884221499	0.147267385761001	-1.5021191583131	7.99507967000314	-2.01720723553897	-1.29779896111821	-2.37139067359429	1.76874161447641	10.0781811267917	-4.84008720974264	-10.0070227609235	-1.38446702291997	-6.00407216118375	2.36484854830123	1.50268402495907	1.95774082807881	-0.826344029178665	5.31219908912313	-3.0848040100118	-8.48556396667786	-5.44128219031725	1.10662290407024	1.07181728345609	-1.78518155610495	0.0729580361314275
sub-70076	UCLA_CNP	ADHD	-8.69516139593315	-8.3143935812457	6.49649450011226	-0.224087970573551	-0.0060612691750267	-0.832992472352281	-3.80661803927296	1.58785940458528	3.37958972862253	7.49429531864189	0.301707453446315	1.70056842279454	-2.08383374740935	-0.493901029285863	1.42388345370077	-7.24501722704311	-3.10782618410933	-3.13742902990692	0.0434201798226047	-4.44370544241401	1.86892627102175	-1.7443479267775	-1.55224736885176	4.37426357199754	4.21131242888012
sub-70077	UCLA_CNP	ADHD	-3.80567759277793	2.32303813379997	-0.424246288448428	11.2211451526244	0.501908332145017	0.534394160815599	-0.920259224176837	2.17071618743135	-3.37193206661425	0.118330131397304	3.95487641365201	2.94900027516513	-0.0645586606513178	1.19508319966639	-0.899757295810441	1.26481283192051	-4.61449074403263	-4.69182262929749	3.50797965494671	-4.80237072816795	1.10385256204605	-3.88238544904313	-1.69673980735697	-1.84971368834243	-1.22252483273354
sub-70079	UCLA_CNP	ADHD	11.22371437081	-11.3982739967398	6.3019550453723	-3.19952158396334	-2.19077527646541	7.56122831301704	-7.8353304407771	5.88697237367671	6.25571934820332	3.41799527066685	6.76575070625624	2.07772927392604	-1.6350097552517	-5.95923632428083	7.71426743541856	-3.40478328998747	4.04413075339372	-0.112212617120011	-7.42164340552659	0.27680755728203	-4.93700563687679	1.29225320716949	-6.5933560092431	0.694714210551965	4.19506982582241
sub-70080	UCLA_CNP	ADHD	-17.6252529399442	-3.40532446996483	0.590882248540693	3.2533878991068	4.82216489481726	-0.866402227316581	-0.704705955839521	-3.31456365064461	4.12986909117962	-1.74625439629406	-3.47961777444029	-3.99923050663224	-4.80541114975497	6.89340671883714	4.09404992497591	3.40589593215162	-6.90077689564078	-7.13178505997541	1.79460876333459	-1.58747720457123	5.95898291532824	7.41666457586989	-3.18698829021164	0.271133398673999	0.260344951738259
sub-70081	UCLA_CNP	ADHD	8.03075662556792	-3.60229216848519	-6.22296139738991	6.82756679629851	5.73533269817922	-0.85531598147083	3.0814426689477	-1.60065188787558	6.74167758815121	-6.96799477945663	4.92441931992308	-7.69332502840441	2.47075291166532	0.820712522077528	3.38852821199236	2.5145383641426	1.85864097734317	0.988626611481133	-5.12956701487431	0.989751172847931	6.66132437438172	-1.99489993307551	-6.32950762654842	-1.64925447778858	3.37203299133389
sub-70083	UCLA_CNP	ADHD	-23.7268568411678	1.79611392424902	-0.168186157267649	0.34959630267226	-3.61358530087698	1.17938954851455	-2.44847298440829	6.18902091685482	-1.96990645775795	6.39712117617031	1.76959079197873	2.45482890305033	-5.53067104463014	0.715420553880454	0.124462563259825	4.00819053332638	1.95097387019556	1.24702589576947	6.57352407386174	-2.28125698686444	1.14103360360613	0.0582471407402208	-1.67029552587927	-1.46596893834098	-0.0974569808809818
sub-70086	UCLA_CNP	ADHD	4.9910501604154	-13.7970864979296	-0.644114784915939	-1.803959092385	3.86365597960304	18.0875603253169	5.05687199679899	-7.596193315999	-1.00141012193762	5.58143241034908	4.27141462460606	-2.17782049532446	5.6305746484616	3.62672863200763	-1.0446717010382	6.24217225554459	4.43528658963075	-7.09187220837561	-4.59105963561613	3.96729350087592	-4.27658722926298	10.9869522678157	-0.915887406375897	-3.76987373678608	-2.28743492241438
10021451277603445196	ABIDE	Control	-13.8201984127884	4.77405883537548	9.24540603794353	-3.01496789999938	3.20267810433549	-0.288552342345205	3.1366445163907	-3.08080972943426	2.90974245667808	-2.30715455783794	-1.46913862217883	-1.12420187534612	-1.66365461234048	-3.45695407812557	-0.686114128682889	0.26101229883093	-0.438861574555936	0.257203805004384	4.12311430484824	0.4975907452515	-1.75900386557498	-1.89671552994246	-1.44027558350101	3.36753619070576	-2.39252762788046
10029697720152867006	ABIDE	ASD	4.21569528026392	-1.03943528582288	-3.01779865178866	-3.92468630530468	-5.98526281013199	-2.96354756900008	-1.48030273333867	-0.114196012482187	0.26612893378962	-0.206242133515449	-1.25731426766011	2.00085599020272	3.46864170117593	0.605931350926965	-0.677056356056902	3.01708456498674	1.40398106027015	-1.14987697664088	1.76261416537467	2.036601170222	-1.85884422649401	-2.63239362539192	0.516796991830054	0.919598002181109	-3.37769031178074
10032124555180513796	ABIDE	Control	-0.145201497263574	26.3470455991305	3.38669394508427	7.80753575576213	-0.101560367245507	1.24758566040996	-2.94730550398197	5.41053259073772	-1.20220738918502	-0.574886145832146	-1.22605037514209	-1.09406536979927	1.88322316114429	0.0566835237050174	2.67079798543634	-0.0827768338033808	-2.26952462960569	-4.5974361566235	3.41502171736345	1.72358513233824	1.86770434720546	-2.17285511129355	0.511518950647705	6.46009376326141	-0.395552459787514
10041812196024233386	ABIDE	ASD	4.1630368690722	23.6479256692534	1.51336253578202	2.39159051917633	-8.00875679993694	1.59794594102419	-0.442142739989501	5.53209488435983	2.69148776195211	-0.898410664693292	0.190053328005668	-1.03479339421714	-1.02678438895957	-2.07494055487568	2.19136905752522	-1.09174266372146	-0.921252941707976	0.142018920255512	0.127098384617405	-2.62085582749276	-2.9521266195365	0.222895835693004	-0.690192607992334	2.73372022091372	2.63250806983133
10053945767847916051	ABIDE	ASD	8.26120101701583	4.78185622321966	-2.50916392755812	-0.209780732204325	-6.96097336825413	-0.836196784527455	-1.92842720674527	5.17221617163356	-3.53953226865979	0.900210976692674	3.2924073035042	1.96837991198446	0.675461247090724	1.08096971424559	-3.9507162170295	-3.95794346889934	2.07999959542125	1.38977403921284	0.71391571418666	0.50307405474907	3.53515017561575	-0.0644207464641415	-1.93642103765581	1.07731809930281	-1.23976446596516
10056200270967610506	ABIDE	ASD	14.1849967507067	2.8514195365615	9.30245495679087	-6.75139325186048	1.56023635707696	2.64280798043818	5.44961175029738	-0.923554277947155	-0.046311089944545	1.11036050622827	-2.00607210761038	-5.62534798961248	2.48036962591921	2.88928560085031	-6.28576177507089	-2.29890806508673	8.18421447624055	0.590678950330817	-0.231811119959314	-2.66034730924893	10.1856983308384	4.03007067592441	0.542992821729578	-5.99772060091074	0.552226334675264
10067917802557274289	ABIDE	ASD	-18.2139758036058	1.99221006976947	7.37284865007791	-0.307921274053905	-4.79321459064888	1.04158012527499	0.779362378209029	-3.32730578739561	-1.4225181845407	1.10258576538322	-2.38478653021413	1.16149403398867	-1.89582601019621	-3.92774777148038	1.32735129734255	-0.784199654071991	-1.77459292861769	1.68551957256952	0.0912362466391669	-1.89818039876591	-0.100297821019425	-5.66624229744229	-1.39738455438388	1.28252462189368	1.54044607894173
10074191492374027123	ABIDE	ASD	9.64124751128693	-0.795323165797365	-5.65808776692034	-1.36499331372274	-0.664333005948768	1.25288107394528	0.564946922296453	5.29542130479613	-2.23435488825837	-2.88623554796327	-0.0374437780429058	-0.0605551719419175	-0.0109225868977048	0.584508387987638	-0.459735971285225	-0.604002330496946	0.4940676615568	-0.469887055283861	-1.71263667023566	2.51335895524641	-1.0971935714165	1.82439690888764	1.47349432569112	-5.34414625887071	0.240118952936021
10092698803000222344	ABIDE	Control	17.3711735257053	10.3638216112721	-1.41386595332181	1.7467430752457	2.97865479278826	0.0404930400100046	2.39542400835023	4.50982467855456	0.955350043003017	-4.9095428551494	5.14212062875281	1.97829499981103	2.34730918200773	0.721367775154025	-5.81869715482472	2.64739264647407	3.42778168998031	-4.92121435809489	3.98577554499638	-0.0152256892735834	-2.52712261723228	-3.20061890467304	0.660917158098159	-0.134508275296824	-2.29308573862117
10099127552657342413	ABIDE	Control	1.28503469495315	-1.85968885816892	-2.93543652028061	-3.05870539282445	-1.79366551915861	1.03974823343346	-2.29145072500881	-1.03143420289269	1.32953898715741	-1.79164366749359	-0.219746536539065	-1.04394030756664	2.11209433680898	-2.57476029371967	-1.22726571821034	0.611628999581261	0.364430433121628	0.10847657327758	-0.614798602522639	-3.60154357214376	-2.37379079353683	1.3081360387035	0.489997045497984	0.121187403332984	-0.321054669801814
10099936579161184393	ABIDE	ASD	1.66696610126425	8.52674476285343	1.25854070119855	-0.402843954455758	-2.36662013627207	3.10718274876921	2.27438929645232	-0.469894220117131	-3.90394307442779	-0.559470577746565	-1.7672740776418	-0.464622504817056	2.08101957251058	3.57889883072674	-3.94936168266955	-1.33881013754729	-3.21666330538847	-4.35534686846347	0.0510566909842257	0.0787488273579054	-2.70409949123818	-1.95826469787694	1.63948667947467	4.0164240695863	2.94965995667237
10130486593752564404	ABIDE	ASD	-21.7970558842546	5.53836816228457	9.17994579135052	8.64485843234526	6.19726691199496	-0.413881464439253	-0.723379102798769	-4.32603903810609	0.347023322442185	-4.5211211132722	-0.499643070068178	-0.951597206731706	1.53059902150439	-0.086808629928156	-2.42778266360083	-1.29461155907919	0.672194734592957	4.92179695728099	0.286257628123459	-1.25431927232439	0.338054618678629	1.25435775908078	0.867788021907721	-0.209687513698821	0.496049884838042
10153018411680292124	ABIDE	Control	-23.6203852179998	-7.50296786359139	5.0323555623908	4.68056042091013	0.597844093106878	-2.81500361266893	-0.685068444737102	-1.51224418937914	-0.529040483177215	2.39591541801822	-2.52742353541492	1.25551126279852	-1.90136385619135	-3.20377559755191	-5.46872113187031	0.909806658221686	0.880777876275778	-2.09989485020935	0.197550254990128	2.11700842626978	-0.0501532596269901	-0.0525957867234141	0.283176540571409	-4.05508565753806	-2.51100421326003
10161770777745132926	ABIDE	ASD	-1.24170201021274	2.33543974314377	-1.46716108121187	-2.40599035336935	-1.74356208812243	-2.44571980335884	3.95877404935225	-1.83898551401952	-0.833328450789396	-4.34727547044022	-1.80634324625688	-0.624190645683413	-2.45603232688255	-1.44728803475697	2.50304052811455	-1.06942262159279	-0.827280522613489	0.666396884533884	1.49475643105733	-0.189415339480372	0.00873323921514953	1.56123019382959	-2.10421338412158	-0.978271110625871	0.56835427157039
10173121077614834201	ABIDE	ASD	-18.9449077287841	1.17704597206116	8.75650335170784	3.95124291165291	-2.87699474347154	-2.64011865230819	-1.60365556380734	1.92232102656203	-3.1350792013574	-2.12574424373928	1.86242116941011	-0.284702522192701	-0.0194192216480703	-1.64235950608386	-4.52638934231606	1.1809417755376	3.66943992256711	-1.18115896978493	-0.421780519248885	-2.16695603367877	-3.88097901790006	-0.772348113729139	-1.21532704572843	-1.37903069677192	2.40202813914587
1017735555248006999	ABIDE	ASD	-0.738851644663767	2.31223431334911	-1.567261616331	-0.559729248704077	-5.41755384716144	-2.05100434442319	-1.98335581651883	2.17986436018963	1.25452347028047	-2.80526212524324	2.50346651125958	-0.0149058143350732	-2.33215094744782	-1.91694730517585	-3.14017788487636	-0.391931221520405	-1.01435219006021	-0.0501149557301573	-1.05688834827475	1.86150810471999	0.146480120093999	-0.337963235541174	-1.40673733783442	-2.21825077375065	0.540856648894793
10178099150156294020	ABIDE	Control	4.83333747251478	12.0004434103507	2.11983969550171	-1.65330515733619	-2.03395891516069	-0.0914115865579295	-1.56598860515571	2.12636575871779	-2.48634220390826	1.33386779634006	-4.81582931863107	0.884671208685888	2.00679930903874	-0.577978429619614	-0.561882217167472	2.7727860187836	0.31585252355979	-1.46897539577616	1.78484116807155	-2.77900126719905	0.58037957423058	1.37248945278421	1.41067462192499	-2.24647510367805	0.547674875780781
10208754341494896398	ABIDE	ASD	-2.77332659341471	2.00857202703968	0.662734698681128	-3.7115954061269	-1.04240285069571	-1.94239905869228	-2.64602648072177	1.72053157609708	1.5430508877578	4.30516091482681	2.03293801108833	-2.8424557856084	2.14533307472122	-1.75881746829617	-2.01896269113142	1.03176709186971	2.93394847555542	1.32255770991618	-0.692238464394947	0.953016283970168	-3.13106268415292	1.00353333527473	0.0955646465154477	2.54940018571149	2.04024411095826
10219322676643534800	ABIDE	ASD	-19.3017254827211	-5.09686552738208	9.99319138660691	-0.276629203538015	-1.64435781490852	-4.70328241739908	5.92165458424262	5.4450050821598	-0.524349599291823	-1.9178811495473	2.07628599515566	0.986516914574166	0.020416810883218	-1.34151454258358	-2.5812798276713	1.25411454911199	-0.750429526368495	-1.08453145310186	1.60330331728354	2.89151258426575	-2.74117868979339	0.546684369131953	2.83694385051196	0.0160020425806081	1.69243834881545
10234977762451712415	ABIDE	Control	1.18031192159855	-7.23260943235333	-0.967627756698977	-6.62956115798629	1.57952138287139	2.03654746769661	-0.313795722082415	-3.62741986404262	-3.2889083712172	1.725319439337	-3.22001862908411	1.12381012791842	2.67685059230027	0.392688952050693	0.573622131096428	3.38453882152565	0.0247893631991106	1.44863770822853	-2.77072703616785	4.01474755110401	-3.05454214309165	-1.59904031561761	-0.723290052433541	2.92494936022895	1.53166212083566
10235875936123668788	ABIDE	ASD	-23.4603065984067	-7.41253963893551	8.156201581101	2.49944966723523	-0.445106277017582	-2.30497745947411	2.22735215702557	2.10441217143671	-2.79255495513781	2.29465683540798	2.69795062393889	-2.24881033460265	-2.52006362329329	-1.36761807816948	-1.51765034240212	-2.69197743508407	-2.83946223888543	2.03322355895487	1.01067277462823	-1.89225602288825	2.1483256585244	-2.00676664323171	1.61679687868729	-0.639153865588742	-2.75544209823241
10261285957746607157	ABIDE	ASD	0.0627921233523683	0.479120035214107	-6.77875064631332	0.366596667462497	0.768087586088331	-0.491202884468555	-1.26636650231878	2.41345747904203	5.0121192396439	-1.51460659954383	0.965549090986658	1.25146981104353	0.71738479652438	0.39144576594071	-0.918622689596967	0.726256763319647	-0.499225772996474	-0.0133996054871955	1.94196072992903	-0.651196902092439	2.06716339718687	-0.452874481634789	-1.64240581226988	-3.98584678407137	2.56291100855826
10338390913857035714	ABIDE	Control	-21.8747860641957	-6.40957225336501	6.49976336530134	1.19868547078203	1.07334362440114	-1.49914847351331	-1.33802739901539	-2.15912468867654	-0.88182968457155	1.41976363181358	-0.149455653081952	1.22768142480065	-0.569742006682852	-1.90538206939107	-1.936536951724	-2.74557938297139	-0.693270435076488	-0.621221042364032	-0.0664847819467964	-1.98582508020271	-3.50030777449852	-2.42100024883957	3.21244884337345	1.38688150942203	0.391042981560664
10349801147471445893	ABIDE	ASD	22.5222921727581	0.00904043428066106	-6.13832662836252	-1.13302679037394	-1.54115462861897	-2.53268367220087	-0.790385672501633	-2.57799418651441	3.29457544562694	1.56123196863511	-2.48067121541535	-1.19626452508435	2.94089674615959	1.40435229227553	1.10693372835681	-2.72194312233539	1.28458796383274	1.99379608797862	-3.14504803115138	0.259252012834697	1.08770529961927	-2.55431840971213	1.35447451880872	0.625576813196622	1.5969649233323
10349930541170148474	ABIDE	Control	6.65696103951061	-1.25381122579656	-5.85761470269938	-1.90128306683377	-0.483209358672998	-1.82802553833746	-0.420127262912565	0.611322533510884	4.12370696227683	-4.97358957616402	0.19460629425375	1.92515939066615	-0.803818441567868	1.0578344603903	2.88172343110421	0.85017158828483	-1.93630119116174	0.177560162756266	1.21337587948734	-0.470499220995439	-1.48894005451752	1.82529856640985	-0.853577620096281	-1.83499508581576	1.91618492712744
10355606907404320986	ABIDE	ASD	-19.131162016052	2.7319806947065	11.6123643469147	0.967080589676086	-2.85693109584915	-0.42011846066637	0.858163257376616	-2.33875912486741	-1.5693520163122	-2.56609589560795	-0.271303417262818	-1.22842869386993	-1.06949623992762	-0.80183343892454	-5.0007128470301	2.54019256634743	5.42294430911696	3.83341783296561	-0.83502161346085	-3.21256573678163	-0.208828869883771	0.466160758313076	-1.39426078073697	0.266161579833174	-0.276176407619839
10363471767878896270	ABIDE	ASD	25.880378541409	-2.53724658259117	4.64815525359015	-1.64495168334408	-3.22544277606192	8.23753052369714	-4.91406799895955	1.57449557558322	-12.5164413788449	1.51843182207994	2.32914186728213	1.73888948152137	1.06050625148262	-4.99638959910406	-4.70129926214023	-2.03016446037883	-5.67097378335924	-4.14021581293455	2.93038410000043	2.68712404882489	0.615304206958484	-2.75533836826198	-0.443964110048496	-1.07818598138959	1.86320993566924
10371343641078012541	ABIDE	Control	0.904886287614904	8.67208009151086	5.73040045569203	1.34711364733209	-0.55480131679231	7.74395255980518	-11.9385371975489	6.55649678797895	-4.80512109229386	-9.25525800325508	-4.17886615073734	2.99075873595832	1.69625030972119	-2.66363665784195	1.5854381363727	-1.74002565682411	1.97251833461431	-0.543363055678103	2.9514180317814	0.458723082952633	-1.33452622045346	2.33773957476631	-3.33473869321821	0.39693966625932	1.18279909999212
10392960014855671024	ABIDE	Control	8.03264465561075	6.44255181891454	4.34964693603807	-2.38371397462343	0.76710016955049	-0.264181884804038	-1.15649897702317	1.0152995341056	-1.48232984109588	-5.1296166007915	-1.61362249656777	5.48759325763516	-2.81785918459777	-0.365419589535691	-2.48714256849644	-1.3024572395232	4.77081410554116	3.0109954211055	-4.18357933111347	-3.00074492882614	0.474017493606257	1.75552072890238	-1.21770125363213	-1.52688582635899	4.25063001318867
10444261448397743506	ABIDE	Control	-12.1320310486142	9.54720445309041	1.34758847113541	4.7206798960964	-6.56433507531528	1.3637322895863	0.158200191923878	5.94922127430331	0.125729671791885	-0.636829166767676	-3.73092316471441	-0.891872521912949	-3.271392945223	1.72643829207682	-2.04392578229687	1.53099897697501	-2.57929017642178	-2.0557889975687	0.432908224606432	-0.823451160239436	-0.0514976420790687	3.39931844113387	-3.01123088529545	3.62857572665362	-0.107218434352977
10479245965332784569	ABIDE	ASD	-4.07588683909346	-4.80062865988998	-2.86337669531426	-5.01434004188122	-5.52938243340718	6.93756780266443	-0.346465583610223	-2.76133505030257	-2.76890019457028	0.492384987596193	2.3689686447743	0.0605608354692656	0.193802066248415	1.42622393474445	-5.7958406243945	-0.310571400324535	-0.513237561869597	-1.01853038648847	-0.816446610491241	0.46025386684674	-0.903967950818298	2.35353624144169	-2.3976708345129	-2.2379690138927	-1.46623205925512
10487291684804455262	ABIDE	ASD	-13.628696270212	-3.30986899958018	-3.00626765777598	3.49611054863122	2.2732478333477	3.75082231116088	2.2105864236459	-2.16874389250198	2.29044459528616	-1.64270952576424	0.333905962591331	-1.76949996726092	-1.58030102896601	-4.14254801340129	0.837973101032666	2.51487065034743	-0.789823431332521	2.31704264753148	-1.55926041624668	0.272371426082591	3.03798809265249	-0.0251856224385752	-2.68252519577457	-0.588008326831053	0.0636074897546083
10489936382846127480	ABIDE	Control	8.55178220917967	-3.27660272355525	0.40340250394099	-6.09907861287693	2.12923232592549	-0.317772205711207	-1.80294915601078	0.551214157605297	5.46715239765446	-3.87778263407084	-1.45228440137464	1.18333629186107	0.146563517911775	2.23950214202438	-2.51184434492507	3.9158498699447	0.76432746401869	-5.80036410559303	0.492853499362617	0.325388630695418	1.16779678314388	-0.970355210677898	-0.680699963309159	3.29119402353109	-0.53190625938403
10533678816842710640	ABIDE	Control	17.9881230956741	2.21811646556586	-4.45405246440329	1.52529476647387	2.91629413997997	5.70823017380503	-0.310531347947822	-4.62949509956104	2.34768943395244	1.81505728475549	-1.50200773465791	-2.37152484401335	3.04400671236436	1.56591200849088	2.09222296760056	-3.7509716640082	3.94520138474838	-0.414636286809658	-1.33887567730832	3.32053957274042	-2.50738495174809	0.42687118557955	0.0696540980086645	-1.52123256366224	1.71487894767003
10533814209676998102	ABIDE	ASD	0.615510435931297	-1.53690841310915	-1.44079297127785	-1.87836439331799	0.181675057405656	0.350123489548138	-6.47715402394068	0.641165324740674	-4.01515071788841	1.44280334056544	-2.75496591293908	-3.02020491753272	1.24051394653743	-1.04197908632047	2.0043752730118	-0.119666729949587	0.71119229396646	1.13758440954314	-0.639985169811252	-2.68896281548216	-1.67969542583978	-4.9516092588633	2.92839233822965	0.766953790291609	4.98924381221623
10541734540335286958	ABIDE	ASD	6.55895337108846	10.7015609583211	4.28920354744592	-0.369208405463858	7.68431818799717	1.7712432093362	1.81194017321319	0.568687649730087	-1.30768865583774	-1.14282049383183	1.00325400300095	0.635327716898609	-1.02952840183915	-0.742866106036614	-0.942130847805302	1.64965269667521	-1.27935681074741	-1.83377916431786	-3.10561616363368	2.20246414342836	1.12195240386816	0.696457642742843	-0.331777438140822	-2.70817678688178	-1.3141390298165
10577571661706406846	ABIDE	Control	0.514068320391246	0.969348607768969	0.197529317221072	-5.42612231165221	-1.33609011179531	-6.42514422456918	-2.69154616682106	1.9870195107107	0.138967633912556	0.640241007288954	-3.08853153321826	0.0883731512189372	1.61765347700533	2.34494956669847	1.77659557123975	2.84120035046117	0.925503156793587	0.95755737803235	2.22594865032253	-1.89417680307236	0.486631186411664	1.59688025093147	-0.944615048713139	-0.922263186229459	2.2700575956657
10579639876711238759	ABIDE	ASD	1.33809581861669	2.49699679856012	-5.73656171090897	2.32484189783851	0.00516043023841029	-0.26505049428654	-0.80270392783928	4.34787215420795	0.275075194143534	1.32689625112134	0.854469552639845	0.567972450083369	-0.111819762737207	1.59973884254277	1.54264740163194	-0.28821603510316	-0.475106337103417	-0.418277156555691	0.334717467621054	0.0863044235093799	-3.21066180299563	0.537022367752615	0.970956479439853	-1.01782187083965	1.72490301847969
10610419104306878778	ABIDE	ASD	-5.66714260913804	8.52243327673032	2.00336650150114	4.76529089984491	5.67681497674235	-3.02443933653345	2.21522647662612	0.858927669999962	-1.49513053705343	-0.898135310274099	-2.48890210536731	-4.09211733387173	2.73264676839434	1.46366980269003	2.45835597665243	-1.91251809077331	-1.21555544700345	0.950179835786588	0.268121249599178	1.31074213127321	-0.624350997494065	0.532271471166474	-2.97455159656435	-1.27259585710772	1.5958893938596
10631804530197433027	ABIDE	Control	-3.12299037197974	13.2631992603228	-2.50568536080345	6.06551385719597	-0.365772611580189	2.34959855090959	-0.203048513521827	-2.07785358951337	3.65708138824993	-4.24650490039599	1.29433074343064	-0.0681161224291541	1.79605254545064	-1.25947951696258	2.22200618999526	-0.621940313681632	-2.50638686859783	1.61093709507402	-1.29571998185937	-0.626765838963426	-2.31361905449812	0.16589735492528	-0.990065429401791	-1.03540079369468	-3.26459866074591
10635394287048248528	ABIDE	ASD	23.6327454545135	-2.94616855009716	-5.05336898599414	0.618338800387849	1.49758060655554	-0.372734787151333	-0.541081532225848	3.64313630759293	0.0332921879457404	-3.13218806779745	2.3066041158027	0.00126920886025902	-1.49863904531924	1.83793308845783	1.20919240432723	4.27287431608056	-0.279768908693589	-1.12990029520459	-2.58435839615113	0.46581362127052	0.259005400139629	0.450461520229392	0.190486532678094	1.63466614603172	0.594951461025129
10645466564919190227	ABIDE	ASD	-14.6488528757135	2.31256674808046	0.978614651303163	2.5099423328222	-3.15348197805218	-0.321964227997853	3.47992991108214	-0.567832226360843	2.72896454771075	-1.78932202214752	-1.61526459402696	-0.392090965659124	-0.357191997333906	-2.29454702693899	2.70711807315918	-0.387469536005207	0.180160027402202	3.51455894556824	-0.0283855811387385	2.33151210227308	-1.44260629334969	2.66041439248982	-0.279990985867994	0.861213751457279	-1.67811628991708
10668930679697848959	ABIDE	Control	-0.206225930323041	-1.41904061759044	-3.80851963461034	-2.08581887039442	-2.92045638028739	-3.42090071047173	3.57770269269389	-6.80133592917053	-1.60631327643106	-0.038891204055543	2.57402089246682	0.479085455674775	0.617002130409778	-0.31058746286237	-4.54801682287656	-0.370049707322818	3.05848424288218	0.292638941581197	0.638059092602226	0.401023944977172	2.17686791508852	1.02704437083391	0.40645221517723	-0.279025661877933	0.664124868577107
10701764679296524398	ABIDE	Control	-17.3618741800711	-7.07945445102959	1.2537522686569	1.01984767880884	-0.340148572882013	2.17234682925762	2.38412331334746	0.231701340691103	-1.34137389832157	-1.18574115225378	-1.82533672851404	-0.971459014027029	0.75812439321608	0.538710216403674	0.172217695028847	0.939140773491899	0.974822720685083	0.620768814612799	-0.847863478519826	-1.38792540757326	-2.83763650950214	2.21431054277056	0.453078398741432	3.12806930750818	0.0620308178879582
10704575160524395891	ABIDE	ASD	4.15179443279494	1.70831007494414	3.32179753263115	-8.94989178616337	-0.757219081957938	1.43836961550772	5.11267394552546	0.967288947771126	-1.05242442770486	2.37495519050137	-3.30608420234807	0.420013285709565	-2.19898995833586	-1.48292758014836	4.2815681491022	-0.315805918601025	1.0981194611351	-0.463444823989281	-0.544615735766387	-0.442062852768438	-0.134546400146285	3.65812467960187	3.10912701787461	1.52530037077815	-0.252668349064967
10725774587130516765	ABIDE	Control	-30.704147938039	-5.17709989184819	16.1898381713651	2.62464863808052	2.52129252301387	-3.85103228155451	-1.71727133513741	-0.321297498964802	0.509225602143505	1.95902373108669	-0.700502076274108	-4.23156138098522	0.00717505728402427	-0.31141149133507	0.491174344746442	-3.03772746297779	-3.19579024365046	-0.228330948905603	1.64830812515014	-1.21332518587908	0.540096929987167	-2.17787497533773	1.20521049269378	-2.64078843518862	-0.0201914669279242
10728507698668099013	ABIDE	ASD	3.53695898361131	7.55914309965686	-7.19925036164575	2.84175712761695	2.36527739907915	1.46240140273249	-0.434949725468755	0.358585371957071	3.26166643525888	-0.522892722250418	4.98485203716743	1.87559278030599	-2.09433343786964	2.09847347936178	-0.101362750855033	-1.42682733332506	2.00031638448999	-0.566202555062888	-2.94615296137077	0.742726589909521	0.815559432476123	-1.09116400056491	2.593043400403	6.0854515319422	-3.08909691234001
10747244671915986845	ABIDE	ASD	1.02432124369968	6.22527935306963	-6.84747249572551	1.11515399332849	-0.504661802087403	-3.91743153660133	-1.65792052230977	1.41636236493058	0.0469627979875735	-2.43468654740487	-1.46392105659698	0.651824105152134	0.00878788072546465	2.62096488728993	0.673429504378912	1.49318349320522	1.39114268523757	-0.502243039139172	0.365054790341397	-0.270191557969995	2.26880767844646	0.246163749946748	0.0322595888930114	-1.74637470432769	1.4379742334466
10751738218159205922	ABIDE	Control	-20.8774229173186	-3.12383953421826	9.36264201047201	0.908574080783697	-0.804846032641797	-4.8417850161652	-3.88937277874276	-3.51111644391242	0.16801986260705	0.563859388219532	0.801591515896041	-0.515790746329359	-2.53023456632954	-3.61674015180821	0.958389887070626	-1.68574735525	-1.59636817238894	2.42056222193842	2.47447812112086	-3.1249337702912	1.33517854716932	1.47194410244038	0.781779710976555	1.37369072505458	2.57703932097971
10763516405701393523	ABIDE	ASD	-18.1595839058614	-6.74355929122523	8.38341230484382	0.546852556737714	3.81225230508372	-3.47482387084233	-5.30166770046831	1.46483203579305	-3.59896808663293	-2.24196146962328	-0.301253086877238	0.446801363460319	1.65520629551764	-2.76053658438765	-0.885553775301344	4.6281130709468	-1.90085865532119	0.0283272492663557	-3.26720756024673	2.2169929902571	-0.557603992890515	-0.33940774235189	2.48677424632449	0.54344979487288	-2.67215734395791
1081163329290702744	ABIDE	ASD	3.97461085092054	-0.984872322223144	0.126066318189224	-4.65249661113052	2.64374923774961	-0.255355946239594	4.37557171532157	-2.77200216194633	-1.63492331280012	-1.328528980847	1.13750414046941	1.96707731415684	-2.25070488804825	-2.94344344517281	-0.147691379356218	0.285666809171911	-3.44832342366895	2.93264539753979	3.7350995983881	-0.229465756373893	-0.197245362467166	0.78655820309184	2.62461748520528	-1.30691758677398	1.39714339155756
10837064816367727325	ABIDE	ASD	32.9167002435551	-8.89231062468203	-3.18044815633137	-1.13620160189402	-8.15526122372749	7.73604495361201	9.56462119727875	-1.23854970865235	2.73028306161744	-2.55199167071364	-2.40876631603535	-2.17743004059061	6.3714091131379	-1.57398551562405	2.57002179851909	-1.3726066177341	3.7901751047259	-6.00376586438516	0.180106344394133	-2.97461517269887	-4.15063745640556	-1.40778059122601	-3.49991190667922	1.46870977889074	0.809877488179807
10850954797295559203	ABIDE	ASD	-11.5181198602667	-4.14994109058885	0.802748113695576	-1.84417620432329	2.65810437886915	0.587750140429485	0.399527175055727	0.634510261824942	3.21044225810431	-4.82855171992872	0.868452236162592	0.781903196296098	1.42868800211304	0.900325325228194	-0.550611948440204	0.969373109935166	-0.748156480557404	4.6142339794052	-2.7769854300151	-1.03828574838707	-2.52816086704372	3.94556728788071	5.23800702799239	-1.84962152955144	-0.749658397452037
10888189783548635961	ABIDE	Control	5.80337882529048	-0.990646804264295	-0.957468504088187	-4.55141115022693	2.62684130314181	-2.58740252130767	1.01582229553181	-2.41243651854632	-4.03215649779582	0.520933144379178	0.915323675494757	1.42732684193278	0.253313948621221	0.80952182263047	-2.79266084575218	-1.90581874515832	0.266362266702306	0.573310255891454	1.27571269660434	0.507941869137109	-0.975578018166533	1.99037630079554	2.02631046914925	-2.18798111549722	-1.25740710104819
1088963203025926792	ABIDE	ASD	0.94616061514874	-4.64383027595849	-1.77412165499688	0.190151968663659	-2.54047352014154	-3.44673683879641	-5.22006241185207	2.99985970999192	0.538762893699798	-1.4659139327634	3.38789874668848	-1.86853945887781	-2.53156033507889	1.2078148469471	1.31457566267804	3.83698136307181	-3.15304377049188	-3.59937990366382	-0.917444060008089	-3.37807707330578	-0.24195277954863	-2.81620039545294	1.81677526843253	-1.78581462068007	3.25506561639905
10891312175476305226	ABIDE	Control	34.3443548935203	-8.17662717740694	0.653756841344588	-5.39402702361393	-6.27299724468451	7.03099692637596	6.45050529879263	-0.113158670331584	-3.93589318552751	1.42745050855563	-2.19488419530363	0.738788470601679	-8.86872886398512	1.34231835688771	1.4652735211796	-5.67468286712557	-1.7869837381005	1.48174918340864	-0.246570125762334	3.12780873508153	4.37162885743391	-2.57133998101812	-2.40258982585521	3.26405292801151	-0.786847095971937
10894254169765500855	ABIDE	Control	-14.7622635789605	3.87263872929071	4.58421446736814	2.51557462681222	-1.85693318991931	-0.054032237638535	-1.71115788604232	-3.04058613506098	1.91165626611912	0.808527369969186	-1.04666187064403	-3.09063603706415	0.626196630901773	3.13842576862253	-1.99428143647958	-2.28966888946468	-0.0191623377524802	2.23487966262733	-0.521543062792434	-0.182922784259409	-1.85871118623292	2.84138481474287	-0.791578076558707	-1.33793287156407	-0.840408577076084
10937541063821923222	ABIDE	ASD	6.18570065824936	-5.24900783721735	-8.38393517330101	1.35653280188314	0.200377084626717	0.528412587087883	1.74080936710725	-1.92979602417381	-0.772376303876112	3.67766587371596	-1.5355872973281	-2.63504218952604	0.897507036909704	2.71559772340301	1.05683416496333	-2.78274793853793	1.56929111959624	-1.16675855902493	1.78463715040905	2.48198543619932	-0.572098867899477	-0.696776853097615	-3.90000534675872	-2.51938568439429	-1.53351041146251
10939937375266737016	ABIDE	Control	-4.5862115091261	0.259960829021193	11.5962588296752	-7.61268825204342	6.55195685891285	1.26380189964296	0.5298491781639	1.92926811825325	-1.55535257612867	-0.528494315722684	-5.51093066145408	-4.66161223021703	1.54727863414005	1.77531460057125	-4.19830707370665	-1.26306414488868	-6.99920126782214	1.72163409707366	-1.37687091454348	-2.07843187768525	1.56318467750914	-3.27317637054546	-4.07975072759475	-0.705017410126107	-0.262459932172617
1095186611555530853	ABIDE	ASD	-4.87984235573178	4.20663310851461	-0.182478821611984	-2.66801239845809	0.852988685941535	4.49115890069107	-2.93569247242877	-0.204208850946065	-1.26645239926918	0.942637684174377	-1.21013191798974	-0.891064828333201	0.857781807854696	-0.302568667887142	1.01006918762968	-2.24611669090711	2.51907652216242	-1.21747227999121	0.253696393776099	1.19650404984669	-1.61593392620131	-1.292488897967	0.929878465713602	-0.717356142839271	0.466537583891355
10969268826835971904	ABIDE	ASD	-12.3802225017783	0.67944727654158	2.71133814297418	-0.392383625181186	0.0677849336260163	2.00629484894223	-1.14543152758402	0.598979349122083	-1.85158185841924	1.59520061463001	3.42926464802055	-0.131483760357652	0.435307552097252	-2.69221084431966	-1.04729840513013	-2.89993998725639	1.74214008851893	-3.94157077328709	2.76070012186818	-0.84837789090397	-3.09161950695087	1.15382827355196	-2.38101078721744	-2.99722084032914	0.977670481177036
1097479203354431514	ABIDE	Control	-5.54128862226289	-0.257881430449227	-1.984298883626	-0.368397955726911	-0.470181315069435	0.655331584418446	-3.76651168924871	-0.409956221024639	1.5501193134395	-1.63835537803165	-2.97439267004059	-2.1456222501764	-2.13791792943695	-0.163032726357827	-0.455084877856918	-0.822550412762385	-0.056403067202326	-2.13575147451063	-4.14943885506996	1.27837748864423	-0.74054679098057	2.57283958182874	0.758546850179589	0.365535279257373	0.196359466794708
10976455235926682941	ABIDE	ASD	-10.4863223792349	8.18509483183215	0.607090436595665	4.01748480255357	-10.6319230757097	0.635872892026487	0.249859757279287	0.384541722349724	2.38429982969909	1.82202592513449	0.0246445785076735	-2.18139646269859	3.55615787069095	-0.490057338826331	2.98058899532901	-0.0428144938376088	0.376865615686345	-1.9112888465352	1.75856394858522	-2.03483253559076	-3.82392595953254	1.28202162501105	4.64852154920518	1.32020262396168	-2.55054557170956
1098417988006458381	ABIDE	Control	3.91109399252112	-1.35946615685068	-0.968740778326661	-3.1726512776805	-1.58664250518277	-3.29186126013182	-0.35820894573653	-1.75615799390656	-4.27009330741661	-1.60472150985196	-4.01808490735231	1.37970847455258	0.0246075518878883	1.50199398088148	-2.78954035975178	2.82171987497387	1.036868328161	2.44633876724688	0.493012576862666	-1.03498116050253	-0.887061652660472	0.506484757942795	1.33602043682451	-5.50524714420999	-1.75013104492123
10999653377826445863	ABIDE	ASD	17.40007690504	6.16701945809336	8.08215061759202	-7.99359693486854	-2.4447354704232	0.79681832853735	-6.35474432553789	7.17424203904225	-2.87828922457464	-2.9563413464954	4.43215320756288	1.46561750805937	1.94746921622935	0.348538249434499	-5.64301077918426	2.39631869515395	3.29298456954274	0.540638293108742	-1.465373789773	1.85571070512191	-2.08413593517203	-0.292021274736303	-0.244069529304086	-1.86233523024493	0.0768491232177721
11037545252055351772	ABIDE	ASD	-8.46260736677098	-4.12498685946454	-2.19840587606193	-1.34352295163378	4.98293551313944	-0.791852137486814	-0.151879949437306	-6.69106854111985	1.27190481822233	-4.11973011631916	2.19181910932307	3.24433537449512	-0.124170017203141	0.513756726670597	0.338907690826555	-2.60535398880953	1.17446988192476	-0.853799553972187	0.957016753049615	0.935470346565262	3.95150955212277	-1.77305607414503	-0.467168897614539	-0.106183930436351	1.70518818309616
11063493347128341906	ABIDE	ASD	-0.218310542951334	1.24739487825371	-2.44832479752594	-0.00834185800833817	-0.25687210370949	-2.32007548029056	2.18211196532507	0.572925601198927	2.64085047975792	-0.347493748668387	-2.75077351838242	-1.37088882349056	0.56774978183747	0.00035354663379255	-0.594057744188227	-2.96477119300401	3.76161456192581	1.63771848399689	-2.35059428397019	2.75738809641625	-0.143292756934565	0.501952921441193	2.11880679023791	0.404925594192812	0.759240254995848
11142603724876559919	ABIDE	Control	-10.0031968037426	1.18957836886724	3.35059910447255	-2.61965101722622	-1.43746647056732	0.813909538405609	-1.17535149679126	-0.851221257966028	-3.18697533302804	-1.13158187610688	-1.32320706111721	1.9468974202496	-2.93726860431514	-1.5829497297024	0.288807855822587	-0.35788243653574	1.68587092838524	0.767612701583938	-2.29135255957366	1.86390198158718	-3.45588932107237	-3.55816800301102	-3.93107685523781	-1.89266110079181	1.2084120881961
11150497814872825245	ABIDE	ASD	-1.78760818072787	-1.11502068129102	-2.6403453962911	0.525402232193465	4.86551171800976	-5.25144720951279	3.11360427418207	2.78922382488569	1.53874938316078	-1.03060256207454	6.13838992650594	2.66242668110979	3.81303300197131	-2.4337237497697	-2.33018840815281	0.505981452750693	-0.103374909045845	-0.209886660851266	-1.01576797161793	1.639001369269	1.52611931326982	0.403151708532559	1.87059256754145	0.00853730212823043	1.89731827461213
1116857503192028252	ABIDE	Control	-16.3670606189905	2.65152949947162	-0.38854210214436	4.51737243138504	0.271222812895118	-1.41051966089163	4.97066903616993	3.24567841045806	1.846539389924	-0.729979440248713	1.93256218542585	3.06056434965678	1.08464292705607	2.84190125209757	-3.54104433878792	0.544700873901197	3.09802472862861	-0.947436684001198	-2.55120406878756	2.27711227392552	-0.854382738693811	1.34528750358702	0.990979599181419	-2.75909918858442	4.84955698780228
11199113312045815323	ABIDE	ASD	-14.8385363774004	3.93838198331994	4.65991490759009	1.42377080843855	-4.84866751010365	1.10898709476844	-5.98167241238208	-0.718602272727434	-2.86173185616978	0.760157010545941	1.01344805715585	-1.82338500123581	-0.676737106456645	-2.57689770172556	2.38438784201654	-1.40380247530774	1.0695118810345	-1.85528357991288	-1.7386348794401	-2.25257030449024	-0.405100421991232	1.41641138276782	0.292615437066101	-1.8601664003647	0.504432433480234
11205705854955854893	ABIDE	Control	-17.4449156326963	2.82130390397473	10.3173501646959	-1.56692282532833	-5.88121905156185	0.797749157237356	0.64077390673489	-5.93459312638795	-1.23080899067306	-3.63072855143263	0.877376073248204	-3.27108502496638	-0.613691307496734	-1.98459114404442	-2.2487996298557	1.93192555817389	1.65446682988448	4.67094697944485	0.70716409759184	-0.769161601265149	0.817413449156241	-0.851637700667556	-6.92981195029824	0.494768223365438	2.4753793929767
11211779999008243459	ABIDE	ASD	9.99669536518029	0.109850504993024	-4.08017004257337	-2.68033845746596	-3.47049811103729	2.84337702960143	-3.07121210062154	-0.832211190889398	-4.77411552002294	-1.40872013404093	-1.8099326546129	2.10040493751574	-0.24360507050054	1.4358694847037	-0.378479052794559	-0.848135873055847	0.835291444326209	1.38749391717893	2.63677945760271	2.72154736278088	0.0702532758263449	0.555691251356724	-0.349784748001024	-1.57429373328687	-0.0116259967818861
11215274205986078664	ABIDE	Control	5.49416597761925	0.784567341768657	2.69203344063586	-5.44948103651164	2.26481659383904	4.03737510323198	-4.55302040976572	-2.98403921929172	-1.82053515322384	1.34490547723813	2.78359783879857	1.25256557008074	0.876946653549736	-5.27286414932766	0.424179721670188	3.00755759355024	-0.8358270993764	3.61869117641808	-0.573855795524532	-7.51973525846457	0.788627518509497	-2.16865517350874	0.424285876554314	-0.633309300753671	0.830506576783793
11216601981006960514	ABIDE	Control	5.08718945546852	-4.87809294209341	2.326558463557	-7.38714500447317	5.17999436429946	0.384975339655737	0.381518957975372	-1.83369379713675	2.2152322371755	-1.76347241290142	4.47869437434644	-0.0884162584487618	-0.145910255720343	3.86690485969718	2.91334189692976	-2.55257014037143	-3.69883238801013	-3.34124288800711	7.75884931291281	-1.51130021087694	2.04749626914576	0.994786207146771	0.162874300854081	0.512198908881967	0.307971411812624
11250732751596491772	ABIDE	ASD	-24.0243086100047	2.27761422951825	10.7794168319585	5.42129045513075	-2.80854622645438	-0.678617150260703	4.34163975224708	-5.39940874227093	0.685079086583891	-0.251153299700744	2.50388124836109	-3.5859485630651	-0.168534303718647	-0.376728670098065	-3.64841103075256	-3.11971556280903	-2.05509841163984	-1.65874548708827	-1.65302643205749	1.11089657962743	-0.704741868467376	-1.72904193040424	-1.64810917694419	-1.39969147893431	-2.20511258805131
11279663522595593464	ABIDE	ASD	6.85324806776503	0.739539693226431	-0.805838844877519	-3.91939707487631	3.17169975503399	-0.641180699401405	1.75810468880772	2.86549896103725	-0.791322362291601	-1.21084216586769	-0.927275402441617	0.025510978454676	0.923453646001908	1.40504959074564	-2.14636751776952	2.41598408738849	1.67829470881612	0.705631640697977	-0.527634272598361	-2.97886440946523	2.21035278446152	1.61788088796007	1.26612467180875	-1.48364977735773	-2.51639118895445
1128718448818508051	ABIDE	Control	-2.45703983349896	0.157936925423657	-0.198609570989616	-4.43494029768381	-3.0151332641053	-3.54051490614723	0.0449599161609823	1.11853549214209	-1.23575418207204	1.57198437767198	1.58594385731854	0.920354983421186	4.96758665613744	-0.999190474491892	1.79360080620885	-1.9434056367044	0.843270203971759	-0.137410402536371	-3.13231761606308	-0.380688352396278	1.31257455147905	0.536356134490829	-0.539358980074753	0.0771883018912767	2.61291769366209
11290162998483579594	ABIDE	ASD	-4.17283803513843	0.62939500247304	-3.7525729700791	2.84686919758885	3.28066849253693	-6.42312998211348	-0.293263107742789	6.53230509926691	-0.980827884406787	2.0874507913204	-0.845528066299788	-3.21047859975836	-4.05495437182698	2.82027608747264	2.72694316711062	-2.82539239920327	-1.82017250489437	1.03307611721013	-1.059280484197	0.147041469586917	2.1960869418423	2.62805004901817	4.42027209370076	1.69030719712704	2.17384714198544
11298146104575054853	ABIDE	ASD	3.12172975901315	1.12595459708353	-3.00067319572792	-0.393623292986869	0.230372566008788	-0.307361191781183	0.550403641443898	0.804318951924498	-3.21728925213498	2.76083061153137	2.3532708974013	2.44752278329498	1.07596920291613	-1.78534010569168	-1.17638173081984	-1.10538210335338	-3.58367378146948	1.19100578569697	1.91366103583599	2.21321026346031	-0.654566206568302	-1.1448500536957	-0.253583109429488	1.5646423568189	-3.61564286901666
11306563944409717118	ABIDE	ASD	2.64826713955759	1.62587545712945	-2.98623143829868	-3.16398364120985	-2.60240353283017	0.268227046952261	-0.821868999967461	-0.566023025233623	-0.942261927033025	1.4042325066394	-0.04546224785005	-0.597683773020519	-3.01747789302103	0.706586767497478	-2.38528257476202	-0.810699419765006	-0.633162034163211	1.94766692741474	-2.03206505792743	-0.0265389135221988	-1.24687453517509	3.39253202083969	0.428689882263567	-0.961515108509632	4.87549065444432
11321911823643200724	ABIDE	ASD	8.26092469984288	-1.63953843036721	-3.09751956756715	-4.34396989005868	3.73910758538678	-0.685870513532719	0.234073716666193	-2.44521713301975	2.12458426283206	1.45725741272847	1.19201187106299	1.00928639431436	0.0506833846075886	1.63691879418721	-1.77530616376388	-2.31165335977725	-1.07188088794776	-1.33996814157385	1.17855387342179	1.29453674350844	-0.824651099469941	2.49300450884364	-1.22769985947092	-1.44070380857534	0.737385638307108
11338998855918763	ABIDE	Control	3.83314315668819	0.0717501883440138	-2.17619056373224	-2.65869900333307	0.230999061135477	-4.07012290912777	-3.72312577521841	-1.38500775764297	2.0836597266485	-2.75720215757919	1.77932649247911	1.59890364136386	-2.31537399427217	0.976894220652653	-1.30100685179743	0.0473095029260236	-0.136148532557013	0.0802635142768747	0.597160602760599	1.75229716581574	1.74793045493769	0.159367695515577	-2.20368342441523	-0.956917600720587	-2.19959272413767
11355700117245476472	ABIDE	ASD	0.5383853308787	0.25519468405027	-4.99979655238268	-2.36749040687091	-2.3453893438758	-0.0638428877371514	1.75149398398004	3.43053144289151	-0.373950671563591	-3.62164837228113	-0.291361671266958	0.421948958336818	1.42868356628304	1.72471281821822	1.0267343352749	2.15353665627432	-0.531951045357004	1.98460789007481	-1.47960970674913	-0.358584682498085	2.11994875038787	1.30207461050069	-0.631159679632371	-0.226284515485964	-1.71853975314037
11359354778039298242	ABIDE	ASD	-12.7873042456537	-1.27897116078794	5.84006180521529	-0.985118453043027	-0.269698906732915	-3.16726295454145	1.52094256562274	1.587243586207	-0.564442304539114	-3.19409222331699	-1.27607286646404	0.806980565115021	-4.73612313880942	1.18017771344539	4.0766262045678	-0.975718494163641	-1.58022791020558	0.560398113031421	4.09034339923925	-4.19239288330391	-0.770697992481129	2.15783699970018	2.00467394975676	0.161942652072747	0.125429828464069
11372259924037431790	ABIDE	ASD	11.6762746702977	7.92648304144562	2.57430702218435	-3.31854526000897	4.59404774711929	0.110246303740572	0.478129368182271	-1.95827842712402	-4.83261547635081	2.187014709541	-3.46241063372502	1.927054879285	-3.59357475364265	2.31886164614769	-3.17371885740427	0.964943938139365	5.0881478754669	3.26482405032145	2.92993536961082	-0.786914584317897	1.49800904760725	1.39562093133439	-0.283372756950258	1.74906366496126	3.15203418885888
11376693238223767158	ABIDE	ASD	3.01261643870183	-1.59877224245192	-9.49377333913072	2.60210169299108	5.86136547129601	-0.445964421560117	1.1730783603856	2.03277920070519	0.388714678712398	-0.776042427988508	0.535936977047749	2.11366024230079	-1.96662854251434	3.88550009629103	-1.84996705191282	-1.44530844582978	-0.118777967487178	2.55498118799939	2.05575963326587	1.22508397980078	-1.01028145850597	0.733813069998273	1.05607048121211	-2.28051709579132	0.529703806081931
11388386247846375656	ABIDE	ASD	-17.2743796060787	-2.8069582477603	0.674153796695871	5.11084654023797	-0.101160192952801	-5.88618147031923	0.296458894552868	-1.9714572349616	-0.819554982519447	2.10158853384178	-0.899640177203972	-0.816343026275275	0.136327619657494	-0.344098957471166	-0.0283830720336644	0.732368772225358	-0.717887842822641	-2.41112507332263	-2.30640705669343	-0.087658639816514	1.2336024873106	0.188724768200054	0.937518247324863	-2.45235282290166	-2.12898019239245
1139731751850986969	ABIDE	Control	3.56776892794957	15.9165553877661	-0.622480653425933	3.2631169035628	5.93086500333242	-2.74340064409143	5.13292117467681	0.948299220103352	-7.10813433623025	0.305887857174849	-1.36919868995841	2.37756517357012	3.37238175462019	-5.91247628615731	2.61887014794966	2.48673145167496	1.2248798790191	0.00630973164390918	-0.108278765034084	0.523288441429434	-0.625818537898328	-0.0989202832421827	0.232237778065848	-2.98537322917377	-2.18858861608078
11400501782842924730	ABIDE	Control	14.8522396123644	-2.47716947354086	-1.18428439672057	-3.88313592597317	2.6516620104394	-5.95300511584145	0.725382009717645	2.56565629206279	3.53940402580402	3.90633513874842	3.56711431223453	-1.50800804057696	-1.73130425417202	2.439415937113	3.37015238512498	-0.175675633655806	0.72803626312461	8.9221708987571	1.94428181529211	2.53890673423199	0.536000819617484	-1.82231090380721	0.19020520011816	4.74802011075181	0.196494942260911
11423075398546923195	ABIDE	ASD	4.55535909136985	7.47089435889727	9.74490828364107	-5.15118946096501	4.32718117424065	1.26598375491713	2.23224510559039	0.993451916363738	-5.30497403897007	-1.37895963231778	0.744812085237672	-5.39898584250859	3.03975246681082	-2.89081845810009	-2.72029787575684	0.809343614501939	1.49807922197505	1.2279018682	-4.31395787336602	-1.3002697916042	-2.36100725765189	4.4530069127354	-0.538056591476229	-4.39029901879634	5.22962078125003
11439418614778211922	ABIDE	Control	3.84367081121365	-7.29670904375933	-2.57923766089172	-5.5599342180526	-0.925379657806657	1.78420148190147	0.277650922326746	-0.633581848089331	1.87773164652772	-2.34640965723248	-1.91126540123074	2.46727335977167	2.80406984559989	0.369169289054642	-0.371722942404847	1.06007066803454	-3.07315464086538	-0.415478492889053	-3.51719317997484	1.39620582793957	5.17960069378068	2.62182699935748	1.3196468851616	-2.69583433783425	0.868533228022473
1144260026452912469	ABIDE	Control	-13.8522472998321	-2.55160150123142	-1.99536035750588	0.028893912316481	-1.90796126773975	-3.05617738824546	-0.941523995275746	0.61694987914631	3.72152539495671	-0.0683319540259439	-4.27757402698219	-0.552167656438351	-0.555482087703533	2.63690309028704	-1.00814337718971	0.0337755330856405	-0.919851052953655	0.974498639704655	1.70960798875556	-0.67893194998665	0.175531955078817	-0.577214425644354	2.11982284344912	0.482314435088236	-0.951018744584304
11448406121970560090	ABIDE	ASD	65.4421345782962	-6.24248297313943	-0.615068785777666	13.5837971856663	-8.5597957873986	-4.69424782405379	-5.58046548923775	0.13200791027478	0.0245010668869358	1.52163044332424	-0.324251147654654	2.08129531427372	0.0256306746522759	1.09139729012532	1.77061558224797	0.714461707030871	-1.22308173404993	2.89570160612997	0.677074055791485	2.68128619377875	-3.46044347857931	2.58301869369418	-1.69357933787999	4.7071925579252	1.73389203732275
11455886067993676029	ABIDE	Control	-23.7844684844678	-6.25107507321543	8.797097347105	4.26346692748883	5.38232733276014	-1.18779315896011	-1.44297970502197	-0.600009451018232	1.188936480683	2.1603138648621	1.40665661347875	2.35641478652802	0.567967117136785	-0.354697896869932	-4.44116339285422	-0.48940980051635	2.62398918427622	-4.15507813690012	1.42960872080725	2.79701747034432	0.719710263413595	2.01657354698	-2.32151720911534	0.114361012147711	-0.919580984833811
11465886302538632874	ABIDE	ASD	8.34539904733745	2.78336295446357	-4.78118499636856	-0.562795923153621	2.5367744790441	-0.613247437591774	-4.51819490459379	1.05399445833205	-3.50704401187913	-3.69125948772666	0.993746074490194	-1.08129043264937	0.910494945476977	1.43564542575825	-1.84315197733433	2.00599503049094	-2.39342586269489	-0.198219754228206	-2.67567700907266	5.41459444319053	-0.139727403844148	1.06066807550955	-0.602960411895642	1.21195757103792	-0.210734412649999
11479071121107659837	ABIDE	ASD	-6.08070132440651	16.7276964314559	4.63737346283683	5.21374566162076	4.49075250022636	0.130250908363627	0.616503064615513	-1.24734980494533	-0.686578075524707	-1.52003355267792	0.0845907937067601	0.864368149048794	-0.766032875667608	-2.56398738079055	1.42493364759134	-3.24651489716084	1.82430115718509	-1.81393676779065	-3.20654896537586	4.16800862852808	0.616813622801847	1.908002660444	1.03025926089778	0.735330720459068	-0.56447830827279
11491978955633073245	ABIDE	ASD	-3.05541202484652	8.15624120796689	-4.68533173712113	4.72917024675682	0.499787330465769	-2.53289709654714	1.30190757745609	4.15663624160251	-3.80392931140882	-0.874303074072547	2.27503106992924	0.480653984642459	-1.85708641315324	-0.00715864913047756	3.18592067860302	-1.15522503900693	-1.10243250437806	-0.375455446085096	1.08629160503186	-1.95711475740864	4.20375038800285	0.424596354169046	-0.790172900107306	0.793324705083744	-2.04008390682756
11530578323476198375	ABIDE	Control	-4.32368658192653	0.642010338290077	-4.84677272878389	2.04523002602659	-1.67071684051735	-0.869184151346164	-3.37303237227839	0.980073713002802	2.54739110330965	0.30480940997782	-0.479227657683311	-3.59687725972215	0.47699830436466	4.2891969600987	2.51651773814241	2.65176829106385	-5.40342295871852	2.46081487399497	0.534519290937444	-1.7266222000805	-0.308573545824832	-0.112073769702676	-5.66526925510234	-1.17628798721167	-5.64402558372434
11589489344450896135	ABIDE	Control	29.3176377420519	-9.16318726119381	-13.0347337004179	8.36133776440915	0.135925974152488	4.79194106815459	5.60287211641082	2.53544747568722	-2.22200334330262	-1.26176796712695	-0.254710730572293	-6.06807217626691	-0.0695042539633608	-2.08583660465888	2.82499503173536	-1.16983120885149	-2.99199547844812	-0.0478625998400143	-0.835360964593886	0.325963096200614	-0.78293592513983	2.05655432443188	-0.184179442989729	0.290417732980707	-0.281470967409115
11594500875815279867	ABIDE	Control	-27.1464575146591	-9.38263946146434	7.78604146584979	6.17222561633408	0.041668546447265	0.177193120318205	0.106136989633738	-0.869102451642176	-1.48295882178992	0.740073439098202	-1.12627500282726	2.097577842364	-1.18108690543155	-0.183925135738762	0.276936944748969	-1.48064482379912	1.52292661191275	1.5758509435694	2.61481855398673	2.87806565335707	0.917762358578374	1.13791174404234	0.298600496684547	2.49447647773908	2.4413752291861
11604436042838992233	ABIDE	Control	1.90351286277674	1.49097558779534	-2.41068570397864	-2.91769107351033	-0.463564976245438	-0.858949505638155	2.42219520432426	5.58337319859982	0.898342772493716	-2.51678407361678	-3.06820694719825	3.87316551457006	-1.27386426119748	-0.040734694216887	0.460753208419011	0.790924988836406	-4.04141243427746	-1.8004578936153	0.520724590402499	2.0082454770014	1.52029660527605	2.23629659309749	2.07908354113083	0.412893268497418	-2.13240353735034
1163875908328696281	ABIDE	Control	14.5844288038735	6.35098542833873	3.98613286611932	-6.02011050130429	-6.49260369919591	5.93209490422413	7.3229884866091	0.675744863842912	-3.56682436202505	-5.24293276837964	3.62931617746814	0.514317035419477	-8.53513469276321	0.470532218173797	3.64829472569801	-2.14851269503142	-2.77889733002915	4.74236568858856	1.75281949904229	-0.0208132409585398	2.0703508716992	-1.23195086285536	3.09165821802567	5.26215405275903	2.42349448703619
11641861253725393085	ABIDE	ASD	-4.37325062883951	-3.45824327736926	-0.309503388599939	-3.2026832533309	1.62715320366898	-3.93612022019133	1.49477225795482	-0.128089195045877	1.5551725845038	-1.86775293161964	-1.15927774366401	-0.294307444681922	0.228514789009532	0.632361478911444	3.0321204678373	2.7998532378196	-0.806991409556806	-0.844151618039897	-2.20403694196563	0.643454448350335	0.310206191700542	3.2331494461801	1.73827629800129	1.62235395810636	-1.22152172424113
11653108669153423900	ABIDE	ASD	-6.61210859483841	-2.89309002954262	0.62584064413308	-1.98947385748192	1.33174382694662	4.55066664167853	-2.527916034432	2.89900223919566	2.32632737137898	-6.672773005729	-5.85455866729782	-1.91423617191965	0.219184627212177	1.18452009109654	0.0368474054539316	-3.4724176076848	2.58907110478965	-1.26280131061601	-1.29882809544659	1.76417307958351	-0.833565136317316	2.14931227004978	0.466095259536005	-1.90201016957376	-1.31135740647426
11675481097715069736	ABIDE	ASD	-23.2885218127818	-3.96238291938474	8.15306546117612	5.44627702866447	4.40560656133067	1.3026969553988	-0.640423429790148	1.17081175552374	2.58748239644982	3.51233794365044	-3.85719879997449	1.50162858331212	-6.63192451335892	-3.13388125513081	-3.47306078284331	-1.74196459484432	-1.95692260829885	4.08568482936088	-3.00784408027754	-2.30205553128366	0.277276602738049	0.731671133150833	-1.41783561766501	-0.849800331482881	-1.71685216136005
11688451720454955744	ABIDE	Control	-17.2400454565254	-1.14922642992329	6.46965370390576	1.56659778105794	-0.00172329031586393	-3.35782356393586	-0.3179560159586	-5.04941170239295	-2.70844768670762	-0.920057538808883	1.90792915921414	2.94755696072807	-0.878847698296958	-2.2743615818093	-2.33381634822026	-0.594027346749432	0.116954009055114	-1.10958681969007	-0.571515257354895	-3.59482824750338	1.33326890163197	-2.63540132344332	2.23671240744832	-0.562606313970162	-1.81223941267068
11723007971726512929	ABIDE	Control	-5.77576660018882	2.12925179349422	-0.878446480314818	-2.49982621396419	-2.00170309227431	1.28836832418047	-2.18357834862593	-3.86419806229805	3.36966077883898	-2.97636952543295	-2.55822739622542	-2.12360995873884	-2.61109114512531	2.19911922701858	-0.488775940231161	-0.225141034608498	1.21692976451871	-2.93477458415826	2.00352453922634	2.08554500729583	0.844969760236921	-2.77544066160858	1.04506253067828	1.5193224880194	0.623586740784141
11724843499212268823	ABIDE	Control	-19.371275335851	-1.15009929193494	0.937787510110748	4.08972480762766	-2.89562647084348	-0.436746609813367	-0.397436456349471	-1.94319726811103	-1.14888539227645	-1.70192207392851	-0.528547712407842	1.11083993726027	-2.17046800646632	-0.592864186782166	-1.97193804970866	0.87354914609608	2.14225605067205	0.389490685900197	0.615666921993072	-0.311246068097372	-3.6327285561737	-0.731054282099717	0.729799577974588	3.12843561928097	0.184165383936735
11735429915193850108	ABIDE	Control	-21.8793543414244	-6.27435648044512	7.09376649384563	2.90249501121175	4.4724269060878	3.61011593665773	-0.759499175330983	-3.09697193806302	0.0357592855553625	-1.52261264510244	1.86044348037255	-2.68779756103894	0.874391770657358	-0.931538531201254	1.19684484889005	-0.886872421223881	1.99590598175711	-1.85765365471345	2.27093288422509	3.28395082406494	-2.2608652384836	-0.728854737433127	1.96530352564892	-0.994825103951992	1.18347016452945
11748546997753654793	ABIDE	ASD	-1.59725083271815	-0.273697769708188	-3.9797266431433	0.781516733168382	-5.73077370299207	-3.75536618163893	5.90138899998602	2.38528228160593	1.83369135873666	-0.0652315534600563	-1.59408974706064	-1.38767618109433	-0.268417247532785	-0.0486891170462912	2.43594173516567	-2.02354065799337	1.86686136497484	-2.96775662304865	-0.622345016720988	1.16968325036224	-1.96394608308711	-2.26746808341736	1.33479045915425	0.431898085278263	1.38818618511775
11750934158358785864	ABIDE	Control	-17.6317302269337	1.57861147817239	8.37958252181519	1.86017765700208	-2.27042952324733	-2.14467255666875	-4.73867187294875	-1.08967962518705	-0.0940383511755161	-2.41979324322386	1.12763957935778	-1.76310275845301	-1.6126628625427	-0.212449598006363	0.663997731291825	-3.40447423195113	-1.26900870727584	0.377103210965843	2.52186134577189	0.118063645080464	1.04334111425594	-1.47273287849242	-0.415376353754002	1.84922797403573	-1.11321064776295
1176023215155805810	ABIDE	Control	-10.6438167643857	-1.76178937822527	-1.75727720153719	-0.254038566812569	-1.84503932605956	-0.235762205838941	-2.75088597599796	1.59275661909681	-1.14259190145451	1.67842117478976	-1.79857998743568	-0.374816414159863	-0.139319687728067	0.959888106609305	1.90615847703848	-0.00268767447261872	0.250138103706912	-0.327324267369126	2.04424852581562	0.705520858385288	-0.608510552973249	-0.291647297161995	-0.32093731429369	1.03672568211904	1.02479954672761
11782397523805637910	ABIDE	ASD	-1.12081674369962	-2.82455902637267	-5.6326942848884	-1.50211150285674	-3.25012481000272	0.434782245611326	4.58980622360652	-5.009441834136	1.45680140920341	-1.78439260058595	-1.08516094199052	2.98915523389056	0.192062005002793	-1.77233285834929	-1.19797153769022	2.31777191122528	-2.43166976741332	0.732929748986966	1.70380970459626	-2.66992952089214	-1.7594996035681	3.41759691887028	3.17889799372216	-2.83658815283692	-2.97122459421622
11784540523848236	ABIDE	Control	-23.379032216578	-6.06921810504306	-0.37044332160515	1.91062467926837	0.0321336475083333	3.18270430881672	0.978994623634839	-0.408786824560764	-2.73516434112612	0.868900373678248	-2.15499996244388	2.30631173149067	-1.08372346953441	0.902556821033942	1.16296620806602	-0.0931192712229384	1.38323482924611	0.711917601114207	-0.375334161386563	2.03707576016674	-0.46304477583304	-2.43099712172581	3.35769796818644	1.03961526047198	-2.36598081199079
11819802855660000703	ABIDE	Control	11.6519558192851	0.803279006937832	-1.77338363642726	-3.50933417633463	2.38673531078615	0.32165590950437	-2.48846678920087	-1.11648701800497	-2.87692828383927	-0.300895889923901	3.36349234956619	2.99961210204984	-2.0864912153556	0.960450978724664	0.894030480230681	-1.29983201005159	0.220957852457418	1.43978061201651	3.22890306342064	-1.01129730170636	0.159916233269338	-2.39094205457453	0.711546983334375	1.47340455918385	-1.69539689696122
11823591413784470348	ABIDE	Control	6.33566806450292	0.277084582263592	0.405347970375859	-3.24711548745768	0.0228465052407896	4.67380990915453	-1.82588524740411	2.50193118674343	1.72209400742713	0.771791203137212	-0.664256767398628	-7.52812803895786	1.88267652965555	0.766766493775149	-2.23333190150769	-1.91089163464756	-2.51645308749385	-0.992384696217387	2.23505965668333	0.538588218804246	2.63138489153019	0.82498535036182	0.223379924147296	-2.47775379754342	0.151681596546798
11831489119676836631	ABIDE	ASD	16.3953948198031	-5.91436035451645	-12.4342302350533	4.39317465226949	2.74320222074725	-1.77754215240627	3.38434874612666	-3.20510044661943	2.24194718495604	3.6111499052542	-0.759563157526876	1.67864411706907	1.2693079058694	-0.443566478896795	-1.91913380798292	1.65629630182897	3.44266007616469	-0.0389836912279998	-1.78658724365754	0.956202302909513	-1.79808966584025	-2.12364286855777	1.01599630786833	1.79993517138098	-0.373485535043723
1183723458906492545	ABIDE	ASD	17.75813248936	2.96415518591642	0.114266950416839	3.37459897694433	4.29650715962114	-2.74594476005306	1.82037701433643	-0.289619050552257	-1.24509191671356	0.170785708605079	-0.861216725216952	0.395850245845901	1.64725394235328	-3.70473007087832	-2.92263745155506	-1.461505328384	-0.745741098399822	0.671861933833873	-1.15182524403156	0.882929229611973	0.380632069431641	-1.17842300324526	1.81095631038987	0.880471383712472	1.6202686903867
11846281372939131853	ABIDE	Control	5.52800433999324	-6.88408733881776	-2.11815935325745	-2.96091070286332	2.47609082894357	-1.47007614768507	0.42634548162336	-0.0162754571976672	-1.14109279685049	-3.14698555340221	-4.5452809192768	2.3881123136394	0.687148980841128	-2.66735413807548	-0.558072993137186	-0.702204022059043	0.757163968857823	0.884741601119637	-1.73060801438175	3.94243078464682	0.182762745456672	-1.86617256751681	-0.529529994277511	-2.1308745674861	-0.367977142174317
11858436998726961072	ABIDE	Control	-7.58947563122543	-1.11532704248509	-1.01478031526769	0.592636401569566	-1.29169216381509	-2.11020587519543	8.0630786526798	-6.66881471667808	-1.88108618441315	-5.94962065463888	1.1024923631659	2.22427479896853	-0.369713511555734	4.80209791170431	1.33562624875669	1.2554436009408	1.67617499100714	-0.00724989416777464	-1.35620958576361	-3.67515550547323	1.34990914897359	0.78476379427608	-2.86384568769598	1.76739619115964	2.33321081996902
1188369147071585300	ABIDE	Control	-17.883948399441	0.919795558274888	-0.18201010408466	2.90123771946657	0.0390206981670881	0.640414692748332	1.8607815383423	-3.66626447439186	2.86615536273949	-0.978865149047821	-0.456981590971344	2.77225700118894	0.696013882682416	0.707326723166951	-0.783471647729807	1.13805979460607	0.906717125759194	-0.105257061010957	1.12362489102796	-0.644135683499073	-1.03269003382563	0.724468124472447	0.693898308857111	0.607362670760071	-0.600994691884133
11884750554207142807	ABIDE	ASD	-27.9825915447769	6.72157088595996	14.7638598371834	10.7855165856178	8.35417885761515	4.78571048840253	3.08085261736833	0.178924873276544	-0.109876001364501	3.59812238483314	-0.61625631261215	-0.902473089240274	-0.763858927627233	3.21008842544876	2.53153619572444	0.410894434803486	-5.8922242488074	-0.0668671907757345	2.77126761301007	0.368167875505383	-5.15308708932672	3.63521147698512	0.573764986272288	1.01341617591284	0.869655237981669
11896622760834371917	ABIDE	Control	17.1206513885217	-6.41255317038104	-9.37586246509521	1.55239956863836	0.688124866823228	0.908390026774798	-1.42335792514116	-0.0706609627258131	-2.68534408456041	0.703580805380945	-2.5097814434987	1.69097651824982	5.34904333046231	-1.13602095221457	1.04369463630651	-0.952414149864372	-4.02197158870408	-1.5461828835195	2.79875072610443	0.294633065568474	0.673522170838899	2.44941872193851	-1.90446772762107	-1.9251883927189	-0.210392518104851
1189696158181009297	ABIDE	Control	-21.242083929581	-8.16993665878379	0.993043880509681	-4.28231755791551	1.52685905234125	1.04724933968024	3.3202962512899	2.52965881759163	2.50852352555717	5.52214533063946	-1.90484191132625	3.28395289199244	-1.10823226022109	3.1044712512118	-2.17520153016083	2.20135554629054	-1.80656369903398	-3.92445298048515	-0.652318020135515	-1.27612726469465	3.61506837995017	0.113687200456604	0.768065906137237	-0.135191201119254	1.89370223379619
11914947177169130679	ABIDE	Control	-2.86122742714547	0.484997402132908	-3.92492425542645	-0.507017767568734	-0.85921757267894	-0.434984860423901	0.0139091533042764	-2.01127160857311	-1.0967949362222	1.41103647934501	-0.55406546906756	1.83307930322531	-1.38996512037814	-0.850432386027774	1.12864224230656	-4.98779358719747	1.1118276004356	1.19086534121437	0.868514876440445	-1.1880089107429	-0.810292951822455	2.0893235444066	-2.12289175452995	-0.739468028455252	0.637699074883025
11934046218515133155	ABIDE	ASD	-2.68598253277087	1.20865169706258	-1.86117776069636	-0.705821690129897	-0.94300829484705	-1.11812708472633	-3.28071351264472	2.93521913224572	-2.19730451099903	-2.03975751184739	-2.92334364255265	0.9186070896629	0.176135800321618	2.20034462589663	-1.0530373461819	0.599672064873143	0.0581132841985298	1.39370274728151	0.219278126544767	1.0609209119214	0.290471277429157	4.25997382951288	-1.72721357314451	-0.568754639449364	2.4476585714546
11950482223479152486	ABIDE	Control	-3.66227922624499	1.7302969917122	-3.52314161815029	-0.32502135049302	4.85104728112201	3.8236480072319	-0.660728021981887	4.11896180440799	1.32813657444489	2.1528066717729	4.51605369262883	-0.02744837919174	-3.32056989167895	0.797605411829199	-5.40716343531611	-2.48518970497991	0.785509677852266	-1.37550371676168	-0.0513994206856136	-0.523697750915924	1.70522941216573	-0.0814820847253822	3.1612011941102	2.11460585305141	-1.78416550300293
11993593859811700647	ABIDE	Control	7.62155574738121	6.47792262389009	-2.10523755492703	-0.388055272319228	0.231738470404745	-2.24884599920229	-1.62932473965391	1.27175358299648	1.62825714849442	2.86013323717221	1.73752397233675	-5.65890996932092	4.17607690424928	0.00873007985763747	1.87157334810649	-1.60801036929707	1.55997643367383	0.667700636577748	1.783430665297	-4.3951429925648	-0.518343378126681	0.806998019311371	0.00119040833924392	-0.62826548929684	1.14776081573627
12017417879396901503	ABIDE	Control	-4.94573237825567	1.19215028356357	3.45855454469857	-1.18888372943404	1.93100663426108	-3.33964028956076	2.36627769504833	2.85486246039283	-0.681319035432113	2.16408022359464	4.39057568041319	1.54157740383773	-1.0096002157087	1.51512092946266	0.0738196142192328	-2.91796081885018	-3.26009184858548	0.224210451061595	-1.01290804648191	1.67575533362295	-0.709829190223029	-4.43727304235449	-2.6556012173248	-4.85413211949634	-2.78561938342104
12021101294481477462	ABIDE	ASD	-15.8206850109591	-0.161504601010027	3.56150313003372	0.876238401581254	3.917773496066	3.51165615506428	-3.74311570874456	1.07665643494086	-0.0242974140076428	-2.057328594982	-1.80320182656174	1.53183085877682	-3.68779350907854	-2.75952217865857	0.186944590493268	1.70522395298568	1.4263056071346	-1.01610083028903	-0.159131771351361	1.50035659852673	-1.61464151974043	-0.975421206756844	1.44584949722928	-0.179719136615962	-2.57347437512509
12022383940409300677	ABIDE	ASD	-10.7707183452377	-2.14017888353666	1.36987459782706	-0.222962516351155	-2.67639209123582	3.38162971057817	-4.87132681932022	2.00164991238541	0.756512070962724	1.64201587768696	-2.4097709410516	-0.652879615153493	-4.230315012053	-5.35561946648686	1.42197680153284	1.37643619440241	-0.17741977452835	-0.797762315130607	0.923873730028298	0.967683825253038	3.76267144845183	6.29975614931207	0.0128611706833961	1.30250175516863	0.18375568037449
1202716107065832125	ABIDE	ASD	-3.97537501003439	0.0198088328499737	1.42631746608314	-6.47393414825723	-2.94601675063522	4.97554430481732	0.212392676653459	-1.01118446591928	7.05806564055394	-2.09923343065721	-0.683130407258309	2.87325972495762	0.339069146413995	0.271587185633424	2.4873598333778	1.01514478812407	-0.660931406902596	-5.22443766793327	0.481528831018975	3.03161938500021	0.763159190859252	0.610709853751084	-2.48284529795093	3.10995630864171	0.700921600488301
12031283436536760308	ABIDE	Control	-14.317293773272	-0.283692886349265	2.72841992709816	0.635680898741619	1.37123347114658	-3.63174452900739	-2.58844433522799	1.15652425320994	2.39580295377657	-0.704941728211332	2.78592379465663	2.6437492949157	0.759871506275442	-2.2252487369455	0.0041766027546953	-0.120056284887584	-2.02829152973745	-1.36387670444309	-2.04090682655718	1.69539679093146	-0.60558146484107	-0.853095343447111	1.62369669757934	0.0989136516864329	0.405058492143692
12053401612515916048	ABIDE	Control	-8.79649220104279	0.623534971340484	4.14917289784356	-3.37803643100684	-5.48348796270505	-2.45888640709896	-3.20368871406305	3.68515353719363	6.33554033591937	-3.77280044487186	0.0138652474310641	0.733510892058053	-4.90324667443268	-3.47501469347514	-1.15999892144532	-1.59128651347173	-1.39739667053794	-0.298934365229819	-4.99848881901809	2.99117266013836	1.578010391457	0.189488614823365	-1.71110289699183	-1.69125882815299	0.973279714581887
12053739195619749554	ABIDE	ASD	0.699186794349517	10.6622697124234	4.62095053898811	-0.700530511945399	5.93971707780082	0.207394714873988	2.98028622062204	1.11589706342543	1.8350090160076	-2.26014499974807	-2.26105776518047	1.09943431567377	2.3847436806721	-3.16474488331719	-1.19798984774217	-0.75901964154357	-0.406782771147847	2.5635311049915	2.18435218574324	0.338553170823657	0.0688145583031968	-0.10364976412944	-2.57449211440287	-0.744839791696102	-2.62503356608482
12074718120658994140	ABIDE	ASD	-26.7890274104957	-0.867112957877003	17.0147743500435	3.66948261237153	3.41468766444006	-2.32674061755798	5.05198030343887	2.9876974538649	2.35453995014466	-6.60933839627391	2.31557226681799	-0.933813954702704	-1.8088919762243	-3.59120094742305	3.26448124727583	-0.841767401890426	3.09133568088632	-0.955336319158382	0.709143648826442	2.75851137052117	0.151813520112493	3.16799461245098	0.0584487562406104	-4.84537951973987	-3.93161002952046
1211471732336797033	ABIDE	ASD	-13.2638316432239	-4.37264855944434	-1.02057678546207	-1.52255513794511	-1.03052105509546	-1.74505012845005	-1.34493680855759	1.24813539794222	-2.33405348216424	0.286445094806522	-2.69871422370174	-0.339889269773712	-0.518965777394306	2.6877887644051	-3.44539311120493	2.36210692537954	3.73725493261834	1.33649596722863	-0.448530836428213	2.43438803064485	0.0276574078238384	0.8169918717369	1.60322987942868	-0.570701242683538	3.13084429050748
12122589220295925288	ABIDE	Control	2.61114935630153	-1.05758583554993	-4.4125081796788	-3.36262868571927	-0.186550271069286	6.74781982673834	1.72437984372318	-2.14525014385469	-3.59712625960343	-2.57053138996315	1.92359863756396	2.35924245932047	-4.96456726449511	1.44773166509019	0.825990354145976	-3.36148086706122	-0.865452655144313	1.09245321382321	-1.79670665732527	4.05229150303245	5.14354190167797	-2.20513327705167	-0.160638731341193	1.59015383157485	-1.16503678420494
12135394258681837947	ABIDE	Control	-25.7892469685046	-5.52561806621073	17.0659695285335	-1.61138502538382	-0.869690371975817	-3.08023679983571	-0.0359644773009408	3.39799484436962	0.237979524287327	-1.26193135782265	3.4664586509174	-0.214606676566733	0.843647954002068	-7.03364421602315	3.00651967877807	2.36203636626262	-1.23118054795599	-3.47450116981595	-0.427887729351155	-1.57153733400329	1.47782480591457	-1.11823826895749	-3.91348877101694	-1.10831406133103	-1.07256694180572
12143331051363263668	ABIDE	Control	3.1216160548038	-2.19552519718278	-7.2046655009024	0.76965659686001	2.18869325416404	-0.176764315596927	-0.866800234570716	0.727087729485032	-1.2067656140013	3.84064548027461	4.41940653052725	5.37118987537642	-5.5950399085685	0.827846272009413	2.15546231215552	-1.35570155069994	-0.389808310849831	-3.00387623938864	-2.34690252065985	-2.2427610555138	-4.1781465157882	0.353896646569526	-2.07911393194331	-1.23193007011148	-3.11455534237978
12160216729933676765	ABIDE	ASD	0.459323696916502	-8.87392524893633	-7.40956249829571	-3.88062736884132	1.63665225889927	-2.12638576722217	2.97077842602438	-1.47550845947224	-0.456040233637698	-0.140397304959843	-0.486749706976172	1.84084843152439	4.46894373400751	0.281292886881006	-0.513761844137111	0.482155354039967	-1.96081119332792	4.42839202631517	-0.407640790058633	1.97953941013992	-0.970327649362498	-0.236910333107617	-0.578726111793265	-3.85624233962664	2.29983480402538
1220685971125577168	ABIDE	ASD	-5.78015582718428	-1.71582222238514	-1.99485265472336	1.85792873359557	-0.320809277316507	-0.783165754098704	0.528099122537227	1.98301508765325	-4.10769522363168	-0.46392340962332	-4.11126581845191	-0.668378878234848	-3.00628054628673	1.12025947891382	2.11104434150367	0.712288012431997	1.11088099073451	-0.235713148324197	-0.237405075358623	-3.22931350883555	-0.411926528798786	-2.09290041285852	1.00259189177394	-1.55647371013689	-1.69149854475438
12261741850773416433	ABIDE	ASD	-7.59176368573737	-1.91038803465635	0.82720614005216	-0.952127043727299	-2.00268734142221	-4.16767500141046	1.52975531507176	1.27981794551466	0.250684404302642	0.577920357853703	-2.26515507054369	-5.10809580251711	-0.0745934637611737	1.68316043949982	-0.396397206376882	-0.0113542633922177	-1.268306033688	2.03616085671134	2.00689567246775	0.81290476786014	2.52127488908187	5.1233761636032	0.119498247530728	1.26138025326161	0.570152555355226
12270917460047792526	ABIDE	Control	-25.9717798763046	-7.84586541973738	11.6370786279756	0.398396651516091	4.43001111551298	-2.93798278476997	0.0239167691767168	2.78797494029118	0.322101461829498	1.20323756143719	0.880814589413795	1.17646212169555	-3.09084705070729	0.0788129543880137	1.70407957681275	-1.6874186142015	-1.04772264618799	-3.33682685710232	-0.59102095520313	-3.79641244865427	1.26157494628211	-0.416616363453233	2.3831617474481	1.05955170202229	1.15420351807498
12294924223862031042	ABIDE	ASD	2.44748942656859	2.88244680381486	-5.83014474519335	2.69543284072492	2.1090704943764	1.49145496004786	5.70723525668644	-5.27354980598018	-1.78258235749169	2.06855168697088	-1.05609939176812	0.981727074553176	-7.46653507093301	-1.71479801716927	2.00045567791377	5.86881256218604	-4.73304030412216	1.26363183359864	0.262926171586895	-0.412812043666166	-0.83716507237532	-2.80086360293645	-2.12768754634421	0.47364819029031	1.37188167419448
12305871541711473974	ABIDE	Control	3.43178126013273	-2.93563795679666	-3.49158974813927	-3.15169973229361	0.135513611482706	0.141644126919984	-1.58220546405586	0.947268054295461	0.76822148124326	-1.50332536264778	-2.98046004556619	3.06246145359138	-0.475517663980847	1.23060715664743	5.46001460435975	0.178684914134607	-1.54582435895564	-1.2521862839607	-0.794250403617179	-1.50676390107734	0.0588871469483159	-0.601266136154427	2.25454156935949	0.548090676630847	-2.14236504811706
12382760978405107138	ABIDE	ASD	30.9132098103995	-5.06513833831999	-6.6376639588853	2.12858961070964	-2.29114565125835	9.75600559129592	2.24612508935611	4.07523570044255	1.49887013993737	-3.47066208346696	-1.01446019849242	0.198626512283068	1.06700986838353	-3.87222614355446	0.244077547350038	-1.78150489380219	-2.78341524662219	1.25054074986385	1.43731262659424	1.66491416221001	-2.22876740011788	-1.76785211425732	-3.0999580788698	-3.26742484562389	1.04291522843039
12417953620936911004	ABIDE	ASD	8.5847224131201	1.09581209955934	-2.25739283989295	-4.23032424477443	-3.03785889828781	1.10405596773475	6.0592421815577	-4.85507952260297	-4.67676796258297	-6.08475029903843	-0.959962606462602	6.11118443866575	2.71330809659779	2.26551342991255	1.53278480803942	1.88509331950278	2.40790089650327	-2.97337562179958	-0.815040670263842	-2.99822206424713	-0.192905851166574	3.89150634097658	-0.66326222932159	1.33003027663216	-0.618338692407884
12435800724703612980	ABIDE	Control	28.7850785150786	-3.19441244860942	-7.94204811719464	6.82948957873346	1.29512207195969	4.71513419137042	7.98417111206561	4.54230403633068	3.01038857672896	-0.828460736292019	-3.57626996804466	-1.86800942012597	-3.17088243520254	-3.29350185408249	0.0459331679379344	-4.3752287161978	1.2994888981562	1.15913540347988	-4.16161231128803	1.52039780381029	0.246201959332033	1.71868908618845	-1.82362857948901	0.155331120667069	-2.60751124907191
12439090865782272193	ABIDE	Control	11.2386011217555	1.2352517538609	0.919907615308013	-4.85181049706683	4.15090268263137	1.06608394434308	-6.56476693631927	-1.36399156317106	-0.533621768780923	3.87522479146759	1.53181769505612	2.32942155879472	0.540796852493402	-0.029913544855151	0.981619981332624	-0.526194739401718	1.90355032641396	-1.45455822948776	4.36938604409491	-3.20173890508255	-2.93801071199337	-3.43928228658558	1.46396579295525	0.415612458358273	-2.43275637169883
12439394516663437200	ABIDE	Control	0.626579896427566	-5.26502501853186	-6.24008294867909	1.09019815720501	0.00520332076463487	-5.56813148946822	2.34778346466643	3.55310354167187	-4.25552626938143	-1.02189251347103	3.32358416506824	-2.95391372041718	-3.22746273843852	2.26265910393288	1.1461211160706	2.09300980620765	-4.22585504213709	-0.926480177428988	2.37400412080448	-1.87762054339961	0.702096902087268	0.583513166990113	1.64163590222331	-0.129792530837489	-2.38533036851715
12444902917581479775	ABIDE	ASD	3.9131384324406	3.73051554630047	4.37480456381835	-4.20727651300143	-2.65910980224077	-1.83908330292808	-7.0669474698184	2.54225646577685	-0.723916815677057	0.70680008114894	-3.22741263396328	1.64396929854482	2.52299459390963	-4.27625897520327	2.72599298709013	0.193941016982243	1.80398364147746	-0.194052503493101	-3.5328893480864	-0.934284173567617	2.34125735072851	-1.72658716679354	0.241560744195165	-0.775291191127717	-1.42775196826922
12453292323503755193	ABIDE	ASD	1.1732314614602	15.3817471555916	-0.286336761397615	4.0302405578411	2.0904918394564	-2.60762414805036	-0.480519514554393	1.06214814083227	-2.70436072952265	-0.0603728147143941	-0.944913670456258	-1.22535457562409	2.10200286575885	-3.66320211591838	3.38568110325178	-1.34392891047942	1.40582916244028	2.723353970385	1.71912986739476	-2.82103548960297	2.94102460165095	1.53826414025107	-1.71378950686277	1.35917648661453	-0.165432295493942
12454922043124104719	ABIDE	ASD	3.40048123694294	-1.13890606705571	-5.83537936938885	-0.57473573420716	3.88478834709868	-0.158665805509304	-2.9026449048305	-0.564626430598157	1.23233067393013	4.29388305397133	-0.829524454125754	-0.951062108363964	-1.21842002954011	-0.920493502344131	1.79199433130443	-0.107037893042456	-0.0293298126358479	1.19788343157609	-2.87104186551527	0.631633385688387	-0.146740021160947	-0.826587260036868	0.837669546853559	-1.53327063668705	-0.770983787458477
12480415542320603941	ABIDE	ASD	0.495574266093957	2.81121894446122	-4.24873007380777	1.58720624308279	1.09542672716135	-4.87117532316925	-2.1987028417691	1.44553410441739	-2.27147337609014	0.778232999652946	-2.96255664539696	-2.10367429406517	2.21069889281426	1.03970776791314	0.268684325311607	0.501924635311955	3.64731000404231	-0.5303373510712	-2.28788030893562	-0.906794043556411	-0.343221242186668	0.218852707624805	0.995174507639982	-1.14159313501617	-0.423985781908705
12484982250365917906	ABIDE	ASD	-26.3287788293043	3.53571910349312	17.3238292231311	4.38487368459523	6.1571248019287	2.61543134755927	-0.390511200167896	-1.69884556763618	-6.68381623130566	1.95270066707141	-0.930087846529845	-1.09298009041308	1.29305411521986	-0.00244729777005096	-1.54842960713669	0.259489862901388	-4.93305970435928	-0.360272643939459	0.805690102421492	1.44237862009549	-4.96075646296102	4.62073888122163	-2.60780344123773	2.38472477494444	2.20365087030836
12501988041882556746	ABIDE	ASD	10.773208504596	0.661221389137218	1.67654622555134	-4.03898958356645	-0.284566493260402	-2.16161059234708	3.1826904357005	2.48217548042998	0.480246814290038	-1.92202054831892	-0.771072188100041	-0.907509223075195	-2.58086939495656	3.41602448360503	-0.522852041329081	-1.22526548925256	5.61634928954097	1.58367016666912	-0.314080532983619	2.23927363150049	-1.63725858854876	2.56113057172428	1.53889327162008	2.45799846442302	1.7838898544808
12503627818342412543	ABIDE	Control	-3.11437044147397	7.89852303026733	2.57739973387952	0.0152284706783514	0.677845583272336	-5.72958512135499	0.382010868517904	0.375397105476027	1.07113043875174	0.576379291116073	-1.94297088961447	0.176082881324056	-2.00496955595225	-2.05620807273105	0.800552103644906	-0.896820700163181	0.955027258169131	-0.641069237542834	0.149117835997384	-1.12363826030213	-0.325809638459908	2.02421684908999	-1.0347618538755	-0.503244886359449	-0.579687113357979
12535680106438785445	ABIDE	Control	-16.8933650766139	0.608916647942592	3.61599021089475	1.5559033153438	-3.41733683779852	-0.596249844747808	-5.24377405197483	-2.77762251569598	4.0867928002526	2.64257826288173	-3.94706425119499	1.33855368400361	-2.62423179782541	-0.0850266980176559	-1.40535315290439	0.822045093631107	1.51509715220288	1.70542704487776	2.51563718110463	-3.41884647628873	-1.03311796586073	-3.34253343918088	-0.676305380407116	-1.06960224316484	3.09098525839712
12560894819241919036	ABIDE	ASD	3.56984490607196	-0.451004040177336	-5.45146103819178	-1.34356131799151	-1.5858481517062	-0.339193998940519	-0.0391749400605487	-0.215345259906657	-0.304295567498365	-0.766464900447787	0.146573538712294	-1.02453562567559	-1.63654547889618	0.652292129445822	-3.5166464969044	1.94981842318252	0.503605523496941	-1.10936243717538	-2.84632347789833	-1.57297222835816	-0.870414525955065	3.28789098529042	0.710398301047311	0.212288117610932	2.0184113218288
12567707188966144319	ABIDE	ASD	16.2711141681255	-0.546236995447902	-3.23345770021106	-0.902983071782442	0.956036589129216	-7.37804016662428	3.24615789971423	-1.66316250969276	-3.02426433918376	0.0559234636457073	-1.12510138816017	0.754333529955742	2.11833555279865	-3.3032514474812	2.48129834496921	0.311904277097005	0.631245480843881	2.8883983167693	-4.35553251887324	-0.157032332957308	0.504565536626583	0.47146145688452	1.12322001989878	-1.16909550664862	-1.20446706559567
12571515783301748525	ABIDE	ASD	6.69767173905005	-1.77300416373686	0.422528707654765	-4.40805472884564	0.856069461298708	3.00832628693455	-0.78076848323205	-2.52382436144162	1.47110427510993	-3.14821374056211	-0.625511373514443	-2.21898450876938	3.77431226526566	-1.05124237626273	-4.20866246107314	-2.82372589887956	0.409034531023512	-1.26154412409869	2.44503164480316	-1.99788036289778	1.23526275758716	-1.43995274903739	-0.272387033500651	0.0879152635076839	3.52642851191999
1257282764944562522	ABIDE	Control	-4.97822309735005	-4.77421670850291	-1.92712439679066	0.0503389290997178	-0.0763561701594379	-2.95571453842683	-5.58167493260215	1.03136616464841	1.94312214717268	1.51185860382618	-1.59106048666228	-1.15819348744186	0.988781140468966	3.24688429297126	2.72270721267527	-0.707063270651536	2.50381945620416	-0.670301888300365	-0.201820183913378	2.05871186191854	-1.49356691857983	1.99100648321589	-0.416392516908643	1.92103887309882	1.33761626519966
12623566787263908075	ABIDE	ASD	8.65073173491626	1.87307647003817	-3.02297924348926	-2.93397946814629	1.4153981781627	3.94399748553008	-1.50107891982081	1.47195974635793	1.14576776231285	0.151290435597397	-1.94407931029021	-2.17628347619044	-3.46877615304536	1.26418637741259	-2.90765550719455	1.77066280476773	1.08373285018593	-0.630890128392702	2.20989364631198	-1.40806893912914	2.3177407522484	0.771469595186665	1.14754847237631	2.2952433802863	-1.0570030270928
12624005009203552541	ABIDE	Control	-3.75485317040078	-0.959365492626668	-11.1793920944223	4.38176563188074	-2.47720652441043	-0.879749794568811	-0.882105072441977	-2.32743644274378	1.98116353030529	2.76847810068738	1.85880474931362	-1.92373437064663	-4.78030445861034	3.49133340094669	0.870503063657901	1.81174279166291	-0.385379772917218	-2.7728532067578	-2.34045735048325	-1.29442463261905	-1.49188814865029	-1.70942528267395	1.31096613164316	0.573612019414758	-2.25754434336941
12628903829469593958	ABIDE	Control	26.3413887098801	-1.8041640738505	-4.57181867778899	2.20110884543457	-3.64548395489417	0.100316441277561	8.3902372761901	0.925961629436353	-2.46740305979678	-0.315889402880108	-0.305542508570314	2.27233240404608	-5.57449440790941	3.16631717257864	-0.0695038825569574	2.98982181756319	4.00319968348739	-1.41702665192976	2.48342417700628	-1.68667216768207	1.76904606091858	-1.79213964534074	0.30183392053405	-1.06076597636244	2.15000477257439
12638132172884727287	ABIDE	Control	-0.498607389694747	-2.79341270217049	-8.2958167191008	1.3531275896841	0.475002872858143	-1.56060005301873	2.18381159922135	-0.175811511424217	-0.148120995303157	2.37479704286889	0.319662182309302	0.124822461354093	-1.88799359523893	0.569960708126233	-0.482706070876	2.03072071080009	-0.373482901818604	-0.797317999167378	1.67348426831529	-0.110964953814376	0.421039767992544	-0.977255229588218	1.70692529626415	0.157863062809098	-1.04731918628638
12644784343067380994	ABIDE	Control	3.63127076241543	1.59937645329406	-3.71225907172561	-1.58046874216757	2.07473700755692	-5.13836869830696	-3.08124355015868	0.605850045039697	2.91039559527983	0.156222646072302	-2.47531315398826	-0.246336549217658	-1.08115364710644	1.32465577714907	1.14514683642353	-1.21839651029459	1.98521010995919	-0.188639960167234	-2.91915381067147	1.93481576534959	1.42860981573571	-2.33895826870827	0.550310727151775	-1.06368969376019	3.51921817471616
12675051168291185507	ABIDE	ASD	-6.29181037415195	1.48251693472915	3.22808149027178	-2.10720125892537	-2.36158184812115	-1.03729727887931	-2.25388798937379	3.05404905489785	-0.16421802638704	-1.32759040956079	2.11251769979067	-1.22116389967106	-1.43336153481435	-0.277137625370082	0.130015412457146	2.26802802229087	-1.62009645743922	-1.010565152859	0.647620084195654	-0.811356742532063	0.179977901685739	1.05700178690871	0.763649314777018	1.65982584029156	-0.825936121474215
12702196004164046107	ABIDE	Control	-9.87178028231292	0.910504470787633	-0.2566261668848	-1.47699721477383	0.948723787622319	4.18495815907225	-0.628579542466972	-0.133561036124459	-1.06803010076544	-1.04406814407603	-0.00580597765368627	-0.900003816398424	2.34077506600794	0.66154247549805	-0.0251827447209325	1.1042529400318	0.360193544663572	3.04732698248574	5.33005735911309	-2.66598909570201	-0.594656406386733	1.26321656462941	-4.90287769639916	-0.786556905102056	1.60983442012201
12730198853511258549	ABIDE	Control	-20.6347374281285	-1.76953158359537	6.54879846543366	2.67437550147806	-3.26978644272413	-1.18145719124458	-1.79299955942703	-0.18110362140417	-3.36481053770696	-2.73125515709766	-1.25198535553146	-1.885878049973	0.147106755211437	-0.0784009756504019	0.221275164096985	1.13263430840418	3.53917290130979	-1.24356847752869	0.887632541423711	-0.653535686737291	-0.0655664949189625	1.72811365472312	-3.56600442230213	0.59269371048719	3.20469917546588
12734488077106259775	ABIDE	Control	2.90969061792468	5.17786610102263	-4.11440974747797	-4.11015707428339	-9.92198170054758	-6.08601582682184	0.295870760344996	2.11145185634762	4.70433352328017	0.400698290478454	-0.975102896309614	2.64464023059181	1.95377499289319	-0.0542679705519964	0.158382777841287	0.105702160006953	0.378419720674266	1.80640756105475	-1.10707097578762	0.725566411726801	-0.941161467037649	0.0737665196374259	-1.8532492650887	0.300934816373695	-0.0272870910092258
12740671629216678541	ABIDE	Control	-18.9633141116959	-2.20153888577788	5.14077678969793	3.6162542054213	2.02401878418536	-1.21056601916448	-4.30698195944509	0.883543597376733	1.23482559949144	-1.78714389085486	-1.64148415046025	0.328209731446251	-1.6542360540443	0.981649718167236	-0.629035465345238	1.03368121597672	-1.75359109430327	0.896971858750473	-1.30657239907888	2.60989247538496	-1.18448222887654	-0.024733120789498	4.4911871940424	3.1655683657908	4.22521553198096
1274194040684564043	ABIDE	Control	10.3668820055753	-1.24518201307289	2.46630383354606	-7.43192941663835	-4.44609631630409	-0.873503195438274	4.6065819963718	2.65252950266436	-1.65298775281383	3.01894237159047	1.55970757866703	2.69876371148214	0.0966134585105327	-1.11305468081207	-4.96073431755739	1.6397312571638	2.47401155787824	-1.78708865169613	-1.48754863708043	-2.89290612416319	4.79294801571402	0.128201983386724	2.22959257575131	-1.09416846512803	2.77054842515918
12787650247533706862	ABIDE	Control	27.4596948737502	-10.0463155691944	-5.17745180659807	-0.914457378176277	0.557390756785695	5.5403301658949	8.08608752373281	0.134030219365363	1.55063375458677	-1.53866786258885	-0.309274468133198	2.14616098832048	0.472969585324188	-4.16720711140055	0.324029766460129	-2.6679566105652	-0.344246445823983	1.04177750651661	3.17404479434076	-0.556422477513211	-1.77186915195939	-4.89959387707143	1.46212673607367	-1.74713648158841	2.58027161320901
12812888539530389933	ABIDE	Control	-12.330774165829	-3.55253336135301	3.03170967073952	-1.41866045130571	4.03862326478443	-2.23767960948471	-1.0840591116979	-3.32487523838086	5.17428080765471	-3.0005642833485	-3.02205702397933	-3.4035561697235	-1.47457160124562	3.82150546281094	-4.42436503589114	-1.78940173729589	2.76143708865957	-1.44579736046338	3.46757689798064	-0.124226438638648	0.758054088434455	-0.475355478922834	-2.1972703222159	-1.682437013855	1.47345521339869
12815504956029482416	ABIDE	ASD	-23.133132230849	-0.848423921771295	4.1685170911915	7.88586900379835	-1.35998672295859	-5.83391023688066	0.00671836773045015	-0.622800820637542	1.57571321286778	-3.75756362742953	-0.404826874510355	1.67780152775647	-2.30280630842104	0.191996360043633	-0.134343013854864	-1.616122045549	1.08908330546592	-1.95897991249732	0.680200646531057	-0.275434763719784	1.48676640712852	2.13296830227578	1.6838996548395	-0.524508873660929	-1.07067032649399
12823278122728297433	ABIDE	Control	1.2188355267521	1.19572261993375	0.646142293134264	-4.28891796077764	-0.0666288529963512	-1.59133763216126	1.12326747392071	-0.365136686012349	-2.94074278692608	-1.01794598093672	0.662437261885094	-4.48911055877166	-2.7409407525493	1.98024493323067	-0.822332217880077	-2.448684596017	-0.852241951214237	0.272415244597719	-2.8528009848993	-0.238508796847471	-0.406197817114878	2.42059210825122	0.458852418688222	0.569226917073955	0.507314230397439
12896556828270347268	ABIDE	Control	4.22461615124034	1.06383564489928	-2.69684545170903	-3.94748702989696	2.84151858667617	-1.73232682217559	-0.490538819017667	3.52693363242838	5.34029180742468	-2.52380637271388	4.1728139919986	-0.418240623418191	0.229420087112094	1.00073515684732	-1.60476776782948	3.86902849008876	0.839481403291875	4.79667709180985	4.97056904697823	1.55975724702925	-2.02304582468766	-0.599152553604417	-3.22446335026643	1.50835198807958	1.49425430586394
12924025599802062128	ABIDE	ASD	15.330873595239	2.80301380514863	-14.932238700653	6.78079209400076	2.2370475696816	4.67792610292336	0.069146023900487	0.268104301092927	1.2965924936086	-0.1978880384126	1.44807871035738	0.0735922441106663	1.81942543736436	0.929391878847546	-1.44171233811436	0.758667601380927	-1.72379664289449	-3.0933456794347	4.57752001184994	2.7890538532756	0.439846665485009	-0.62131682067283	-0.174835471513187	-0.665314484827201	2.24298959011922
12936027060285992322	ABIDE	Control	10.1077812796412	5.30150182920161	0.116674516365663	-4.35615801796763	-4.01107149904244	3.31967655780742	-1.49051427352584	2.17724882987577	-0.996234391610798	2.46444939171923	7.51740338668186	1.01875448914522	-4.4344675438169	-4.77498747364096	-2.78998182271125	-0.582044813155139	-0.0466122310625483	1.88363808251461	-0.41934763081802	1.04234855302845	-1.49502349497131	1.89302174806047	1.38647869386564	4.39198315061418	2.18037562602119
12948529044288639975	ABIDE	Control	-1.15486318689609	-0.641646831720578	-5.18431875698273	1.02582623761949	-4.28415055469787	2.34795730625394	-8.42128027274919	2.77582273853662	-3.16374285897547	1.21281300155294	-1.88282134166329	-0.273292753505669	-0.541280991815567	-0.695529626693599	0.472897427431895	0.371381251017919	3.84745625240908	0.727036870356517	-0.336851528034001	-1.73141963102135	-2.72080703641784	0.593445688772913	1.49059015175957	0.038403726495999	3.08165235711056
12968903930513802786	ABIDE	Control	4.52758820410325	1.26456486098216	-2.66432149017984	-1.28892831561827	4.33956519562353	3.14583154622085	-4.48117926990622	-3.43559942957867	2.21675943587247	2.28691187479711	-0.00927547314483994	-0.134808730706326	-0.355036200834476	-0.296410400418651	0.178707396981853	-4.78396569646624	1.31307613082444	0.731760238128693	1.16387307211023	-2.20549702052067	4.05777950544219	3.74099113118082	-0.491118820458264	1.1408606520859	3.1353979903399
12972534867986283484	ABIDE	Control	-4.00262224880655	7.55644444052687	0.720083769042616	2.49937522355001	2.79144829175529	-4.88016435108388	1.09015871242855	-2.23954872189079	-5.5876856262524	0.592038528857214	-4.39587805269315	1.02190363205442	2.87757453157459	0.74676172845469	-1.23354531247735	3.22707835044918	-0.930036884129926	1.60513152871467	2.92472723881282	-0.0148134223839969	-2.46867755951121	-3.35651094895157	-3.54961469200414	-0.257424163736866	3.41318345620782
12976147391659741754	ABIDE	ASD	-18.2381807443872	-2.40482738650583	1.19744731274781	3.87190153789696	-4.12999709192001	-3.16901071990533	0.862838544180369	-0.703423419623194	-0.425617848841855	1.31689133557971	0.875166361150299	1.51633211546613	-2.79742458984839	-2.26978414279506	-0.940409832519597	-1.65086197430682	0.820831118044399	-1.87835411029328	-2.57405804456223	-2.5759759439369	-0.143752483289469	1.89902800566974	-3.42697339439035	2.58454160351155	-1.73564268619971
12985369440532873942	ABIDE	ASD	10.7346804390243	-1.40048256892328	-2.33680218185898	-5.32285972163218	2.57149148274432	-0.416750872686526	-4.54684950671162	-2.61005826357234	-5.58177841075318	0.554698798153159	-1.43516241592178	2.51406999057718	-0.645184329361884	4.16148081317686	-1.50946285583402	-2.01150084898245	5.57392437257567	-1.85965601591548	0.0962775183017373	2.15416985139711	2.0094130315846	-1.49904274743943	-0.607942784864335	0.60392216773946	0.66565053268252
12985463103660308783	ABIDE	Control	-20.7839576026189	-4.64581918498499	10.8538648119395	-3.31551757863611	-2.9454915800476	-0.788970861070544	4.15920804748603	3.43379131145455	-0.840349148821682	-1.1220742586037	2.3925769661627	2.44222832957469	-2.15459897363835	-1.4371526800498	2.68783826758314	0.394991515117111	-0.31131516316036	2.26242117512651	3.10812348944818	0.365619842718357	-4.11987025885169	-0.588860598573514	-0.984310763974319	3.5922987362435	-3.2405336016663
13020145920443495987	ABIDE	Control	-16.714392358978	-6.94287560236579	9.34739268329621	-4.97341929501912	2.13865796419815	-2.28171088880339	-1.59726581319512	4.34967731124035	-0.441340785611685	-5.77103388318962	-2.24350635109665	5.24635040078446	0.341894888794873	-0.812756777096697	2.52480913036901	-3.69255687436527	-0.981945795680229	-3.64474233297701	4.65890672265446	0.840065364847384	-1.46881654585204	1.69810483143484	1.52528894011509	2.57152690823559	-0.7678793044925
13063542053481878255	ABIDE	Control	-11.2406115694479	-3.81354306590465	2.55655166564921	-1.16858765015529	2.42076394133736	-0.64335247582294	-6.25271746765192	-4.79953693149016	-3.82769261680872	1.51569650571272	-1.20357827589007	-1.05403683201029	0.279315796340552	-0.79338384473405	-2.20278727619334	-2.31454028258122	1.62410038417185	3.55199574975986	0.0403331755578018	-0.0659764560088983	-3.02914615078537	2.28185320317595	2.38018108420183	-3.1424792015019	0.666536674157172
13067002953621155980	ABIDE	Control	3.32307718043464	5.58733460006998	0.562724391146155	-1.29518216110319	1.27654898419779	0.857333615431681	5.85068769974017	0.421493657551445	0.841279526055622	-1.33490870014701	-3.52089745246622	-1.25360065859	-2.45314826708355	3.5326378551827	0.0949047332690624	1.61735815929993	-1.56490506059237	-1.35838704627664	5.14017252305519	0.993472254074256	-4.51801628730885	-0.745792007304999	0.0174446142574969	0.785025213040574	-3.22399245252247
13073035520285569870	ABIDE	ASD	-4.61115452444221	-0.710868908277917	-7.46879438128453	2.32532932886261	0.089365956359789	-1.48186908030859	-1.77123051097319	-1.47743129886217	-1.45237061050207	-0.17929406254958	-0.512488749120753	-0.164464108898639	3.83573791710605	2.77658628133476	1.49912868223373	-2.50038324043219	1.52036999029415	-0.934285845068133	0.372008220408419	0.603652820058883	1.40544483427286	0.408959001219269	-1.38721732027222	1.4895033743371	-2.53138713386546
13074387659537598346	ABIDE	Control	10.174529487176	5.03262802823991	2.50623662848017	-2.0677304391158	6.0301819795729	-1.76522706960839	-5.63266441088505	-2.19593595616608	-4.33031451417596	-2.20443664835326	-0.682903525844274	1.08844432381813	1.77307383900975	-2.99256938171933	-1.69179883025895	0.433443519799945	0.153651802108864	1.38171517053692	0.5889937542557	-0.800140180305026	-2.2538668909334	-1.42568467800946	2.49456000757837	0.493794998754719	-0.917177053016374
13083446669897933226	ABIDE	Control	-13.4595677440849	-3.03725932633044	-1.86396882847721	1.01419232144214	-2.08245021657139	-2.22500750443582	1.99170663622093	0.688418698177047	-0.124478991809018	-0.534614173545797	0.380175821529391	2.87491946611439	-0.887579492747723	-0.418544795962676	0.438362674224251	1.77231604797414	0.283302852831583	1.68584694743656	1.96688432365133	-0.97517678196123	-0.995076947072034	-0.193442999762122	0.71321823176648	1.11022844970602	0.607484302947284
13087471779524657806	ABIDE	Control	-10.701714598165	-1.53845999235373	0.69571681934295	-1.74905446956914	-3.15261061449555	4.76863283911569	-4.4870826752391	0.405609487599118	-2.19506419556837	-1.7058399859155	3.67701831025255	-4.14079700226058	-0.482853313600728	-1.65385158297985	-4.21838262955456	-0.755529199242662	-0.757298976092954	3.65560003909411	-0.577176965283397	-1.98336308455516	5.43425801229243	-2.60998734300912	1.17165740600925	0.955319199632055	-3.57929590852042
13099691578576846101	ABIDE	Control	-23.7208321514182	-1.73212631790854	6.9365171749615	4.64042571002777	1.44186507129052	0.569687021306724	-2.50984858608496	1.39642837828855	-4.91295591133828	-1.0839212417077	1.91767543528442	-8.26844983333238	-1.09192900673	0.0488691981561549	0.518497988573199	1.17470152363216	2.59806312161585	-5.05763907239808	2.2153865217976	-1.10621934347299	3.43624478977467	2.48703745983263	-2.38981084851049	-6.3454486559489	-1.2817248232113
13103194320687479467	ABIDE	ASD	6.38692145902357	-1.5474898430133	-3.90127148943249	-0.828414095893624	3.31824305806377	-4.6818913896218	-0.611459786576684	4.01926017791445	-7.23043398744745	-1.3870621090014	-0.842947379940682	4.59235590071651	-3.94877519176087	-1.46687121356594	0.69690503633194	-0.859920303143551	-0.499217737258431	-3.3018023241104	4.36982967114907	4.01128537783993	-1.30181276997226	-1.45466230014003	-2.87590166601896	-1.28099684661443	-1.55278492384496
131065908653224685	ABIDE	ASD	0.80066786682118	-5.71828449928838	-2.75013087001669	4.87610784353304	-0.456175934704362	-6.36502861502633	-1.04907158914066	-0.0355604308047108	-2.35701234608209	0.768664461749729	-1.87633226016196	-4.80833225966993	3.46313046243961	-2.29528567977784	-2.87331133677478	1.47237603170007	-1.46490655538231	-1.45285153254217	-0.656709123893126	-1.10044745002713	0.720106796139994	0.657988049145427	2.3387770195784	2.10107335999398	-1.38966292216967
1311441277144240808	ABIDE	ASD	8.61428456933744	0.731683074734292	1.02801645119515	-5.54743781171737	1.91472759729393	1.37823820338615	-0.134218331214917	-2.41254477987475	3.71270019869397	4.1492020053017	-2.67538012118912	0.594381662376833	-0.642770523928685	-2.54207494063123	0.195150644838383	2.0262380920981	-0.0276343827417569	-1.09510758554081	-1.57013072277088	-2.42169169928741	-1.35282118977273	0.697417824394642	-1.57619304923604	-0.458464369758614	-0.867032811067996
13123586785653050523	ABIDE	ASD	28.8744806278185	-4.32430509102734	-7.32076197134311	3.6251535992478	-4.1398877646224	5.08421617279323	2.608167565168	6.99762813466323	3.73619032156857	-0.490603078367439	-0.589270341209852	1.40198083451562	1.62285915301239	-5.51305949741672	-0.85108934836657	0.184782679409308	-1.68441801381938	-1.02794520296453	-2.72480344146085	-1.07608173054555	-1.62547960458933	-1.51118020499423	1.29831931557768	0.371513705690142	-2.8076614199709
13131114100940646779	ABIDE	ASD	24.0452666686926	-10.2119027283503	-8.66931494960996	2.74664824812648	-5.45009532636213	3.83528493346661	2.22627764668828	2.38777129783857	-0.782716353686702	3.13661668470242	-3.19954980221009	-4.34704606817802	2.23673246796364	-4.21664531640821	-1.60319929196325	2.57794755616804	-1.96115981738339	-2.2655248812492	-3.53754575434843	-0.209897172661851	-0.34650188784226	2.89203041672824	0.214491485417968	-0.690347161306988	0.400488690803887
13145746095096481167	ABIDE	ASD	7.61068534583064	8.77984980153066	1.73940272037992	-2.21385498911415	-1.39710720315898	-0.948946233762336	0.125921122097497	-1.05079151911051	7.22854805365963	3.99801857338323	2.05749993394246	-3.8362470778542	-1.58283782541375	2.13212616954334	-0.115565195163556	0.636101545896362	-3.52970302923489	3.02995910151866	1.11539929278372	3.20668276610824	-4.52794057834536	3.13082069051129	-2.75052979928564	-1.40538405879405	-4.21322882610349
13153000042793550295	ABIDE	ASD	4.33763532985557	-0.536097885334424	-3.84407378986203	-1.31984037002888	-3.21929593175276	2.32276270941812	-0.104563282027744	-3.66419531857616	-6.73460632418843	-0.483409842920035	0.135343570195116	1.44103558076811	-2.13367401496439	-0.915200693749623	-1.45345396566362	0.000280253274019539	-1.57455186037998	0.755974213854296	1.23697640268856	0.962956280812506	1.57097944342423	0.522566993904252	-0.41719428529193	-0.973482461922155	1.2858017321927
13171514902629030045	ABIDE	ASD	-7.44343208191387	3.75748859794408	0.465884803332965	2.90974933473228	1.45885792098698	-2.86191858114743	2.01914670499181	3.34100723359065	-1.43535858944355	1.78167705614036	-2.91677668766238	-1.76574915679228	-0.85912798193447	3.78362047679382	1.84094225278088	1.13277611678936	3.23531235012093	-3.47667452681519	0.210462405722424	1.90339758368826	-1.4664732805128	-1.26089796880748	-0.477245776547429	-0.157026691452342	0.93391429926255
13197297942884175833	ABIDE	ASD	-2.94834392508379	2.60078763667464	-2.80201828152224	-0.142096276916285	1.75350048963677	-1.53508453430157	-0.348560838666454	-1.01508423149826	0.0941889584837627	-0.897773338923511	1.11235258932912	0.549598890181884	-1.98703191401601	-1.16140362535521	0.419665382602564	2.30027621922092	-4.19994028883121	-2.05154414209689	-1.04764952019113	3.24788870263089	-2.09204020232123	-1.55708073587406	0.534448288943928	0.298835186227675	-1.14809549431294
13197686826974629308	ABIDE	Control	-10.6704640255508	-3.14470889584675	1.56361993235077	-0.5766423461623	1.79048637847039	3.70802499447931	-4.55865397043354	3.51613269427008	-2.86735190126779	2.35464981584364	3.96593905137512	3.09100468578099	1.70271623681931	-2.89536901993033	-6.09821450962012	-5.43737110666186	0.216779170858756	0.875510092399316	-0.484132313776836	-0.221570703664896	-3.17921539102067	4.07871856493948	0.293834164612448	1.9540393527205	-4.30068791175103
13208229676097712929	ABIDE	Control	-7.04339533006938	0.473113785428378	4.25301359529057	-2.99735353487195	-1.33078183883809	-1.92283710549841	10.3535993865905	-1.52316791817916	0.943992785612241	-6.73899076246583	-1.1750900578277	2.47500666899085	-4.7531413664519	2.2033666012139	2.80309080066792	-7.05524943181823	1.678908901443	1.13961292881971	-0.516003900017345	1.82202652444297	-2.88241026721732	-3.80569926283582	-2.03435390805763	-0.662825186213219	-0.580659931651521
13220138082676366670	ABIDE	ASD	2.56124182077879	3.39150098470603	0.774194572002525	-2.63300645606691	0.619508953172325	-5.50539026496512	3.2767244664691	3.40193840231677	-3.85252167714123	0.916042468962226	-1.22428510703366	1.82058880094883	-3.34584550253279	-1.87156771947842	-0.31140312752871	2.74682138632274	-3.24229369586727	2.68400143277191	1.51786398956539	1.1412761504929	-0.158492366128233	0.298865865660827	-0.172084569058004	-0.393289383547291	-0.852072269450597
13230130375195912932	ABIDE	Control	-21.3625048886627	-10.666968436189	6.84499008428898	2.42854005376073	2.0064709004709	0.694040516452349	0.285290598749472	-0.243982574848535	1.18223385813975	-1.24766993022168	-3.31562517478816	0.492337396646361	1.13320756353751	-1.5752719016006	1.853012625944	1.39378840587918	0.704775950439571	4.14481912207793	-3.93471983902531	0.639158027178791	-0.352634056032305	-1.18280945871585	-1.8649861723128	3.29723007197897	-1.23357673788045
13253788979376924234	ABIDE	ASD	9.70856437775284	1.31673313485508	0.173925112750315	-3.48179892358172	0.508614314217294	1.16458147793512	3.28008592200018	-2.8458399653918	-1.39543555741407	1.93067002795486	0.636883185960566	-2.85748888404159	-1.90988068339251	2.65115972510159	3.90545297120557	-2.62924824120547	-1.47179881397982	-3.29320791797674	0.742171083368595	5.22308785607015	-1.19580535305893	-4.25433490380548	-1.5751111882147	-0.233880287239881	-6.18995518264597
13329740785674347730	ABIDE	Control	12.9222146735586	2.48235791271954	-11.8129350718722	3.5348127849628	-3.24995486582111	2.61119389360632	-3.88202424033926	-4.3647825047545	3.90166778470994	-1.29353056811265	2.57686329671601	0.669045996525498	-2.02738222558451	0.115535136912456	-0.680811236118378	-2.4593472660907	1.77187999350561	-2.27638243220653	-0.978363372824832	0.364300891750465	-1.93105713966073	-1.89327199328343	0.565522181851018	1.30307011171579	-0.850518040408803
13338504497773132966	ABIDE	ASD	-11.4222949044926	-2.38282482801198	-1.92717324779012	0.53228750294897	0.412671811542147	1.85417302968203	-0.810034689930527	-1.31614960936218	-1.387694070853	-1.53955311640647	3.59816871337371	1.52157868723783	-1.40971190080132	-1.88344474615735	1.74167033960488	-6.27567005205516	1.5359169367934	-3.00806001318359	-2.90742080774311	0.392199253915527	-0.204487267154937	2.61167720453228	-0.987558428586071	-0.106277230763348	-0.588751802745403
1334586378303275412	ABIDE	Control	17.942927390576	2.28832949390102	0.97352719123378	-0.57398135964726	1.02862195984635	-2.46083984153235	2.8795358472232	3.03040574295572	-4.1855276621752	1.29658708509527	0.00797899076649987	0.0460231556214507	-2.26194607806976	-3.31062730267844	2.277712658811	-3.46969533307574	3.54789591952759	2.2999941687342	-3.03634657299137	2.0536452788266	-0.748968029209425	-1.06945439579938	-1.98839396942495	3.99769737660497	-1.83542714243653
13346957486772337670	ABIDE	Control	1.63431642829896	4.01069908096877	3.77905631019015	-5.4498982620847	-1.62616671858069	1.57093492085341	0.553807236557016	-1.07155116298228	-0.785421764465877	4.4341970178414	-0.580502228038621	-5.45414187408612	-2.62419084460166	-1.45306256951947	0.710307177411583	-2.06835228401216	-3.68052112122266	4.94789425224688	1.2693089740757	-0.415221362240239	-1.88931119868529	-1.33571197591898	-2.63009992119376	-1.11673852386779	2.63094731765383
13366203996253482977	ABIDE	ASD	5.70920021842227	3.46622323483904	-1.25211818866174	-0.241007029862177	6.99629913521556	-3.77987265172242	0.169366388951759	2.16341115433187	3.23678234597927	-3.46176913549844	10.9617791382849	-1.35320728260843	-1.49068114826482	1.51209408508587	-2.16693595300101	2.72357754185553	2.43209655348471	6.23143338400564	0.986669639571138	-0.504499071488518	4.1898016328799	-0.0161592250138096	-2.9554019145368	0.516438149734125	-3.45502281011841
13381056719830046628	ABIDE	Control	-4.52557918173962	-4.24322935003752	1.35405119779479	-4.44931968318298	-4.50208433758655	-3.54726821446246	-3.16902889039607	1.33074643856141	-4.6411583094243	1.21139123354616	0.826542077473156	-0.688722916519225	0.111861730940873	-1.59772162813153	4.67182801851391	-0.358484417894551	-4.22335242499961	1.65319353726223	-3.31890397688513	3.28712633512095	1.01654382828649	-0.65051963843433	1.58674398831248	-1.0664881489256	0.654696437499893
13389111313437688997	ABIDE	Control	-5.67186586591976	-3.33182823404303	-3.23808170629561	-1.66443751000379	0.662313989643373	-4.1058910833388	-0.646311457698457	-0.187476639930388	0.0855249459935451	-3.86180020522252	1.47832822258932	-1.9232438602386	0.9407761876553	3.2177231424675	3.13885684029138	-2.19392171524119	-0.306961461362613	-2.66335057546718	-0.0953726589051791	-1.6165849308757	4.69087920819264	-1.10959292250119	-0.736149765914571	0.86820456583116	0.790008385575
13396705134303608036	ABIDE	Control	-20.7496274889745	-3.62179614337743	10.3472707872056	-2.06474614001881	5.73490353733091	1.71082079662362	-2.56646027181067	0.538483385726561	1.03398511930188	0.736920045926355	-2.26538671867219	-1.27014843520596	0.0374036010800339	-1.36313777813648	-3.04213147545185	2.03164094493278	-1.8553546727884	3.22153080367925	1.48881798385865	-4.00941717002786	-1.22160875517438	-3.79018875386833	4.30914542065113	-0.876240856158528	0.271295752474068
13404470288245579984	ABIDE	Control	-22.2593815309284	1.5853942035464	8.66395789277787	4.4563066178194	2.56607115826185	2.35547667449716	-5.30503390363353	1.20585594984708	-2.97285919732247	0.120585887634214	-3.46904925070797	-5.38359541911027	-0.843856940487796	-2.65138162090874	-3.79766962641192	0.818268058099389	-4.71028100835503	-0.260882225689891	2.13553146321058	4.17156008568513	0.441294875682151	-1.04475980630976	6.41603419977817	-0.589251757306124	0.807010379284574
13412900432960043095	ABIDE	Control	-7.12488852708855	0.363091748768588	4.47187406247632	-2.81986546884341	-0.974395469680224	-1.78049569705783	10.3656353090649	-1.67333743633772	0.392975059919796	-5.94434554599657	-1.07787170117498	1.77198924577556	-5.09335074080473	1.4183523477313	1.90001387256437	-7.55794026823469	1.9296306393071	1.03407152180371	-0.559490357834624	2.10704624773284	-3.34203924343386	-4.57344939187445	-2.01712246831959	-0.631524733534348	-0.719000968424034
13428217585966419105	ABIDE	Control	-8.88639023957962	-4.14038772638811	2.68664684419192	-0.696650569486929	4.39667976580379	2.82595567260002	-4.32011917883962	0.769677025882495	-6.93338822629975	-0.637239223244349	0.285593572336816	1.5883609160225	1.61724723402087	2.67131957296467	1.45529323534082	2.90500902109888	2.79488586106519	1.5482460846071	-2.96804165694875	-1.87475715176182	0.236352937448015	-2.42453620686346	1.13131997722587	0.530159206238658	-1.05397399018303
13460923944027338033	ABIDE	Control	11.1485696837032	0.807334694594557	-4.40188958534507	-4.0265420964724	-4.96244432373111	-0.594460952832249	1.3148417072754	-8.80035102901212	-3.44858855508372	0.398322064284924	1.43478266841039	1.72098568055003	1.47758052282415	-0.663261741796104	2.7089748275494	1.17545501257673	-3.28503115726874	0.385193321399302	0.334744279645141	0.378168672654517	0.871766240831306	-2.31604982567815	2.77063988445022	-4.39135718279399	3.9564193310277
1348633531744777638	ABIDE	Control	-5.90336472411646	-4.60877163970259	-2.62878767329024	-1.16952284154898	-0.192006610392443	-7.80226335569304	1.90462020672406	-1.8702909654079	-1.62946016884312	0.373144587982868	-1.57332879851543	1.17105895599717	1.54386467868574	-0.229587163558843	-0.0899430752153464	-0.561816564966729	3.63823452110842	0.824165511546142	1.14718487184471	-1.71061157222202	-1.2428064452243	-0.742096067123832	1.60448605619919	-0.707881553897484	-0.381334192902619
13496616811204824577	ABIDE	Control	7.76103197478903	-2.41689108042372	-4.74668945994833	-1.35140447261194	1.32890392582964	-1.92690501579874	-1.42834649184377	1.94819639356791	1.39403901287789	1.46011480689425	3.70899488851843	3.14284857017047	2.37664990632169	-2.06996077858824	-1.0755000106827	-2.95776128275866	4.26984748875098	0.0407229125319268	-2.92865376878755	-3.47815625074605	0.588274356678252	-1.63445205137449	2.18331558619112	2.06980066686765	-3.23235127148013
13499515233927750299	ABIDE	Control	13.5995299486825	1.77302708056718	-5.26252006700844	0.362194133231082	-1.98043698588257	1.47348876285842	4.10350335935524	-1.68225376652384	-4.47759674417851	-0.31804048016192	3.77259059360626	2.56808372132686	-3.27145581243721	0.826709541822523	-4.37348092930203	2.82519526078897	5.76057283974978	0.186187933906029	-2.57629262838507	0.385713011828099	-1.44962450622663	-0.941517477577726	1.32044014058908	-0.473981349557078	-1.47932978798716
13499596453316929822	ABIDE	Control	28.2320588123979	2.5910607406352	-4.06841767407087	3.27133934939031	1.43029867921372	4.58533010173084	-0.438749428131866	0.714834957664296	0.2079908457655	0.42984331550741	2.55485203403419	-0.643691825268792	-0.639147009874396	-0.400561138262961	-0.0659173324838483	0.190365708583154	2.91238526311898	-2.34661894030741	2.61725966517619	-2.25382832741719	-0.354865795505717	-5.2696169783577	-0.934600090695389	-0.538175857471032	-0.121018085232752
13539783587562981160	ABIDE	Control	16.5892284136374	-4.63767562707575	-11.1135841379777	1.73762842579347	-5.72900991243466	-3.38352601162345	0.558114789555405	4.56650569061698	-0.306943103261526	3.24247066018247	1.12389059362885	1.22649900396418	0.435028692369444	-2.22170201234609	-0.876517319485754	-3.24017731741975	-2.81354162838641	1.02323555812786	-1.85628874853207	-0.524848200722046	2.14474258169344	4.76553238124369	-1.21000475491747	1.46007626194785	-0.0309011802033678
13550633197929573941	ABIDE	Control	0.661941361934235	0.615430566652199	-3.14499725665403	-2.37504909620917	-2.40300479288093	-8.90975858001483	1.96764507376954	-1.06995059553247	-1.93108350766897	-0.45168909625365	-0.99099870979927	1.74228116365663	3.79832225290767	1.69450527822054	0.792522955945885	-1.01919593945035	0.858561075962104	-0.602473827953523	2.28890317772122	-0.847561328043868	1.5472387796863	-2.35530803232061	-2.17955077251926	-1.10210868776871	0.440200616139186
13579724907581819285	ABIDE	ASD	7.50647726903686	-1.02754047420613	-1.71545384268837	-4.46209828419381	0.0673982221029877	0.59712708911521	2.27427207624279	-6.10009192925823	1.00834797392484	-3.73533573984677	-0.822654052441246	-2.98265039383684	2.11524054099457	1.40268212097461	-1.9929045914456	0.175613189930168	0.6270963208225	-0.941548444566067	4.28559317902859	-1.60015953940994	1.12148598212932	2.74707907507723	1.90198649243527	1.12564152212513	0.0262080434080901
13588996308080228544	ABIDE	Control	6.8728483270186	2.62776155524557	-0.876960827206552	-0.974922267238947	5.69118077367607	0.131087118264942	2.10536197384629	-5.15482754344534	-0.377071810220182	-0.233579902979591	-0.579691731289901	-0.925033465006766	1.61759267269806	-1.84153435486976	4.68470941874217	-0.012393752056434	0.237559409705445	-1.19421697141763	-2.55014989232834	2.2575389175242	-0.014818020051115	-0.212527197742753	2.04208065073351	-2.58024869480466	-0.325885618008594
13596087962729085415	ABIDE	ASD	-0.775387179022043	-2.08487267800729	-8.0826893686571	1.32778306676586	1.49158449583464	-0.718928408670582	-2.38600841240778	2.20481459053456	0.398116641578813	6.91588304187448	0.0400933871853121	0.0920584549797752	-3.77642691201628	0.657006549955788	0.813073297554321	0.948217316069624	-2.00783134697652	-0.54746735575827	-0.318629919471426	-0.555167936331712	1.01349690915749	2.22024004512532	0.440969531530616	-0.720556233107894	-0.942651406282373
13598463158021827504	ABIDE	Control	-18.138911964125	2.43236288782444	7.09764662145251	1.87229241304963	-2.62463710363864	-1.63573661248973	-2.48039925625117	-1.14241526758144	1.71039834292573	-2.72972317062824	-0.575530245640392	0.0168712997731185	1.71544823450801	-0.507068875696563	-0.244840157271568	-2.15104969433751	0.260780248150971	-0.809633735213057	2.57415575961325	1.86554139389445	-0.102291579641349	0.224710264476221	-0.957735975591069	-1.10256526074171	-0.918384775085568
13604824462064039449	ABIDE	ASD	-11.8557994408538	-1.71642313378745	5.55793904101526	-0.989777720376446	3.518453075235	2.17420736550453	4.1581353446085	-0.207419355019946	0.510496020236888	5.32013338446802	6.23477478539998	3.31577802498961	-0.627193697369298	-2.70303874879396	-0.10037065019065	-0.234166027988556	-2.84610482542757	-5.35736823897433	-3.74309104746483	1.53965670682118	-0.753356953168008	-1.43481030540145	4.27244264369474	-1.65869706704044	4.43565677105821
13610720216630748473	ABIDE	ASD	4.79309000479162	3.33210294691667	-0.732059201891021	-0.084827913233137	3.5442882294199	-1.00612023891169	0.0395484563930493	-0.678072793669601	0.466599620654637	-1.32036768220954	-4.33208418745263	0.717905287940513	-5.14838335782116	1.80393928287806	-1.81233573913934	2.63660986887715	-2.33520041330156	-2.1911174046689	4.25606876495152	1.7617941386739	-3.75196412170145	-5.124082817035	2.33835242726876	-1.88074964276215	-2.40249062470586
13627241156392510434	ABIDE	Control	-14.8846955014013	3.49522571104654	1.74462937212278	4.56763751783688	5.45685011522884	1.18798299364856	-2.35716583033614	-0.744574568488998	-0.581927879167432	0.639922394489173	0.0973283745108698	3.07290687244221	-3.765648864295	-2.58886209266589	-0.261625099317611	-3.69852701081531	-0.128674636903032	-1.95299382097204	0.0307575818862345	1.05909053619848	0.674433954104895	0.498373043497986	-0.309371742001269	2.20817556986524	2.38428570408658
13632947694851692159	ABIDE	ASD	-6.02068997080575	-0.0763420354193129	-8.06425945787564	3.11128112740432	-3.50637944548963	-1.83387632872369	-0.8935840183775	1.03295571707375	-2.96757430592972	1.23023710560235	0.241104478571603	-2.15491641231185	-3.06022772528328	-0.69070786582398	-2.06638201312737	-0.176354242228602	-2.36508172365815	0.918378928151547	0.875753379597823	0.413462145753268	0.774790319002614	2.19761833572145	2.07886397575254	-0.101414191580281	0.12455979531113
13647359474905609517	ABIDE	ASD	-4.04332901650894	-4.48484077575887	-1.61844375409843	-4.90372186527568	-2.87058051779937	-1.08770013656786	-2.17397269472964	1.15744155478039	-0.681679311953708	-2.92128698716544	0.768035572714562	0.104464587540652	-0.788292122280253	-0.762592844101227	0.623419009757933	-2.39190482901368	-1.67043421435132	-2.38015504592032	-0.0177516517758511	2.50855401800594	-1.56527810331535	-0.124585295904787	-1.86031147720119	-1.15144849914529	0.710232777002228
1365914147755336721	ABIDE	ASD	-2.01247779443102	6.40590181668261	-1.25655329634971	1.08149518622086	-2.53605688968988	-3.19400661170296	3.16265483421662	-2.08788537944827	0.20093758367116	-1.53638878816006	-2.27278450012698	1.72158214968862	0.999234454599681	-1.84888132046908	1.98565606331742	2.2938002183066	-3.02750300493376	0.293894438552869	1.91705020019882	-3.78358030966462	-0.203065877186527	-1.32164436016401	-0.465752053071649	-3.09270441150365	-1.89058673494133
13687884399854835348	ABIDE	Control	-5.64154799148685	9.49683504561776	4.09618425254893	3.44674836763856	7.34272614173533	-3.34071110273851	3.42676432351477	2.28513204592038	0.622439750893435	1.9868055069973	-4.20537685009742	-4.08124518266123	3.32243195755874	1.85226605726326	1.20411242299081	-1.98923429087497	-0.249789790821853	-3.81055245728994	-0.642978462681188	3.01888510331912	0.89165498594711	-3.18216750513655	1.91874356545309	0.509724352693031	1.29245950890829
13707365586629516949	ABIDE	Control	39.4896772006433	2.43794195493355	-9.58481327882715	5.81092432499042	-5.0258740851925	13.9356053979125	-1.47005713140941	-2.0441954334283	5.37664707621679	-1.61392946507426	0.71273988661863	-2.47113445883446	1.53152014279591	3.15982268804267	-2.28803201346315	1.81335360628323	1.02241989003725	1.19019346029774	-3.09184437946897	-0.28102221173989	-0.633785592589101	-2.73144325558436	2.66526608621465	-1.74115312451099	2.11860478478363
13713970874223437252	ABIDE	Control	-16.3178759163613	-0.562867396187314	5.04589980891016	1.84207574273954	4.64792671114844	2.55187859715321	2.93840571070066	-4.03478184028062	2.65206991228309	3.94981332572437	-0.97943503793733	-1.53471274067567	1.15076234286121	-0.349416399978031	-3.31308828836035	-2.91967458752637	-0.115065307896001	-0.325580446967052	-3.52100356372332	-3.51812335796704	2.41232125643073	2.16736888809871	-3.58948287753151	-4.57928097819221	-3.2265997974694
13733665782978307681	ABIDE	Control	-19.6608504385312	-1.30990138666582	9.61694327601096	2.83872108858692	-0.581788944686723	-5.48773454276916	-2.15143023426437	-2.73472757951063	-0.861939152228086	-1.39632635360171	-1.27842238883025	-2.4652891141077	-1.75154474428761	1.00630298705257	0.357895267301749	-3.89087284434249	0.366291495838724	-0.884817106452342	1.97383177179532	-1.55118559015967	3.26034334074026	3.22499547754744	2.17497169763676	3.97688322521281	0.364687382230899
13738536793884153051	ABIDE	Control	-4.10114868265433	-3.06545746794914	-5.1760838196006	-0.180968033752039	-2.80891775375815	-1.27737081787106	2.61662746106859	1.3249635653771	0.580805959650282	-1.06773923396361	-1.40021430564475	0.477026002217629	0.768122520223934	-0.237500529036747	-0.0603932121967658	-1.57130340205661	0.829620691665434	-0.365598479501197	-2.73754892956831	0.00245471576082849	1.71438214048627	2.04700014126994	3.47964060539801	-0.247910588704013	1.21289552268015
13755623571008103579	ABIDE	ASD	13.2084015078845	2.17419621634701	-2.29067743653314	-4.9731906436388	-0.493084918966031	2.05814942708454	-4.88281757340525	0.857352969706224	0.544634295508874	-0.871130153422525	-3.38066999548034	1.27425298548025	-1.18447251004464	3.83685116801715	1.69780831108747	2.33774472433774	1.98599706555187	1.43979660020818	-0.927699405281501	0.190321723504419	-0.359316935583039	-1.15933057065859	1.53601117190581	0.0446666224622854	-0.268817334429915
13770611441359397736	ABIDE	ASD	7.43696796210117	-4.00568654865395	-3.03632101004451	-2.946236756007	-1.94826229455156	-1.42814824343602	7.7772896134677	7.36339340181605	-2.31561057520328	-1.79829753527431	-0.0409647038248022	0.18926830083679	-5.43363036409346	2.86973835758989	-3.38496376174154	-0.594921627388718	2.24505073672196	5.01761019262868	-0.225481520666794	1.39893507747365	2.76739427545165	4.89825813529017	-2.91078744509974	-0.903470059738896	-2.27433277916691
13796036108605498459	ABIDE	ASD	7.82434547399436	0.695889039105365	0.792324884888029	-6.15227489834473	1.46183752510096	2.23719481455555	1.305708803998	-3.25859133880162	-0.838649787874409	3.72771304760276	0.613680485927452	0.775545821693714	0.567045994332059	-0.308388407527001	2.78637026102803	1.47472614778716	-4.3676967681931	1.42866626342496	-0.452258311723197	-4.10663922071718	0.320589103995626	4.15203070981915	-0.736806986362083	-2.1236963064721	0.14316024564106
13821439105702251507	ABIDE	Control	-12.3985531302635	-3.53267553170793	3.93001430978952	-2.86436769169907	-1.92640643794292	-0.0958971282980643	0.65375030850777	-3.04331848500393	-1.41491055546927	-0.811378137008146	0.281124430318049	-2.3199403654935	1.91169962565977	-1.78640948186573	2.40503924068848	1.57662758768813	0.401106596838778	0.875507918492231	-2.41119997285502	-1.03152427423613	2.80884996630572	-1.91813002536916	1.01013011023921	-0.221618224901329	1.93262439432871
13837396042122455622	ABIDE	ASD	7.77787064640279	4.96539816187853	2.26863997095254	-5.19069315459378	-3.76466654653956	2.17844273962231	0.593228794461681	4.24773886148852	2.2380429594905	-0.736522684597082	-3.52527863811355	2.91563918587092	-1.53105653616839	-1.28558736713328	-0.977394042568847	-0.576275667967302	-0.696405721950614	2.79606849850613	-0.0765281604888663	-2.78357228256774	-0.938272552460123	3.69183207241553	6.03473547454013	1.23113777241126	1.50165637837612
13850975699695040111	ABIDE	Control	4.03034965599331	8.65378266688905	-5.96282597126453	1.35402822536611	-7.35219409191424	-0.177425719920643	-1.82039496362242	-4.32742448957915	-4.29941779048361	0.642893495177541	3.14758499763345	-2.21239301226278	1.7912516530678	2.18130928111216	0.343440533403442	-0.794005365937294	-0.565164778324438	0.785968820734807	0.992193097581255	-0.0800444643060291	1.21323188441587	1.47574709272627	-0.295914213234299	1.61009121187451	2.43990547234809
13904717272596715686	ABIDE	Control	5.78411691364446	-1.06536489848325	-3.30758553679413	-0.944929901842165	2.69478379686476	0.882894689465454	-8.23520131552322	5.56865209665701	-0.151841714043037	-2.91683774084029	-2.72016488016032	2.97140184105318	0.246783165746222	-0.155845259884138	1.12772195434135	-0.710361799827265	0.716071401810377	4.60512381588252	0.907775338675113	0.0592117523294067	4.13984517266367	-1.51772737216169	-0.326276343019981	4.16140586333116	-0.573462812795622
13918139140392999025	ABIDE	ASD	5.63170907305233	4.62363066196996	0.0214484034564655	-3.02762054157875	1.10028218838001	-0.192917994595656	3.24401767152569	0.468015216034537	0.111674765006187	3.0501712981155	5.45786591655182	-0.670095081939302	-3.63871732450175	-2.86312616718946	-1.8347002393406	4.51584141036757	-1.47655615976506	0.866636127469421	-1.00922495352789	-1.42098665792405	0.00528932011664993	-1.94313845061875	-0.276298319841942	-0.936518964072258	-2.02640673493846
13943730779654449528	ABIDE	Control	8.63025379429253	-2.51196303058566	-7.18196018478197	0.0231333789075241	3.47815756874136	0.584788645062007	0.898138374058645	-1.36968593731817	0.37408254046778	-0.553092789350686	3.49190768510311	1.67924644123724	1.91197468688651	3.19896268613519	2.43695039045341	-2.60668115431187	4.33248570985941	-1.16857008247246	-2.00460623398333	-0.705978493525487	-3.15077101842627	-2.92484805544857	-0.967247057594995	1.29199516948664	0.290441408941141
13950776268310885314	ABIDE	Control	-0.661152034271516	-0.554179156715128	-1.37748087979981	-2.99055159546763	-4.12166839892891	-0.249327031328775	-2.49367259493839	2.16828213695794	-0.662651909689454	-0.762181751272522	-2.18333208574667	2.10047400027714	2.30238551083041	1.64630221742701	-2.93977480936616	-1.52839526498414	-0.400260810771829	-0.256987437923397	2.11195122818183	0.132952581606005	-1.65308899672832	2.61757715321951	0.0402759497042568	-1.64778923635038	0.938043612516498
1395281409987959154	ABIDE	Control	-8.07005044506555	1.44193527162236	-1.94665511245599	2.69190556353027	3.2752289477741	-6.53338344031242	0.203962250239119	-1.08526808286586	-0.486119441484448	0.620378018947255	-1.07526245499792	0.547305555411285	1.39543456183044	0.837416965489367	0.199963863806808	1.33899719741346	0.878550381661152	-0.367886709262871	0.909499592215749	-0.171995672108828	0.961979962586158	-1.45023336127944	-1.7341145451007	2.78897989981825	-2.41052447971515
13986003836320600884	ABIDE	ASD	-10.3296784788744	-3.86167163672823	-1.66198022656032	-1.29371179865771	0.459407250845261	1.85926126214969	3.82290593437789	-4.7772478352092	-0.497497203876191	-0.221567996593771	0.0164792635019645	-0.00604418775361396	1.63277234144904	0.562774939036231	-2.75960046110706	-1.57400968354866	0.993340064995303	-0.0600795201291588	0.112392316156652	-1.26157660611778	0.458894047466924	1.69124679972606	-0.0863221322339231	-1.5405801005114	-1.4405952673102
13997015773493938229	ABIDE	ASD	-25.9276404829241	-9.99533671974303	7.17293501443281	5.33984925790986	2.84527913950656	-4.68479235250017	-2.69601071704361	0.639854838056277	-0.0858148251178311	-1.95630172520796	-1.53424995872106	1.76326930255088	0.493101530663801	-2.70413129885478	3.31674287695698	0.048640813736789	-1.70898089570346	-2.24878010261161	-3.43148726088202	2.27966262592668	-0.919079746472383	-1.29388085466429	2.09152274748047	0.102579289906483	-1.87778181563003
14005897068990362113	ABIDE	Control	12.4327267205111	4.51845999185296	3.02408828469259	-7.39107673894696	-0.391243215942869	-4.00657979143517	-1.38184289834037	-6.04862920809148	-2.1973255527206	3.1833184883783	1.98831275128294	1.32205267421807	0.690308454166912	-1.67815081323462	0.0525160461257935	0.910855754920356	-4.61901723318852	0.557562001831116	-1.32925129976804	4.21380284286739	-3.31196546229392	3.5934635066959	0.549294973474823	1.7428406749791	1.4886030277957
14016759976745635145	ABIDE	Control	20.5431381899287	0.84415022306351	-12.6346643290137	5.53334037190819	-4.08528408969691	1.51540522870874	-0.198537957492494	1.00411679246522	3.57655079644071	1.48638909593444	0.503832446619643	5.99780059951649	3.28595624678727	-1.97540885994046	-1.72205785941755	-0.599702271416773	0.350956929527283	-0.704620834745275	-2.691078834161	-2.60282480300847	-0.781895766447516	1.15456205306213	0.660448853195867	-1.46891927621275	-2.40430554458407
14026224711185706377	ABIDE	Control	-1.9817049894542	1.9605813106415	-1.51980210171877	2.17154648630809	4.42166533498295	-4.45148689790095	4.26448876706164	9.36645515339906	1.90007589210109	0.388990099396782	1.32978422309676	-2.00644294774796	-5.14528100194303	0.519041602883384	1.88684895564973	-1.10995298339549	-1.33924748322224	-0.578392228047877	-2.59213206544309	6.57084030287351	3.45577833661219	-2.0115285684415	-2.2625247646272	3.69099504758002	-5.51086027648539
14030583262395524584	ABIDE	Control	14.8058706776328	0.616800089257155	0.378804203393186	-4.54621064972853	4.25202880141261	-0.619077350733122	-4.68572599243743	-0.353707121916425	4.55057203639854	0.538036588509614	-1.63491902443896	5.13572768574124	1.41309138652599	-2.10068264910596	-4.63666110002838	0.654402555809998	3.48923055093083	0.878267955402442	1.98881702792845	0.077346280435814	-1.72125522457591	0.0566112894505369	-3.2025692758309	3.04549186547353	-3.90687247039927
14047095530733325828	ABIDE	ASD	-5.30557859098545	3.917985265115	-8.05630287975385	5.1415482454892	4.7041280909113	-1.78921077026403	-0.312586204576629	2.13603160453984	1.08549548900547	-1.64995479898266	0.889906309844841	-0.844091948015693	0.689745182582692	-0.120790025145298	1.77198271498417	2.33116943905078	-2.73840380562918	-0.11753389147222	-1.1289906595118	-2.1859281169391	1.37053497892408	1.50848732042174	1.13471828251331	0.255822636906509	1.69885750305154
14060746149864861806	ABIDE	Control	0.387298802743478	-0.444805140949082	3.83591181052814	-4.82883314474592	0.42353058661576	0.771144240207009	4.32042923260138	-3.89970389576927	-2.1676258876232	-2.27484795845999	0.735942979563379	-4.22941673667446	-3.94171374854809	1.24251611431795	1.75294458538903	2.29258986585512	-1.52953496849102	4.50361666078098	-3.51901561227357	0.26531820780378	0.344072434845963	0.677012277781135	-1.17740766592867	0.0022955353188791	-1.2746627609658
14066106109371167731	ABIDE	ASD	10.2079016068842	-0.255604626406407	-12.4126704500332	6.07078521897963	3.89764543550793	1.30985280497493	3.36431947542392	-1.08014275784235	-1.23878018084455	0.575272062769828	-0.833362739924252	-2.78892847422418	4.06154811428081	0.796778730567838	0.988345141266697	3.83496771340959	-2.13462093273893	1.20481388229218	1.29070519549769	2.79144057959479	3.03661260023033	-2.4094051483115	-1.80881022469637	-1.26061164146089	-2.51619909977455
14086532067949863917	ABIDE	ASD	-23.636849928764	-4.3636933492658	6.70540107237687	5.96760135281917	-1.13846937650808	-6.65189555180775	0.376860637003255	-2.90416139237455	-2.08182119545816	-4.48768775272833	-3.28422406957186	0.939282268477959	-0.147346948563813	-1.7249120191026	-0.0684647501597452	2.53813839443001	-1.61968343369666	-1.75520127789991	-2.06933021750564	-0.329776320945395	0.299064205913075	-2.87498515078255	0.803263181154224	1.09240506007915	-1.42088853976967
14109513015452416221	ABIDE	Control	33.6593292229104	-8.59522298593619	-12.6318506267341	9.57912872581218	-0.767298836733311	1.80314828284769	7.98002041450599	2.48370590038284	-0.617661135416018	0.0386935333579375	1.18785873702476	-0.0162139347973645	3.30354389387422	-4.57054270428667	-1.15720747806373	-0.734692863878805	-0.456540370258793	-0.631716658787843	3.02013913946915	-2.92789199702505	0.834108608790979	-0.130667062578906	-0.352242350517541	2.30883307735976	0.491019468795095
14114871539942389097	ABIDE	ASD	31.2760868293031	-7.31659679080018	-8.87023519070708	4.69469775030046	-3.73125337101807	3.0113404988176	5.97114675357913	3.48331827553216	3.14342455119551	-0.260175610275591	-0.627503237642457	-3.36480843459902	4.60776537598047	-3.92253856767018	-2.13310956307475	1.15975017504012	-0.957766844946704	0.446134471789015	-1.47221511392642	-1.2380335788395	3.27087633663773	-0.600704497391356	-0.120659025234847	1.68949905756287	0.017580565428708
14187405285457245445	ABIDE	ASD	-5.89402352610785	-1.4137421061282	-7.13010103003851	0.373053432973112	-0.433351520570996	-1.9957548721196	-1.65507225210627	0.841497544051076	3.60316006632196	5.38110107969737	-4.06515924817824	-0.09542564252887	-2.3629379735269	0.356035756160356	0.820040464167655	-2.42737950976324	0.960150905329264	1.26269767577721	-0.40595344319792	-0.0834963029777983	0.536466622058081	-0.578057514634511	0.466333498480324	2.08843880375183	0.673238321653586
14190770443123765424	ABIDE	Control	2.2561675102669	2.87362119148408	-1.20235228534472	-1.53929396672784	-1.22300198455144	-3.17421703605902	-0.852388647530416	-2.08456410357987	0.573051770577997	1.13512470117979	-4.36587521881021	5.3809429597037	-1.36753624470507	-1.15481601378029	2.80525351912789	0.74493058044799	0.257997116873433	-3.02090795615599	3.82298453734672	-5.61721249287848	4.61922162561329	1.33466267775454	-2.0402544034931	-0.176006741798702	-0.124722533168062
14197848063624617989	ABIDE	ASD	8.06080436322609	3.92005454670167	0.302397560533061	-4.46238737602932	-3.78337666540327	-3.53098537339225	4.81793757269907	-1.0094590460467	0.0619224379107331	0.131705539946655	0.895586743769997	6.43348432520572	-3.40109893585895	-1.91250435997106	-1.47994480787104	-0.548867949863724	1.3192602127143	-1.32041881779733	1.68557209580907	0.791992197824217	-2.84885060136651	-1.22891656433994	-0.112951465183211	0.0303411475633009	3.19680057443762
1421062207004519757	ABIDE	Control	13.8728270357971	-1.73040833657399	-1.3153853823987	2.35334700694619	-4.07704721339102	-5.82657520838806	1.41341133134708	0.284740402201806	0.701466150893403	-2.53888832195375	-1.3589417578956	-0.33492438086955	3.69970611250936	-2.4015384508178	-0.695077084691647	-0.453873631578984	-4.52113278565094	-0.685280891559856	0.813660816928674	1.65744307977573	1.05171341271242	3.66730857436887	-2.83450936263522	-1.9262113935058	-0.415775182873192
14215559514914982154	ABIDE	ASD	-8.63225044408317	1.43805663949224	3.60565689752916	0.220574976871386	-0.923141469696556	-0.752319015261006	-1.47238299238814	3.05429635723057	-2.91799090558105	3.18859321805825	-1.53523761691534	-2.0518342658973	-1.56461743809407	0.445862874759408	-0.118445278190071	-0.990395905672501	2.41124485342697	-1.43730030751798	0.621135522845499	-2.89730938426598	0.166150619517969	-1.01755101011655	-3.96979174889362	-2.3409449860005	6.34499015277626
14268064505829803699	ABIDE	ASD	-4.81737476039888	-1.58772099925182	-3.71878928342743	-1.77643971383655	-0.786798902230613	-1.68077201804202	-2.84908942534844	0.92474590711416	3.52241827494335	-1.1929048797043	0.840545803925028	1.73298931438805	2.31373229947702	0.452187492876871	1.98815270531606	0.971146111038522	1.4421409851722	-1.76243935115216	-1.82593959586059	-1.40107967853132	-0.93657277794088	-0.00596013017814502	1.05417572280745	2.88252097409559	2.25521116579639
14273650653022500214	ABIDE	ASD	2.73018062337373	-0.00227781622409207	-0.83455091267741	-1.89908824265996	1.81412888110079	2.81886476500635	-1.22847720591273	4.30287736918999	-3.7808465906356	-0.902349531572726	-0.48017868247953	0.317192568749163	-2.44787751589698	2.23118499435164	3.80887166729128	3.78477287661876	-0.704524050267874	-1.66333449944906	1.43126201202594	3.14686870169754	-4.95246145117292	2.09329958036771	-0.951070972740457	1.8522484297982	1.39851581535446
14280045705732589053	ABIDE	Control	2.80922784757194	3.82416286971197	0.894997115737954	-3.19479141558489	0.191074122421175	-2.02770568188961	-2.20460812907724	1.08458968962152	1.99478911826046	-1.86920880171624	-2.45394719453794	0.0370027832923081	0.217887394846393	-4.07874989244735	0.783954948120501	4.92219867546021	0.382177189294268	1.32098070243875	-1.72281381089233	-2.49360108056514	0.0779613975455566	-4.99115744191665	-1.341003613579	1.96224857375434	2.32950469915605
14307032419968243801	ABIDE	ASD	-1.58497548740921	0.495446310146398	-7.98463695306909	1.43851809811429	-1.17047889033167	-0.684874104642723	-4.17210493644801	-3.5120012966048	3.47581354376273	-1.27758187447135	1.53395157506646	-2.27023237153495	-1.75010189905091	1.8437429497354	2.1347999076724	2.217183318947	-2.58192221018299	-0.563579630192226	1.01780406092119	-0.268431444463398	1.183926226546	0.74451763513886	0.187309227152546	1.65676447902692	1.09729265973293
14317174464489491051	ABIDE	Control	-2.15204788423549	0.865024339376348	9.49129238205001	-8.18694464137833	0.0984022143917716	2.04342291049213	-3.92280032648006	-5.61384275742208	2.91550539603981	-6.04430205099843	-4.85414590311427	-0.609396617762592	-0.327497778105956	-2.78961225783734	-3.32796568559655	3.20715133736827	-2.96842992064214	0.660801658427552	1.36864368224783	-0.2330066345724	6.06091810281114	-1.90936434648841	-3.81662298266119	2.40580258899166	-0.807191858997982
14332112920777842174	ABIDE	ASD	4.67580050090752	2.55201862861361	0.0192164019418892	-1.44444196287006	5.4182083333652	1.56120728259514	-3.34124107690599	-4.79727508119155	-0.117726486465593	1.84117475878003	-2.63507118235176	-2.52921509220634	2.45265370692005	-0.454532293317029	1.47864115144878	-1.58624810204003	1.125245537001	-2.29843448228225	1.82594083349748	1.29433626924537	-1.02401522193702	-3.26882795265814	0.641731888667135	0.247888773920894	-0.991170901160966
14341198040678484016	ABIDE	ASD	-14.8548223807105	-6.68210567409295	1.71648296564753	-1.50337399347891	0.840114487120815	-3.96300151569083	-2.33891055067147	-0.922922205951287	0.317229207795466	-0.128957716423938	0.730104538941476	1.13272858045601	0.953905519314809	1.2455703378126	1.32748616893398	-0.355180699524107	2.1525745323339	0.159938326427291	-0.368337882417702	2.80876791316357	4.05566476607687	0.222953094994663	0.642739016498578	0.354800709890054	2.14979254058183
14346674999179759204	ABIDE	Control	3.86126485409513	6.01049921739823	-2.53718415490811	-2.1604321720115	-6.9495718119769	-4.79206599392529	-0.332874217951364	0.306293959942003	-0.195993846982951	-0.514120330157726	-1.44435091472421	1.48031053094894	5.27097159617222	1.85776213654418	2.38691744590602	0.0626602830964614	1.01100291323446	-2.14340686740965	-0.342937955175564	1.01937978709146	2.43929801145947	-0.601939409366498	-2.39432832801266	0.162799187561039	-0.397592441584566
1436546773455146619	ABIDE	Control	13.5521189174082	0.747340774280474	1.90916075059261	-4.71562191634954	0.837844562321795	5.77122140318505	-1.86101044797317	1.87469445417814	-3.11941583078611	-7.46526449966836	-2.54975699705195	0.622514917641786	-1.50565871587324	2.60176304116145	-1.37549084711924	4.66482471997534	-2.70899043443015	-5.73598600573184	-0.823793520074725	2.20475201268514	2.67771261963333	2.750300415076	1.87823909379125	-9.46067673816865	-2.96012198270505
14368667551838288163	ABIDE	Control	18.5673582677127	-2.27233007390332	-2.60657519531625	-4.27920504070662	5.77323579779598	1.58699769081179	-5.08222149333468	-6.06689402392164	2.68208162066537	-1.07589428188689	-2.1712079863878	0.206176246541635	-4.10477686176925	-0.595720096346722	-5.08947814141565	-0.909070969249792	-0.863368950981608	2.13659887851396	0.745955953950608	1.13881539553458	3.81660803256921	0.0646286439570287	0.685368221993518	1.4513510938491	0.24036780925174
14383505943327373487	ABIDE	ASD	12.3048062501773	0.56935473662793	-8.8165539838292	3.46054129361234	2.12600755315099	-4.10492127360397	6.34672839156683	-3.28619909837048	-2.61387551689445	3.78282810033967	-0.773997242144801	0.00791365344898606	1.64624069895343	-0.070215959545332	-1.4921819426478	-0.498367851436649	-0.868269989043677	0.187673871420461	-0.697991851653034	1.83282267735873	-0.35808668193942	1.5252723794532	1.13717820639677	2.64261060162059	-0.91775711968511
14440273744556291411	ABIDE	Control	24.0227968911059	-3.41250050200785	-3.29592132663982	0.55899483927799	1.4226973296427	-0.990977391851732	5.47232202648658	2.04574202017832	2.80589915798348	-2.77068043973449	1.72649959731033	5.31575343757468	-3.71432731185996	-0.0815404151972773	2.62002620829713	-1.40717471017826	-0.862509812708	-0.432288736295535	-0.247037265278528	4.48537386371704	-1.42490682979485	0.812691082128649	-0.554933959102727	0.172796986889092	-1.12910867986689
14455070988318575472	ABIDE	Control	3.77181850939438	0.743693922015747	-1.23771407629838	-2.62895732294696	-1.90435235515393	0.56981905693957	2.29916379250666	-0.338467236472176	-2.50396875489265	1.93588739720013	4.96598320852737	0.0290122414036144	-2.68823901441739	1.45899944058019	0.836765192498921	-2.44082859906045	-1.65471873888719	0.714870671569397	2.7349702539366	-2.5181753587417	0.811405208338144	-3.87437942606783	1.37566225563559	-0.167295138814564	2.1114917232706
14478664443489530792	ABIDE	Control	4.73655287847123	0.671545542613665	-0.231774162167505	-3.62997605149418	3.51440602317434	-1.56948645989033	-3.82920463397301	2.62458977054273	-0.821478097424161	-1.53689915519669	-2.4256294070091	-1.83768004177284	-1.90450055355531	3.11933009540093	0.0997352145019817	-1.63439486798835	0.686213463605356	1.56694682737332	0.640175363611928	-0.372040806299616	3.43435128966342	0.0154971295636518	-0.806429329452785	1.60232189872318	-5.84655517533653
14481915591461293022	ABIDE	Control	-19.8888218387802	-10.9593783576566	-0.37701039620534	1.77935474248834	3.75603699499931	2.34705146282086	-3.10240046373801	0.458033388462855	-3.25430620499074	2.13469304115758	0.251943786055943	1.14613596488539	4.5585026543918	0.101543394438062	0.55292957430585	0.960446064127816	1.9049813409558	-4.23936529842929	-2.36128977330538	-2.88714158773153	-0.343557011335615	1.25319064600022	0.95853291887572	4.20392583436817	-1.99135755723709
14512541342641936232	ABIDE	ASD	26.1327076906331	-8.40220127515389	-11.6807867855741	0.698167942704109	1.12896524048667	8.99661501476833	3.27967460455355	-0.672330040638451	0.774102725300249	-1.1515915578664	-3.07794718885653	-2.8352607031269	-4.14475963194918	-4.02087562508314	3.36300607633241	0.34776836836374	-3.84744070377664	0.358302417813519	-0.211672716953554	-1.08066051874782	-1.52354532695811	-3.40268887810275	-1.47090204768729	-0.881375503504418	0.588241526163744
14558061505271144649	ABIDE	ASD	-2.53166333680454	3.75506357578815	-5.32462865978233	1.19202915773894	-0.521085355537892	-5.4071775723676	-0.181556210426788	-3.36846690665616	-1.03500688453282	0.627294300445639	-0.78887455663444	0.266967517585805	0.276921314073076	0.855875938161528	-1.0151347492111	4.7178320171975	2.12229437632506	0.374616081537413	-1.0736563067422	-0.970844214389235	0.54047975336516	-0.308706362560702	-1.09863174406556	0.713077020559891	2.63656244439456
14571095540426654590	ABIDE	Control	-26.5300047058698	0.355104341040285	18.1045877781158	2.3018838991534	-9.57474824449942	-1.61437437483416	2.24683385746372	2.03003320462199	2.86690140645644	0.346895433602114	-0.547510072499646	2.52517578383181	3.63002140017848	7.39703242695612	-5.96322326102248	-11.670571697658	-15.1386258831881	3.37899405296114	0.0912697884719617	-6.11466422574374	-3.90465591287636	-3.86158684486485	0.784934069475623	-1.77500892456964	-1.58566951966939
1457303212383435708	ABIDE	Control	-22.0947505786931	-8.54036419684743	-1.86085789336826	5.9858670233098	4.48791434674337	-0.419261065267531	-2.16046252416857	-0.534963628270146	1.62268223572768	-0.742130763445801	-3.94830079777663	3.54976271072539	-2.17284406718238	0.870246651668674	-2.43671026266183	0.00722103538434972	-0.902452978846128	1.08994425840117	-0.884158473639551	-0.272825372589139	0.798730518673447	-0.83591658708539	1.39434759617817	-1.43615344414305	1.19062954593212
14574839054952285581	ABIDE	Control	-19.8676248364196	-9.79894279929223	4.3517424464827	0.865641921920442	0.200714235363948	-3.22608125782304	-0.282375106288841	2.2143845826017	0.338368401067883	-1.83311067160521	-1.31690536894912	0.0849158734849751	0.560267601343415	0.513498245749141	-0.95818028780462	-3.33164160893666	2.2249879724421	-1.31363771663294	0.5567345706405	1.93131862990231	0.678185069202302	0.252405013788485	-1.46068304006437	-2.03692274423392	1.87452519854156
14575290185869544989	ABIDE	ASD	-10.3984759510116	2.30127194056123	3.64913998374171	0.305482402944076	4.87179893807575	-1.18350665529644	0.496241937850351	1.32358042662253	-2.6763329831655	1.99309803343548	-2.22372008004609	-0.224403576860788	2.41451437999757	2.27746228299144	0.585369174929757	-0.669405365789709	-0.705325797512319	3.08375575539007	-2.34471376901224	3.90357421667691	0.78371953146254	2.30652812137856	3.08916999656371	-0.601500912022794	1.47184608653155
14595553645552536240	ABIDE	ASD	0.0915368184308764	-0.898388298146954	-1.11460719451323	-4.99291246784112	-3.28573565414553	1.89899261018506	-2.32066194425356	-3.57026378652871	0.345331933080208	-3.65772350571762	-0.82096426853013	-4.17378896531505	-4.75268934926491	1.73501593553944	2.14046976555773	0.000231931801875379	-5.16155856355277	2.41516808137364	0.897469905280968	1.51506617216135	-0.135126747524474	2.57896257779275	0.63538145993665	2.62683470870644	-0.650405073514696
14605425250157380711	ABIDE	ASD	-6.28076631317871	1.99811171138709	-0.999212923019385	-0.432856160612669	-3.44617487511621	-5.46257923756106	1.87389708649786	0.708004156181862	0.546353460075492	-1.1959131446204	1.97122605816335	-2.14733112740997	2.52037245109001	0.217115200592799	-1.31595049541566	-0.790634578058306	-0.893768067759113	-1.21007079532564	-0.446259758642294	1.05811466570449	-0.832192285580334	-0.0516734888682912	0.664030029009882	-0.581265633038035	-0.914177344082701
14626748405519757843	ABIDE	ASD	-14.2425146338002	0.648539119030014	4.17391047686916	1.02536326744133	-7.14713874425058	0.745126070178025	2.88374986672495	0.073353011762815	-2.08687706394978	1.00651239827487	2.37943606001839	0.937326000248438	-1.97279223699274	-3.24978764862347	0.201497233210221	-1.1583926067208	-3.32209158822122	1.03775770966316	-3.22499981339171	-2.91707581045627	-3.47557719698836	1.54547684869753	-2.22543342634823	2.50198445640453	-1.42584360362658
14636170697229969952	ABIDE	Control	-16.9980060534047	-4.76322666343754	6.08021547277989	-2.60228561101762	1.53435245457505	-0.803308150908735	4.58440092119112	1.63419924849197	-3.79616402020265	1.49109967550099	-0.235360307505746	0.721294709569071	-7.08673180807693	-1.39787241362277	-0.403133537783898	2.20970812180216	1.74376679409387	-0.605433722610255	-1.71553741863305	1.2467837131283	-0.45863276173513	-2.9715430044103	1.49685518632719	-0.772207504952755	-0.477959893721318
14661172306020020468	ABIDE	Control	-14.8554692440292	-11.3062178550658	5.77097711582176	-5.1919160421735	-1.82875738119808	2.08169110114711	-2.13289833357176	-2.16211340443142	0.591786947109525	1.2858216185552	0.210585477798257	-3.21913765959579	2.20539041907977	-3.67009479182378	-0.0252350673659595	0.935934539528808	-1.52795041903865	-3.74703457367112	-1.91102052993511	1.92181447295439	-0.272866192620732	-2.43114158910376	0.422281104322278	3.58138443197494	-0.163599638303493
14664825938006475960	ABIDE	ASD	-2.28275108022986	-1.82951537282263	-6.64444602326013	0.914579803300462	-1.13105433232972	-0.786903959830114	-3.2650190881085	-1.94518253236379	-3.09813736357838	3.3603823377454	-0.684235031670051	2.13158644650342	-2.11978961097446	-0.916855250698872	-1.29055311871394	1.50338017533402	-0.618323186699932	1.04413303644425	-0.140347049122677	-1.6764971924872	2.39584654161684	1.064414952907	-0.967218364202826	-2.61197385019722	0.771290916050712
1466811726833680904	ABIDE	Control	-1.87133757867285	6.56385641409867	-2.49485395556763	3.63723027500563	-1.64964355029994	-5.5889258292439	-2.42133236140037	-2.81844644187063	-0.931919762930926	0.0924547962772841	-1.12899272063223	-1.56059747210294	1.91822312325105	2.52434293807688	-0.331988164912233	1.49892627749077	0.0273125059293357	-0.566278328823603	3.01864607644646	1.37497317399045	-1.25014366298197	1.0026047414542	-1.6947812975543	2.26580163486598	0.828011860985859
14669341322803994997	ABIDE	Control	5.09012380340992	-1.62261201129593	-1.77532626083906	-3.78315524668491	2.28879506129993	2.92947577989888	-3.2070822155547	-1.40104500633661	-1.63344916722332	-0.425037436729952	1.49592705935381	0.107492569144575	2.24421294239604	-0.354549564913782	0.153491477244168	-0.302934057452714	1.47322111382941	0.493686653335311	-1.23343479536112	-1.16706415040948	-2.40069195810273	-4.62147219531927	-1.50152987569948	1.28603938071737	2.39534393813307
14689199669360122327	ABIDE	ASD	-7.86657785955051	-5.08238980367135	-4.89004879643874	-1.12773776621181	-3.2916945377517	-2.44321265170716	0.403236165245849	-4.37630344713782	1.99223732004158	-0.696443916880102	1.14986043507573	-3.20462741047039	2.3222707495446	2.04670836328673	0.860432675322862	0.821638493354946	0.478588340434555	0.683692061261384	-0.48745621259123	0.967899719814094	2.44165817275624	1.53479478107802	4.44131540254406	-0.867895580831814	0.843532456991811
14702476425097003925	ABIDE	Control	1.87370736520476	3.72298362286585	-2.61713033781556	-0.540288401578436	-1.59039637312891	-2.27248763133287	-3.916960706276	2.35151410638533	-2.54248070910114	0.984132378927571	1.11340788675704	-2.03912401364142	1.05071568546994	0.328776446643795	1.99342476505774	-1.2283684932232	-0.457218164282755	-3.04349585750336	-0.669856188832998	0.970378144307445	1.67389510740172	-2.13706389407453	-0.0424472508856264	-1.2127236538265	-0.37268199917685
14707481906077415431	ABIDE	ASD	11.0937212344231	-3.5740678529548	-4.98610549361902	-1.54600710708411	-1.62931993566988	-2.53071675043176	2.99099240698152	-1.43727363399909	-2.08841364324166	2.38101441834322	0.17174710931057	-1.74447997651319	4.13184545569702	-1.94342319366174	2.10956002382211	0.963082739849333	0.424571454041426	6.66033834622215	-0.0911331086450984	2.41925413143513	-3.6396012864642	-0.933819529057971	1.84355799148279	3.27230008408843	-1.72077373416326
14712506221147475267	ABIDE	Control	-13.7034449170584	-6.30766494011938	-1.56739893032637	2.74250296235353	-0.22601802369906	5.01879825369829	-1.11373985046688	0.706507416998198	-0.922345517102995	1.28885995364554	-1.75899773907497	0.0310126828758658	-3.10413871117375	0.326879182968026	-2.0925208192933	-0.961766767397482	3.51855978497915	1.53687800885465	2.7958040310451	-2.9707492847838	-3.36159003586178	-0.516180007199562	-4.00771274993336	1.43932178254417	-0.696436237105215
14720029994731556396	ABIDE	Control	-3.47685030715749	4.66974210661144	-1.19556886407905	0.772791888056566	2.27302974220701	3.96116863623879	-2.15478121194521	-5.20240823079973	-3.37194212292154	-3.17689931519995	1.34550663400599	1.12415056394022	-2.19019854250021	1.98173387447683	-3.352344370081	-1.65082546895663	-0.556828097672406	-3.16024467685942	-1.92367894606294	1.5931497548283	-0.0943561894950615	-0.154967360218648	0.88956307517296	-0.199303238203935	-2.78597920450116
14742614366026401791	ABIDE	Control	-12.8031238782778	-5.34407081721018	-3.32910986932655	3.6518345887823	7.02518576822053	3.7859955004353	0.690798787175447	-0.769906064140642	3.06902941558305	-2.24309920401383	-2.78059441357027	-5.69666057123858	2.3912748243115	1.0253785710999	-1.85701016191058	-4.0188461633372	1.54955394111905	1.96682959472462	0.627877989129949	-2.55176611216831	0.379743578956092	-1.79758039402622	3.53269139097316	-0.0144359537600265	1.29778325751185
1476829686784480699	ABIDE	ASD	-27.1136597509119	-0.0819643698293295	1.56414752788076	7.08079040680209	-11.3797106378417	4.22708356792484	3.47928639215322	7.94080812778214	3.65886760854765	1.51211094057082	-2.6413102883067	2.27354283730867	-2.56809237989744	3.45446983942561	-0.772542684693776	1.30574528711317	-0.333823081125637	-0.860306343682108	-0.930870412840928	3.25210532231198	-2.3178781657567	-2.40697108409986	-1.4818421311823	-1.94692359363454	1.18213444952926
14773275056305166320	ABIDE	Control	1.57276252223007	5.34733210036692	2.43225659071689	-3.83368226630154	0.455162411269671	-0.890566825815627	0.263656375332761	-5.08489098273852	-5.30333139412633	-0.46372369057057	-0.698972837953634	0.795907764262367	-1.2944472982306	-1.05184054913171	0.408687736498978	4.29535157398346	0.243329074595497	-3.23088294339918	-0.365074969294652	-1.9621172568965	-2.08443657118144	2.03711038127758	1.63801782347999	-0.019015455967491	-0.921548557293349
1481422034939942578	ABIDE	ASD	-20.573334615118	-3.23755101386083	-1.09477623983138	3.90389696005527	0.477718394780127	2.01452948760696	-2.03708046696721	1.33343398181627	0.482569315639503	-2.21118766087269	-0.910520783755249	0.623148551039303	1.59082666804411	1.51809175508367	2.58779479416127	-0.59463332708115	-0.547331810357069	1.16498454127901	1.02641461900129	-0.582895371316286	-1.45366049551004	1.54434500879661	1.46692586848976	-1.0862626187172	-0.229433923431281
14864612286913071396	ABIDE	ASD	9.95904976139492	-3.59393215053902	-3.30410342646239	-3.50917114135698	4.5991207825615	1.50522021756216	-5.3938607205288	1.98559228862793	0.228861131920482	-0.86700136519303	-2.83665882241795	0.00680716141275429	0.441972116826376	2.42141054948959	-0.78417053375693	5.04172449235109	1.96010921448044	-0.345428927515149	2.90941201797112	-1.23156210511315	-0.440364496221096	-1.83193800163483	1.01842356050922	-4.02084173412908	2.02674379750147
14899377696487833990	ABIDE	ASD	1.09973702109413	-3.90942236858977	-3.26891196047517	-1.82223363727096	3.19432443679052	-2.42913909818811	0.833796658686279	1.5574591534251	0.567154760967897	-1.22625564304657	3.82907443101664	-1.97188544251816	1.54039089131155	2.41635589065784	-0.87048487602398	0.146140469536316	-2.64172744003179	-3.60324840126062	-2.0928855940165	-2.41951468956695	2.77384996676429	1.85409154640593	-0.590541672800064	0.686005232816767	-2.2396170091743
14908751833716001101	ABIDE	ASD	-6.48192403243993	-3.82205150264614	-1.73597453197398	-4.56914029444145	0.31479313278375	-1.18348856734394	-0.436249450242598	-4.14420511920023	1.02918593397016	-1.70682663220832	-0.407496790108573	-1.12292400113447	0.717492288824305	2.93002521089374	-1.26167852246394	1.36106187028983	-1.18597912225004	-4.11797306993492	-1.00813878102138	-0.295933421013301	2.97031742870448	0.781246151017545	2.20613545588956	0.324213605764736	0.108124333644742
14914158026742807856	ABIDE	Control	-27.2498642414622	-5.95871247923718	11.5606061272273	5.60979240333497	1.58209359446287	-1.73041118820351	-0.546582938270977	-2.02682328211975	0.150540299072595	2.43764616048545	-2.30400405530746	-2.24844718563162	-3.55988406863524	-0.275385919281996	0.410865545526329	-1.42555715962458	-1.75925358456592	-0.790073896978952	3.09261230053906	-0.507537439123625	0.22847415312021	-0.502956162761069	0.100885870353287	1.79492653806586	-2.74656047405923
14931995825220742252	ABIDE	Control	21.6431535635616	0.855233802094361	-5.19507326261908	3.32034570364249	1.00962235685349	0.127978205909196	4.3998021982358	2.22991008708613	-4.05947340771213	-1.36056767952536	1.83567528970794	-4.06222378837635	-0.259070218365787	1.96325606482111	1.29216282362103	-0.394695880003327	1.43040617676559	2.35155204071947	-1.15394069742172	-0.352666625669014	-1.91676769157202	1.84053731668818	5.68834919236482	-1.76958493654094	-3.41508727955072
14963134795288486944	ABIDE	Control	-1.27733155599954	-1.69543368283249	-5.70445813189398	-1.23084689774683	-1.95791632038019	-3.65211559928653	-1.32503615147476	0.829216172356414	4.19290042813384	-1.08055193508238	1.49391026216039	1.10867922034269	0.479345022340862	-0.428472874298596	3.16490783677269	-0.165536303224133	-1.91747795857607	-0.558885864016656	0.843053498169447	4.07374117499621	-2.49198375136056	0.431788785749963	-1.56272589549782	1.4757841043071	1.93869888176762
14966565796905119418	ABIDE	Control	3.10711444267909	-3.12402796515572	-9.72006659995706	-0.434333965935952	1.71892950977161	0.675524838322295	-3.12044604683692	-0.0420016443672922	-1.79804794017089	-0.779527349202066	-2.39310577122473	-0.167053271448267	1.60980513520874	3.70278366699793	2.62206475952991	0.710559973635241	2.98038326525198	-0.391802209988438	-0.296430113427969	-1.89076448315189	0.912827609096753	-1.09197794533233	-1.89427042230867	-0.366480208581122	-1.74127073314579
14977817875568556591	ABIDE	ASD	9.32309165261962	-0.414958820757108	6.04995664587401	-8.19849576211063	-4.6483455368109	-2.69906233436187	-2.80859117089489	2.67146705173573	3.51738132761538	1.76940015158439	-0.312537649131575	-4.85672800091485	4.46869990495971	1.26537357848833	-2.49022413469148	-1.80260667992676	1.90535147460426	0.861430423847765	0.666901474742994	-1.1596431478845	1.28399863657211	2.90799515280272	3.29614251621776	-0.803018792249945	-1.40320827665128
14991584324203407320	ABIDE	Control	28.4331766896623	-9.64128323581024	-11.4399103296038	6.28523819214002	-2.11143905301853	5.77483485413217	4.80679664027967	1.63099890113795	-1.27013518769077	0.00169321894076043	-0.981426580865809	-1.35250549305106	1.11767613333576	-2.59919092714003	-0.576239404737483	-1.12467511164452	-0.156220848786026	1.03330449986137	-0.814419747399337	-2.01333646568863	-5.77797290432486	1.54230064299269	0.500653223823361	4.24645426797953	-0.364416972346587
15008384218384940908	ABIDE	Control	0.884031223479793	-2.53194439230006	-7.15116803331613	1.67936172079378	3.06382133129285	-1.73766647487649	-0.771311383480078	0.397141771121955	-0.0230011792534266	-3.28269186785513	-3.03098231902405	3.81237134268209	0.393374582479642	3.582898984716	-4.75348449630999	-3.85171463952336	-3.73773933330882	-1.0650380727453	-1.42621811625788	-3.84048724512303	-1.10436211572601	-5.54493377970586	-1.23918117853592	-0.431137225024868	2.31056261123956
15009499410484275773	ABIDE	ASD	0.325117670108847	1.80066237670947	-1.56566596333295	0.620066860185303	-1.81137919204632	-2.76085373282283	3.05681366533639	-0.318931845680406	-1.07757852814266	0.252765919462725	0.265107949332007	-0.0640091514003295	-1.88635433831551	-3.05222997213777	1.56713813916067	1.39503083678322	-1.03759539544412	-2.48288241570301	0.918484349722935	-1.02433383573355	1.03847547256513	0.895668279157447	-0.317387361357784	0.890570736798731	-1.69325706867761
15012382626510413974	ABIDE	Control	-20.730341937549	-7.85741667469185	6.3818121596999	-0.180190579195966	-0.373081465618797	-4.33717271499233	0.690027156893521	-0.675449355346063	-0.716072943283378	-2.1278860578616	2.80902506340332	-2.58123219969674	2.87278889003793	-1.18673282322084	3.25672460137763	-2.20479269933082	-1.97782285332324	-1.17661088169648	1.94009451816284	-0.969159983893427	3.33308026406332	-0.515331021067439	2.76596199418245	1.3076004642163	0.957878883795913
15043977795550985213	ABIDE	Control	-23.6662736758048	-0.819138647635327	8.93960983833076	5.05544678216918	-4.07105935761104	-0.863293755283648	-7.61706811338471	-3.58005010254736	1.48403273481234	5.0340517234131	-0.804429392599112	-4.81172690371277	-0.904463816448488	-1.44519482248976	0.760091041729864	-0.551679076486664	-0.878642160740831	-1.03329220764555	3.33672004085697	2.12278790692523	0.713711589640435	0.599899896697027	0.718110310992915	-1.12141408939193	0.662014569490358
15062414865859585534	ABIDE	ASD	-18.8998953989266	3.98231880976472	12.9764977002669	1.37236780687623	-4.53546803321198	-1.08075969859659	-5.82012063851751	4.44911398086067	0.112843751126792	-1.19022992627159	3.2329630716369	0.302870379540926	-0.578125985310086	-2.0252897222928	2.18756199534553	3.08128856825766	4.46829994708572	0.416497040314615	-2.85716434590063	-3.32652395495972	-0.872525952421891	1.11344102463013	-7.61636555389028	-0.157936823241119	0.66283110871681
15063451430112335996	ABIDE	Control	-10.47865189696	-4.76696358879261	1.08858260156251	-1.94487276681484	0.753261550302882	-4.98226243365876	-4.09684130681901	-1.2807137515417	1.17788867615849	1.86440415168844	0.650012232611086	-1.37208766562087	2.08395397862426	1.89640585809438	4.16946268269537	-2.72069294213642	-1.30841435886283	2.78520548646181	-0.586829548465954	0.00872265894044703	2.31110915614801	1.1532576438921	4.1636216683164	0.506846962429716	-1.65391695511295
15073137616021835821	ABIDE	Control	8.76274602195221	-0.630943461682242	-4.10383774715332	-1.09592173353784	4.96571195447414	-1.03205958420904	-1.69757790696281	0.716436225439208	2.81894593725218	-4.83877530318705	-0.473729201074445	0.834202546384104	-0.944035008085544	3.6578940690771	-4.47571345294876	-0.723366863896482	-0.192044241196102	-3.17993202989103	0.752053501433988	3.16476124430827	1.11002041237278	3.97379985846901	-0.497241859570394	-1.3037167728747	-2.64496062575102
15103433802028186730	ABIDE	ASD	-5.44800179285465	12.4505291443196	0.671191062367078	4.10824994135978	-1.94903646530486	2.28392523605816	1.27942887166445	7.31008006203099	-3.121304169524	1.69564005437375	0.747470662447014	-2.85044214763137	-3.76479770745541	0.932734273999501	0.597476616267283	-0.335161550649573	-3.84449244947685	-0.890908108308727	0.172577010373949	-2.32083968692434	-0.032153973723352	4.34264377666078	3.74158920110366	0.402907514643662	-2.68982524288847
15153758654927608710	ABIDE	Control	7.02262065736134	0.0279731803117139	-5.75181357781431	0.0683271924530079	3.57432638958739	1.36458341295234	-0.541974968459196	0.864195353775712	-2.9182549216907	3.0460150727703	-0.389726167301862	0.368584405702748	-4.28145791251289	2.05797053525246	0.822031787353184	1.81294707918911	0.859535807323118	-1.17213325098742	-3.2577538647836	-1.83793923659874	0.922466125355777	2.5270128827997	0.673035863647758	-4.49652577382922	2.35228956776431
15156789682402724878	ABIDE	ASD	4.13754306425679	3.270862398206	0.0172397398245458	-0.995111145170626	-1.261858914162	-4.64266899256619	3.754584353076	2.29157700155436	-1.02094848136248	-2.24963277674102	3.88203255943998	5.81096060896439	3.50702345800567	-2.69471640097341	-1.0987149938185	-3.27880842027139	2.92365487845293	-3.35374803203583	-0.100488030927112	-0.499433020159663	-0.581854625020496	-4.58474427109176	-1.40104366607785	1.79957208871271	-1.67741519196526
15167830415790607462	ABIDE	Control	-22.3527240026994	-4.23616496771742	9.36537312329975	3.62233309645327	-4.02262529456779	-5.35417050647212	2.37350624426633	-4.34773864828113	1.19031747865157	-5.52709897380732	0.851601322696746	-0.116562466022057	0.0340528828113109	-1.27234342438002	1.98072609373386	0.164513006995643	0.13394565433286	1.69819638298884	-1.24772398731927	-3.64769002608947	-0.955397956232436	-0.156533005165486	-2.85857751147685	0.608818743653558	-2.02009204176251
15184638385522838832	ABIDE	Control	83.8238039034966	-4.13947103389911	38.7824745947787	2.55809670541553	0.918375935368461	-1.413911438698	2.24252044967968	0.0524085305894478	7.07160639584308	0.442874573206711	3.10176563622868	2.08314409642665	1.68730437684472	3.61481812686116	10.4628088457085	-0.184890432519949	4.79793769541362	-1.08666352027856	-8.04012204685938	5.658386785294	-7.02988546865527	-5.94565787984575	-3.92330075536359	-0.339342253989054	2.49420461693697
15192653114671416593	ABIDE	Control	-25.9072922865245	-6.54900523772227	8.92137375682383	6.68369592008361	2.45335900596226	-3.46416348829617	0.0731322971854138	2.02165388972077	-0.213827627537097	-2.02132359396001	-0.169621428416449	-1.82003044072188	-2.22719710127627	0.877865866960538	0.00108678703243596	-2.09636527912856	1.35255859898992	0.77997024919912	0.411262732164528	-0.31639629585242	1.7313559121665	1.77650450452975	-1.90643109342469	-1.13859001923066	-1.40462545910045
15195024714854490904	ABIDE	Control	-9.41702252253731	-4.78067597484104	-7.09304138676998	2.26862219288036	-1.40139758874787	-2.48875257992873	-3.70160040661183	2.23096898987342	1.39864975256238	2.1248322212137	-0.31638967346695	2.28987286841351	-0.622388444971042	-1.54400534254002	1.42758699321319	0.0202390730343371	-0.150508911775308	-1.32781346301216	-2.17485013129683	-1.44632780162136	0.296413709288511	-0.473569466439759	-0.700541833592362	0.106634298226745	-1.01199080859003
15198501092494055387	ABIDE	Control	-22.1167368242647	-2.76534132813216	13.3386689137579	1.37392977530261	-0.265830977818802	-6.44896574673622	-0.373986644470596	-5.13769233887946	2.72827181055791	-1.3669181306119	4.22690590228463	0.0411122005131909	-2.86710630306022	-4.5421805195176	-1.82194639411884	2.36972663564349	-2.67517701418442	0.423905871054631	1.31186657745907	-1.7783813046031	-1.48984211002947	-0.3410162696756	-0.439963043011653	0.259981387551005	-0.208021943855377
15223365591029903899	ABIDE	ASD	35.637793256199	-7.68957252583336	-5.63773149034722	3.61473073701735	-0.76032398343945	3.91904193474743	8.24122198712792	-2.24290728873207	-1.41837556615198	-0.879881938825037	1.73510198455845	-4.33626224116204	2.49786293313545	-3.86542172755283	-5.11657245311239	1.13057525314091	-2.31080778274314	-2.83164492533754	1.82024852029128	1.88700939740489	-3.12483679055586	1.59439774281668	0.199237893412342	2.143624674389	-1.16131807681743
1523534012102530735	ABIDE	ASD	35.4962948758445	1.7720862826053	4.18561995704983	-2.09033395945622	2.74608836209017	1.30897858232332	-1.33356011776464	-5.35217088688963	8.37834484751157	2.80396042646139	2.71270191501014	-2.49005959938478	-0.337990113642438	3.74477309435514	-0.552851999812507	-0.404208755405764	0.0284618437138484	-2.05756684451396	0.81802810118107	-0.950705126416487	5.43060918267476	1.69853646553782	-2.27404661995651	2.9503179811716	-2.95941250857461
15260113634386916158	ABIDE	ASD	-3.42408945166992	-1.53375854530548	7.42201850740309	-6.57870245260384	-2.32341783474199	-4.42936931839183	3.46923966870559	-0.813685256809679	1.03288430368925	-0.285567317475798	1.36317986673443	-4.76535793466932	3.37679126830978	-1.20433633708888	0.94068548358202	-1.47145937279455	1.08966190387507	-0.055367129158521	0.0397142166164744	-2.51285817728082	3.49445416000968	-5.81420586733585	2.30545564891973	1.83841686997508	2.43108146421914
15260766170783415029	ABIDE	ASD	-12.9952164122191	3.56204973679311	11.3387781753069	-8.10446986731714	-6.92432872431978	6.13641358893202	-0.26944559889208	2.31665700390501	1.47795878948418	-1.7598968689927	-0.768395346540395	-0.726734414178909	-3.25737864846701	-0.809518216657298	-0.648166596278077	-2.56712968843782	-0.336759071303633	-2.93580079007577	-1.2698833553334	-3.02094301246558	4.56960437816489	-3.1495648824655	-4.51121305852738	1.39916590420048	0.0450876587719754
15290803926421235144	ABIDE	Control	14.2966742891858	-0.272999371469075	-7.05862428645941	3.55218831482062	-0.868870094017213	-4.0437489636683	7.00876678246416	0.372759281406626	-2.67145635476715	-0.863045319544795	-2.86560888052464	1.40656403178004	-3.57562854732878	2.34173419584557	1.76191779571893	-0.782888814995075	5.60101509980961	-0.607426995847173	-1.69047691210709	1.98190527934587	-1.62607241940687	-0.172259416655849	-0.900199789447619	2.79588021740699	4.63168870410677
15291146613312661592	ABIDE	ASD	3.03661892439419	-1.2816800487036	-0.747808115722738	-4.69411366156798	-8.57318213708251	-1.19657443119139	0.141911818806931	4.45581359757454	-0.324651749431405	0.726815582887298	-5.06790271146175	-2.28179412978611	2.75610355499117	0.498645316769694	-3.01907873490324	-2.86977560832959	0.409877856611281	-1.99552629329724	3.38058101578386	-0.0372473665586229	-0.437533050210518	0.0938222482452922	1.20093958061638	-1.10249488904957	-2.08570906454228
15292933651713076968	ABIDE	Control	71.8486945981101	-4.52540054681633	24.6844661384512	5.66645469394116	0.279953781522474	-3.04397888917266	5.80775498283658	-6.05165719741554	-4.12656444543742	-0.30011568748865	2.6408300107377	-3.64793964473295	3.78887060237827	-1.74638138810451	-5.51691947530751	0.885758455651723	1.04972039632943	-0.0181824549713602	-0.154417281333006	3.70584039561622	-0.315017969702104	-1.96955650959619	4.18852632557193	0.174007995565003	-1.99374477063866
15295528772008681472	ABIDE	ASD	4.53025732809487	5.04921643338152	-2.40040156427158	-1.9689215147855	0.863113630647829	-2.46592074137304	-2.7413770733563	-0.390360670478206	0.569477046263793	3.24387419556453	1.14168006048796	-0.575344009101807	1.96424277608698	-0.928029299321445	-0.302763418961642	0.586514140653166	1.13012324995672	4.14779374759503	2.77998734489412	-1.39293694567546	0.00913051321929588	1.36833111358165	-1.17109353943835	-1.04802830622566	0.810957770452346
15340561888633036497	ABIDE	Control	-14.7448718762484	-3.26499296159928	0.981571191014327	2.18209709426375	0.580713631666278	-0.806811962668705	-5.18608651359525	-1.22433297157261	1.30500164650154	-0.47064794451998	-4.06680357676095	0.147169181513435	-1.04102104722155	-3.24703014909616	-0.480804387219755	0.427792329790305	-1.49116181615513	-5.27284917504072	-0.778209264723582	3.74130457360506	2.79028888523471	2.601010249872	1.03644278356817	-0.254480062973493	-0.673629643799839
15341704203615139229	ABIDE	Control	-12.2497807019034	-9.22097274239422	-0.0879425784313583	-0.719976901017783	-1.1423474593719	5.68123231438556	2.30891267903037	-0.132536800555653	-5.78465951085538	2.1094537139353	3.02380768288142	0.945289130005744	0.785910717828811	-0.244194515453444	-5.25726045012278	0.277866543415803	-0.765039900204676	0.255090555961556	-0.734054490965147	-3.57752510592942	3.71890864589837	2.00096512390785	-1.26161425161566	-0.611556537514787	1.7517745331064
1535923903606265321	ABIDE	Control	0.588813404023971	2.38613502353716	-1.97780301132441	0.115503226472216	1.15401823004168	-0.647670714461522	-5.5034683660246	-0.576850876243328	-0.381211586001544	-0.338238577783841	-4.34582475645235	-2.65979651361338	-4.0090790660996	-0.791732273397476	-0.0145272676910126	-0.43511983360397	1.04731169475285	0.0810332770072906	-2.00202067843818	-0.607208402063596	4.63531980624176	-1.56631872575596	-0.04216859866226	3.27114573314629	0.900820315411428
15364248248783799099	ABIDE	ASD	9.98732662590347	0.0956692131342984	-2.55198815208384	-2.3017209997185	2.53986010414239	2.22258004125738	1.43000055229265	-2.84875313260519	3.66584472355203	4.0015779147228	0.0194917366911406	0.429108922545491	0.260186508119433	-4.21283583117831	-1.23837224529347	-0.823580876109567	-0.237899275846594	-0.194903807120691	-2.17978786597155	-2.82295608396543	0.187278194423895	5.64319295929598	-2.46495458242917	0.398907437062664	1.79387719102878
15374639578945815076	ABIDE	ASD	1.30364947263972	10.6851529204765	1.0310658172442	-1.03620246431675	-9.19279716326898	0.0937248286586138	3.17178371149175	-2.80537697504794	0.47540849544492	-0.68019486392709	-4.13429654669041	-0.818216753978296	-0.0753585361115462	-1.58325679411049	0.298800129596958	1.18461822703606	-0.501549893775441	-4.32572768833838	2.61589096494806	-0.415982834956827	-2.54307087529574	0.78299083548077	2.50234253858005	1.19385377152694	0.532140496172079
15396697709888231235	ABIDE	Control	40.6337986318927	-1.25643867246676	10.6321031382603	-5.54908177077295	5.33180404442309	-0.207113472940264	-4.90525042877796	3.72566004640083	2.76764563361815	1.5491069692223	3.59708660621398	0.0821266307825928	1.2434271268679	-0.0896271966672096	1.15043464189342	-1.38756529853105	1.3605414165975	5.05080252183678	-2.15631099434355	2.15232292803793	-0.76354012742957	2.51127319201317	-1.34705317697939	2.77470076263788	0.00940459554367742
15410488061536562505	ABIDE	Control	0.223971294775945	-1.88060627920891	-0.61440999253972	-3.38257438881102	5.05492200918755	-3.24271494391	0.439915675277272	4.57408685407634	4.78013734289355	1.29295311615453	2.74611300219068	0.774908768211561	-4.01498927383584	-0.335679168857419	2.88600560462261	-2.03864136823175	-2.62207222797842	0.467538214166153	-4.69280378274258	0.545390867860659	1.05045397043843	0.365762459416546	-0.161832302889969	0.854131993951253	1.20735783968551
15413333890919912073	ABIDE	ASD	23.8360604596818	-4.94976080574065	-12.7225484564615	3.12263377957521	-2.78386372506768	1.36246138479953	1.99285709756525	-3.90745617427134	5.37788026392299	0.582504811789666	-1.91243665938398	3.20526899496998	3.62663728399124	-0.208800757569417	0.803352681341582	-3.07161900728279	-0.452990501727565	-0.75016347838246	4.50073676878957	0.0669763222473922	0.376820999089336	-2.16741749356459	1.58737568581154	-0.234688532992251	3.11501768628878
15433081487435637772	ABIDE	Control	-1.03133558038893	-1.20382231676518	0.649181995202205	-4.17577775102335	3.43337562291145	-0.847612816405426	-0.263919953672284	-2.03317191527167	-1.54285921823725	2.11444158211658	3.2208396839357	-2.68513472719654	0.287064323577187	0.923697541168023	0.659483772805541	0.630406720160212	-1.96509927326612	-0.167351964250672	-0.00140675059957313	1.78517223476499	-0.784110306447243	0.495724478387699	-1.41344297355264	-0.997610366223268	2.65981932518839
15450256107048346888	ABIDE	Control	-2.64387015205903	-0.566029604967842	-2.57835831086127	-2.66587747897669	-5.68309214200342	7.43225594973604	-6.26203789139381	1.3433115735788	-1.09998115905081	-5.67226056198025	2.80890198579826	0.253387709902305	0.406400799107258	-0.951640425701112	-0.312373394036178	3.9808447500848	-2.23835623244793	-1.24690284978354	2.87843271483064	3.2499804469989	-0.0411333474379988	-0.142548603502796	-5.29040358568017	0.043234413906496	1.31587758146941
15469730098671991405	ABIDE	ASD	0.997255526601946	4.57353295314691	3.06598495283849	-1.34040712718939	6.4786956942801	3.4567030613732	1.30020963970133	-7.12057659762299	-3.33847018392214	-1.83792933515525	-2.52744604180342	-1.49477532603016	2.93607942596788	2.20727248141886	-0.879925119163281	1.30308165396864	-1.86041822106711	-6.18488164491424	3.48535870901597	3.1235303900042	0.979085563138988	-3.4203116583641	4.01689077218875	2.36605552911515	-8.11166805156678
15500069168749300965	ABIDE	ASD	9.07379307403636	0.0166113197628132	-3.80465654892791	-2.12220262910932	2.38013082345372	-0.979957522273749	0.971981113083846	2.39151092191041	-1.95710769111343	-0.114636080408919	1.24747493389646	0.240588261426254	-6.24280207653806	2.26966196668479	-1.21930963801983	3.30013957271257	1.14179598713749	0.777349599165167	0.0869573375810479	0.407414173153452	0.486921227391715	3.22673524880417	-0.620112895151018	1.82829111213626	-1.1407270792225
15514661473229321647	ABIDE	Control	-0.457089014624723	6.79475114205246	-0.627196939732654	0.462765588280724	1.42446583484229	-2.66380043475144	4.66739917293352	-2.24210773808158	-2.0902547502049	-0.797564627284564	-2.29446625697814	1.83891614088414	-0.137447643546033	3.8184241429497	3.16479262777824	-0.12990478930832	-3.40682452239308	-0.632479748584061	0.103924942261124	-2.7034615140011	0.514672914212733	0.432172139988967	0.406031199096635	0.021673399186329	0.1921852314517
[truncated: 737 more rows]
