# Supplementary material for: Extracting interpretable signatures of whole-brain dynamics through systematic comparison
Source: PLoS Comput Biol. 2024 Dec 23;20(12):e1012692. doi: 10.1371/journal.pcbi.1012692 (PMC11706466; doi:10.1371/journal.pcbi.1012692)
Supplement: S17 Table — (CSV) [file pcbi.1012692.s033.csv]

SPI	Figure_name	Disorder	p.value	p_value_corr_BenjaminiHochberg
anm	ANM	SCZ	5.6038098788946764e-05	0.0007845333830452547
bary_dtw_mean	barycenter_DTW	SCZ	0.00016010250654102375	0.0011207175457871661
cohmag_multitaper_mean_fs-1_fmin-0_fmax-0-5	coherence_magnitude	SCZ	0.6282622579174892	0.6282622579174892
coint_aeg_tstat_trend-ct_autolag-aic_maxlag-10	cointegration	SCZ	0.01598214590696226	0.024861115855274625
cov_EmpiricalCovariance	Pearson	SCZ	0.2054182196397316	0.23965458957968686
di_gaussian	DI	SCZ	0.12119422220716043	0.1584335548181044
dtw_constraint-itakura	DTW	SCZ	0.4706102520833292	0.5068110407051237
pec	power_envelope_corr	SCZ	0.12448350735708202	0.1584335548181044
phi_star_t-1_norm-0	phi_star	SCZ	0.0003473756900959219	0.0012158149153357267
pli_multitaper_max_fs-1_fmin-0_fmax-0-5	PLI	SCZ	0.011858269061234192	0.02400185622773487
psi_multitaper_mean_fs-1_fmin-0_fmax-0-5	PSI_frequency	SCZ	0.012000928113867436	0.02400185622773487
psi_wavelet_mean_fs-1_fmin-0_fmax-0-5_mean	PSI_time_frequency	SCZ	0.01453761168588358	0.024861115855274625
sgc_nonparametric_mean_fs-1_fmin-0_fmax-0-5	spectral_GC	SCZ	0.004084051820678422	0.01143534509789958
te_kraskov_NN-4_DCE_k-max-10_tau-max-4	transfer_entropy	SCZ	0.00027136517975536644	0.0012158149153357267
anm	ANM	BP	0.015459179546005664	0.033494889016345605
bary_dtw_mean	barycenter_DTW	BP	0.01129962546438666	0.031345221774031214
cohmag_multitaper_mean_fs-1_fmin-0_fmax-0-5	coherence_magnitude	BP	0.0329753793779716	0.06123999027337582
coint_aeg_tstat_trend-ct_autolag-aic_maxlag-10	cointegration	BP	0.12212063094458113	0.14432438202541406
cov_EmpiricalCovariance	Pearson	BP	0.0907232432110793	0.12751039654770852
di_gaussian	DI	BP	0.039920453397117715	0.06487073677031628
dtw_constraint-itakura	DTW	BP	0.007375670351270056	0.031345221774031214
pec	power_envelope_corr	BP	0.0036399580252757247	0.031345221774031214
phi_star_t-1_norm-0	phi_star	BP	0.0072921743642248	0.031345221774031214
psi_multitaper_mean_fs-1_fmin-0_fmax-0-5	PSI_frequency	BP	0.1892589108085789	0.2050304867092938
psi_wavelet_mean_fs-1_fmin-0_fmax-0-5_mean	PSI_time_frequency	BP	0.33726848788404795	0.33726848788404795
sgc_nonparametric_mean_fs-1_fmin-0_fmax-0-5	spectral_GC	BP	0.09808492042131424	0.12751039654770852
te_kraskov_NN-4_DCE_k-max-10_tau-max-4	transfer_entropy	BP	0.012055854528473544	0.031345221774031214
anm	ANM	ASD	0.005913443210804206	0.03208901387618485
bary_dtw_mean	barycenter_DTW	ASD	0.0040169438598007205	0.03208901387618485
cohmag_multitaper_mean_fs-1_fmin-0_fmax-0-5	coherence_magnitude	ASD	0.8327654771557398	0.8852083014609541
coint_aeg_tstat_trend-ct_autolag-aic_maxlag-10	cointegration	ASD	0.202605109954191	0.35455894241983427
cov_EmpiricalCovariance	Pearson	ASD	0.8852083014609541	0.8852083014609541
di_gaussian	DI	ASD	0.36989324961922065	0.5178505494669089
dtw_constraint-itakura	DTW	ASD	0.5006389728623439	0.6371768745520741
pec	power_envelope_corr	ASD	0.28782473498832506	0.44772736553739456
phi_star_t-1_norm-0	phi_star	ASD	0.7353944729457031	0.8579602184366537
pli_multitaper_max_fs-1_fmin-0_fmax-0-5	PLI	ASD	0.048030069022876855	0.11207016105337933
psi_multitaper_mean_fs-1_fmin-0_fmax-0-5	PSI_frequency	ASD	0.06801643007681454	0.1360328601536291
psi_wavelet_mean_fs-1_fmin-0_fmax-0-5_mean	PSI_time_frequency	ASD	0.013245798164511923	0.04636029357579173
sgc_nonparametric_mean_fs-1_fmin-0_fmax-0-5	spectral_GC	ASD	0.01673197052023151	0.046849517456648226
te_kraskov_NN-4_DCE_k-max-10_tau-max-4	transfer_entropy	ASD	0.006876217259182468	0.03208901387618485
